# Supplementary material for: A porcine ligated loop model reveals new insight into the host immune response against Campylobacter jejuni
Source: Gut Microbes. 2020 Sep 4;12(1):1814121. doi: 10.1080/19490976.2020.1814121 (PMC7524355; doi:10.1080/19490976.2020.1814121)
Supplement: Supplemental Material [file KGMI_A_1814121_SM1734.zip]

Archive with 5 entries (4 files):
- Supplementary information/
- Supplementary information/Supplementary Figures.docx
- Supplementary information/Supplementary Table 1.xlsx
- Supplementary information/Supplementary Table 2.xlsx
- Supplementary information/Supplementary Table 3.xlsx
