# Supplementary material for: A porcine ligated loop model reveals new insight into the host immune response against Campylobacter jejuni
Source: Gut Microbes. 2020 Sep 4;12(1):1814121. doi: 10.1080/19490976.2020.1814121 (PMC7524355; doi:10.1080/19490976.2020.1814121)
Supplement: Supplemental Material [file KGMI_A_1814121_SM1734.zip › Supplementary information/Supplementary Table 1.xlsx]

## Sheet: RNA-Genes
gene	NCTC	Symbol	Pig3	Pig6	IPEC25	IPEC4	DOC16	DOC18	cluster	func	Annotation	COG name
CJH_00055	Cj0011c	Cj0011c	-1.53446	-1.72474	0.737162	0.719173	1.36051	0.442348	1	L	putative non-specific DNA binding protein. Functional classification-Synthesis and modification of macromolecules-DNA replication,restriction/modification, recombination and repair	Replication, recombination and repair
CJH_00735	Cj0144	Cj0144	-1.90578	-1.60549	0.56462	0.741095	1.40019	0.805361	1	NT	putative methyl-accepting chemotaxis signal transduction protein	Signal transduction mechanisms; Cell motility
CJH_00905	Cj0174c	cfbpB	-1.79549	-1.85029	1.33851	1.83057	0.356977	0.119714	1	P	putative iron-uptake ABC transport system permease protein	Inorganic ion transport and metabolism
CJH_00910	Cj0175c	cfbpA	-2.48723	-2.96421	-0.0122034	0.338722	3.70039	1.42453	1	P	putative iron-uptake ABC transport system,periplasmic iron-binding protein	Inorganic ion transport and metabolism
CJH_00930	Cj0179	exbB1	-1.39581	-2.4819	-0.090718	0.848313	1.64645	1.47367	1	U	biopolymer transport protein	Intracellular trafficking, secretion, and vesicular transport
CJH_00935	Cj0180	exbD1	-1.28012	-2.32828	0.604933	1.81667	0.710755	0.476038	1	U	biopolymer transport protein	Intracellular trafficking, secretion, and vesicular transport
CJH_01510	Cj0303c	modA	-2.21286	-1.63027	0.260964	1.17188	1.30772	1.10256	1	P	putative molybdate-binding lipoprotein	Inorganic ion transport and metabolism
CJH_01605	Cj0322	perR	-3.53178	-2.32214	0.577336	1.16976	2.27025	1.83658	1	P	peroxide stress regulator	Inorganic ion transport and metabolism
CJH_01830	Cj0368c	cmeR	-2.40289	-2.0224	0.63991	1.22377	1.31345	1.24817	1	K	transcriptional regulator CmeR	Transcription
CJH_03015	Cj0594c	Cj0594c	-2.6051	-2.76215	1.24989	1.5573	1.67508	0.884987	1	F	putative DNA/RNA non-specific endonuclease	Nucleotide transport and metabolism
CJH_03095	Cj0610c	Cj0610c	-1.64549	-2.40932	1.57908	1.43501	0.418885	0.621841	1	S	putative periplasmic protein	Function unknown
CJH_03785	Cj0753c	tonB3	-3.32756	-2.42748	-0.0459522	1.2934	2.45651	2.05109	1	M	TonB transport protein	Cell wall/membrane/envelope biogenesis
CJH_03790	Cj0755	cfrA	-3.20043	-3.84935	0.364688	1.34547	2.46648	2.87315	1	P	ferric enterobactin uptake receptor	Inorganic ion transport and metabolism
CJH_03995	Cj0796c	Cj0796c	-2.28099	-1.64823	0.574519	1.47359	1.08373	0.797384	1	HR	putative hydrolase	Coenzyme transport and metabolism; General function prediction only
CJH_04360	Cj0872	dsbA	-2.75472	-3.12195	1.70071	1.79947	0.953754	1.42274	1	O	putative protein disulphide isomerase	Posttranslational modification, protein turnover, chaperones
CJH_04390	Cj0881c	Cj0881c	-2.92367	-2.16825	2.11683	2.00033	1.08819	-0.113426	1	JT	hypothetical protein Cj0881c	Translation, ribosomal structure and biogenesis; Signal transduction mechanisms
CJH_05805	Cj1162c	Cj1162c	-2.07736	-3.1175	0.604095	1.08237	1.69591	1.81249	1	P	putative heavy-metal-associated domain protein	Inorganic ion transport and metabolism
CJH_06730	NA	NA	-2.04122	-1.84202	2.03404	1.90641	-0.240445	0.183234	1	E	carbonic anyhydrase	Amino acid transport and metabolism
CJH_06795	Cj1355	ceuE	-1.80667	-2.48467	1.703	1.7585	0.150427	0.679417	1	P	enterochelin uptake periplasmic binding protein	Inorganic ion transport and metabolism
CJH_07000	Cj1379	selB	-2.29006	-3.30383	1.58785	2.30934	0.635636	1.06107	1	J	putative selenocysteine-specific elongation factor	Translation, ribosomal structure and biogenesis
CJH_07025	Cj1384c	Cj1384c	-2.28792	-3.77074	-0.239623	0.607472	2.89407	2.79674	1	S	hypothetical protein Cj1384c	Function unknown
CJH_07030	Cj1385	katA	-2.65794	-2.30113	-1.6817	1.5823	2.60444	2.45401	1	P	catalase	Inorganic ion transport and metabolism
CJH_07555	NA	NA	-1.65237	-1.81026	1.77839	0.268411	0.383582	1.03225	1	M	NAD-dependent dehydratase	Cell wall/membrane/envelope biogenesis
CJH_07655	Cj1459	Cj1459	-2.1885	-1.53989	0.306955	0.780279	1.44953	1.19163	1	C	hypothetical protein Cj1459	Energy production and conversion
CJH_08135	NA	NA	-2.51306	-1.9936	2.12788	1.66578	0.00101909	0.71199	1	K	ArsR family transcriptional regulator	Transcription
CJH_08365	Cj1608	Cj1608	-2.91434	-3.95448	1.41631	2.1613	1.30313	1.98808	1	T	putative two-component regulator	Signal transduction mechanisms
CJH_08390	Cj1613c	Cj1613c	-2.41305	-2.17874	-1.28874	0.356023	2.50216	3.02235	1	P	putative pyridoxamine 5'-phosphate oxidase	Inorganic ion transport and metabolism
CJH_08395	Cj1614	chuA	-3.32432	-4.85658	0.551419	1.67958	2.83877	3.11113	1	P	haemin uptake system outer membrane receptor	Inorganic ion transport and metabolism
CJH_08400	Cj1615	chuB	-2.83059	-4.35771	0.3421	1.33113	2.53101	2.98407	1	P	putative haemin uptake system permease protein	Inorganic ion transport and metabolism
CJH_08410	Cj1617	chuD	-3.00289	-4.23385	-0.211386	1.24349	2.68474	3.51989	1	P	putative haemin uptake system periplasmic haemin-binding protein	Inorganic ion transport and metabolism
CJH_08495	Cj1628	exbB2	-2.7966	-2.93985	0.370723	1.24175	1.52872	2.59525	1	U	putative exbB/tolQ family transport protein	Intracellular trafficking, secretion, and vesicular transport
CJH_08500	Cj1629	exbD2	-2.89245	-2.16788	0.482481	0.719918	1.60743	2.25051	1	U	putative exbD/tolR family transport protein	Intracellular trafficking, secretion, and vesicular transport
CJH_08640	Cj1658	Cj1658	-3.00793	-2.89689	1.17743	1.39282	1.02789	2.30668	1	P	putative iron permease	Inorganic ion transport and metabolism
CJH_08645	Cj1659	p19	-2.62659	-2.59373	0.213104	0.770024	2.16884	2.06836	1	MI	periplasmic protein p19	Cell wall/membrane/envelope biogenesis; Lipid transport and metabolism
CJH_08655	Cj1661	Cj1661	-3.83376	-2.52961	0.768454	1.09006	2.47919	2.02566	1	V	possible ABC transport system permease	Defense mechanisms
CJH_08660	Cj1662	Cj1662	-2.82998	-2.64337	0.637532	0.883405	1.87188	2.08053	1	V	putative integral membrane protein	Defense mechanisms
CJH_00035	Cj0007	gltB	0.0644484	0.308193	-2.46013	-1.68599	1.73513	2.03834	2	E	glutamate synthase (NADPH) large subunit	Amino acid transport and metabolism
CJH_00365	Cj0069	Cj0069	-0.698283	0.17137	-2.17252	-0.570284	2.1491	1.12062	2	HJ	hypothetical protein Cj0069	Translation, ribosomal structure and biogenesis; Coenzyme transport and metabolism
CJH_00885	NA	NA	-1.52978	-0.391675	-0.211154	-0.224835	1.82459	0.532849	2	QR	hypothetical protein	Secondary metabolites biosynthesis, transport and catabolism; General function prediction only
CJH_02260	Cj0448c	Cj0448c	-0.763594	-0.256466	-1.86207	-0.839116	1.82079	1.90046	2	NT	putative MCP-type signal transduction protein	Signal transduction mechanisms; Cell motility
CJH_02550	Cj0501	Cj0501	0.225017	0.463254	-2.32628	-3.17321	2.37889	2.43233	2	P	ammonium transporter	Inorganic ion transport and metabolism
CJH_02795	Cj0552	Cj0552	-1.13694	-0.869157	-1.25304	-0.886554	2.14686	1.99884	2	S	putative membrane protein	Function unknown
CJH_03375	Cj0671	dcuB	-0.139326	0.221575	-1.55549	-1.23682	1.51808	1.19198	2	G	anaerobic C4-dicarboxylate transporter	Carbohydrate transport and metabolism
CJH_03515	Cj0699c	glnA	-0.253227	0.307199	-3.94668	-2.5396	3.29655	3.13575	2	E	glutamine synthetase	Amino acid transport and metabolism
CJH_03605	Cj0717	Cj0717	-1.69223	-1.38655	-0.347423	-0.12096	1.80995	1.73721	2	P	putative ArsC family protein	Inorganic ion transport and metabolism
CJH_03620	Cj0720c	flaC	-1.61982	-1.64421	-2.39875	-1.03999	4.55734	2.14543	2	N	flagellin	Cell motility
CJH_03875	Cj0772c	Cj0772c	-1.22311	-1.35678	-1.67832	-0.901488	3.4216	1.7381	2	P	putative NLPA family lipoprotein	Inorganic ion transport and metabolism
CJH_04325	NA	NA	-2.51411	-0.759164	-0.514381	1.32058	1.87037	0.596706	2	O	thiol:disulfide interchange protein DsbA	Posttranslational modification, protein turnover, chaperones
CJH_04505	Cj0903c	Cj0903c	-1.03995	-0.63126	-1.17392	-1.0295	1.9071	1.96753	2	E	putative amino-acid transport protein	Amino acid transport and metabolism
CJH_04530	Cj0909	Cj0909	-1.13861	-0.421069	-1.47324	-1.10285	2.3634	1.77236	2	P	putative periplasmic protein	Inorganic ion transport and metabolism
CJH_04555	Cj0914c	ciaB	-1.85164	-1.47513	0.154052	0.0270334	1.51095	1.63473	2	M	CiaB protein	Cell wall/membrane/envelope biogenesis
CJH_04945	NA	NA	-0.00841161	-0.688589	-1.7768	-0.997428	2.27642	1.19481	2	P	membrane protein	Inorganic ion transport and metabolism
CJH_04950	NA	NA	-0.0794791	-2.07553	-2.32464	-0.887442	2.72713	2.63996	2	P	MFS transporter	Inorganic ion transport and metabolism
CJH_05240	Cj1041c	Cj1041c	-2.40543	-0.378881	-0.373243	-0.559359	1.66939	2.04752	2	R	putative periplasmic ATP/GTP-binding protein	General function prediction only
CJH_05405	Cj1075	Cj1075	-1.93863	-1.27653	-0.053944	0.287655	1.52006	1.46139	2	N	conserved hypothetical protein Cj1075	Cell motility
CJH_05760	Cj1151c	hldD	-1.61001	-1.35143	-0.334397	0.337789	1.57999	1.37805	2	M	ADP-glyceromanno-heptose 6-epimerase	Cell wall/membrane/envelope biogenesis
CJH_05810	Cj1163c	Cj1163c	-2.71092	-1.07657	0.332994	0.51047	1.62084	1.32318	2	P	putative cation transport protein	Inorganic ion transport and metabolism
CJH_05910	Cj1183c	cfa	-1.17919	-0.824326	-0.618176	-1.13565	2.03611	1.72123	2	I	cyclopropane-fatty-acyl-phospholipid synthase	Lipid transport and metabolism
CJH_06000	Cj1201	metE	-1.25497	-1.07298	-1.06157	-0.873407	2.0508	2.21212	2	E	5-methyltetrahydropteroyltriglutamate-- homocysteine methyltransferase	Amino acid transport and metabolism
CJH_06115	Cj1224	Cj1224	-2.12524	-1.45194	-0.0907958	0.107367	1.68936	1.87125	2	T	putative iron-binding protein	Signal transduction mechanisms
CJH_06120	Cj1225	Cj1225	-0.745064	-1.60542	-0.465851	-0.446027	1.71604	1.54631	2	R	conserved hypothetical protein Cj1225	General function prediction only
CJH_06140	Cj1228c	htrA	-1.67598	-1.38134	-0.176448	0.445638	2.25656	0.531561	2	O	serine protease (protease DO)	Posttranslational modification, protein turnover, chaperones
CJH_06575	Cj1299	acpP2	-1.88624	-1.65151	-0.130905	0.337988	1.41997	1.91069	2	IQ	putative acyl carrier protein	Lipid transport and metabolism; Secondary metabolites biosynthesis, transport and catabolism
CJH_07015	Cj1382c	fldA	-0.309065	-0.395539	-1.61016	-0.991283	1.94319	1.36286	2	C	flavodoxin	Energy production and conversion
CJH_07795	Cj1488c	ccoQ	-1.933	-1.94462	0.184713	0.308637	1.65597	1.7283	2	C	cb-type cytochrome C oxidase subunit IV	Energy production and conversion
CJH_08000	Cj1534c	Cj1534c	-0.759592	-0.770441	-1.27963	-0.914285	1.69993	2.02402	2	PV	putative bacterioferritin	Defense mechanisms; Inorganic ion transport and metabolism
CJH_08145	Cj1564	Cj1564	-1.86291	-1.48887	0.422499	0.555234	0.606667	1.76738	2	NT	putative methyl-accepting chemotaxis signal transduction protein	Signal transduction mechanisms; Cell motility
CJH_08650	Cj1660	Cj1660	-1.82068	-1.31076	-0.039474	0.299137	1.18011	1.69167	2	S	putative integral membrane protein	Function unknown
CJH_08665	Cj1663	Cj1663	-1.17383	-1.9986	-0.767654	-0.363214	2.51787	1.78544	2	M	putative ABC transport system ATP-binding protein	Cell wall/membrane/envelope biogenesis
CJH_08670	Cj1664	Cj1664	-1.73918	-1.18399	-0.214976	-0.60955	1.67628	2.07142	2	O	putative periplasmic thiredoxin	Posttranslational modification, protein turnover, chaperones
CJH_09010	Cj1726c	metA	-1.52337	-0.622699	-0.492321	0.10583	0.843166	1.68939	2	E	homoserine O-succinyltransferase	Amino acid transport and metabolism
CJH_00060	Cj0012c	rrc	-0.677805	-1.06058	2.68976	2.94419	-1.78542	-2.11015	3	C	non-haem iron protein	Energy production and conversion
CJH_00220	Cj0037c	Cj0037c	-1.11934	-1.63721	2.69442	2.64159	-1.47696	-1.1025	3	C	putative cytochrome C	Energy production and conversion
CJH_00610	Cj0119	Cj0119	-0.926728	-1.23179	2.94581	2.22643	-1.50448	-1.50923	3	HR	putative hydrolase	Coenzyme transport and metabolism; General function prediction only
CJH_00640	Cj0125c	Cj0125c	-1.73318	-0.824665	1.62837	1.72782	-0.222732	-0.575613	3	J	hypothetical protein Cj0125c	Translation, ribosomal structure and biogenesis
CJH_00680	Cj0133	Cj0133	-0.512231	-0.131661	2.69445	2.8838	-2.79097	-2.14339	3	J	putative glycoprotease family protein	Translation, ribosomal structure and biogenesis
CJH_00890	NA	NA	-0.489226	-0.704264	2.13623	1.76715	-1.25138	-1.4585	3	QR	hypothetical protein	Secondary metabolites biosynthesis, transport and catabolism; General function prediction only
CJH_00920	Cj0177	Cj0177	0.592983	-2.29466	0.369072	2.10597	-0.648634	-0.124726	3	S	putative iron transport protein	Function unknown
CJH_02620	Cj0516	plsC	-0.826481	-0.473141	2.19916	2.06161	-1.42141	-1.53974	3	I	putative 1-acyl-SN-glycerol-3-phosphate acyltransferase	Lipid transport and metabolism
CJH_03555	Cj0707	kdtA	0.284718	-0.148258	1.5058	1.08255	-1.53788	-1.18693	3	M	3-deoxy-D-manno-octulosonic-acid transferase	Cell wall/membrane/envelope biogenesis
CJH_03925	Cj0782	napH	0.178794	-0.529957	1.60481	1.08811	-0.765929	-1.57583	3	C	putative ferredoxin	Energy production and conversion
CJH_03935	Cj0784	napL	-1.99041	-1.23013	1.8638	1.58722	0.317504	-0.547982	3	R	putative periplasmic protein	General function prediction only
CJH_05175	Cj1032	cmeE	-0.979924	-1.22218	1.53598	1.73477	-0.776083	-0.292563	3	MV	membrane fusion component of efflux system (mutlidrug efflux system CmeDEF)	Defense mechanisms; Cell wall/membrane/envelope biogenesis
CJH_05860	Cj1173	Cj1173	-2.37138	-0.500172	1.55507	2.15507	-0.696229	-0.142366	3	V	putative efflux protein (multidrug resistance protein)	Defense mechanisms
CJH_07855	Cj1500	Cj1500	-1.3684	-1.56217	2.99965	2.44447	-1.59825	-0.915294	3	R	putative integral membrane protein	General function prediction only
CJH_08130	Cj1560	Cj1560	-3.73127	-3.80959	3.7346	4.26975	-0.365792	-0.0977024	3	S	putative permease	Function unknown
CJH_00455	Cj0088	dcuA	1.51303	1.50076	-0.638717	-0.930818	-0.64288	-0.801374	4A	G	anaerobic C4-dicarboxylate transporter	Carbohydrate transport and metabolism
CJH_02215	Cj0437	sdhA	1.34028	2.68494	-1.52206	-0.29728	-1.14105	-1.06483	4A	C	succinate dehydrogenase flavoprotein subunit	Energy production and conversion
CJH_02220	Cj0438	sdhB	1.07291	2.20286	-1.63067	-0.879035	-0.452438	-0.313625	4A	C	putative succinate dehydrogenase iron-sulfur protein	Energy production and conversion
CJH_02410	Cj0473	nusG	1.76677	1.54336	-0.40666	-1.13568	-0.763842	-1.00395	4A	K	transcription antitermination protein	Transcription
CJH_02450	Cj0481	dapA	-0.634803	2.06512	-2.27115	-0.898261	1.17478	0.564322	4A	EM	putative dihydrodipicolinate synthase	Cell wall/membrane/envelope biogenesis; Amino acid transport and metabolism
CJH_02460	Cj0483	uxaA'	1.01924	2.84026	-2.36565	-1.16652	0.161054	-0.488378	4A	G	putative altronate hydrolase C-terminus	Carbohydrate transport and metabolism
CJH_02470	Cj0485	Cj0485	1.4418	3.07839	-2.11779	-1.92792	-0.221814	-0.252661	4A	IQR	putative oxidoreductase	Lipid transport and metabolism; Secondary metabolites biosynthesis, transport and catabolism; General function prediction only
CJH_02475	Cj0486	Cj0486	0.613892	2.97536	-2.20898	-1.92104	0.859079	-0.31831	4A	G	putative sugar transporter	Carbohydrate transport and metabolism
CJH_02490	Cj0490	NA	0.430601	3.35462	-2.14416	-1.52819	0.0101124	-0.122982	4A	C	putative aldehyde dehydrogenase C-terminus	Energy production and conversion
CJH_03075	Cj0606	Cj0606	1.24772	2.38541	-1.73462	-1.60925	-0.425736	0.136466	4A	MV	putative secretion protein HlyD	Defense mechanisms; Cell wall/membrane/envelope biogenesis
CJH_05145	Cj1026c	Cj1026c	1.69844	2.10097	-1.05019	-0.626943	-1.23172	-0.890559	4A	S	putative lipoprotein	Function unknown
CJH_05440	Cj1082c	thiD	1.64035	1.69138	-0.637226	-1.25094	-0.858987	-0.584583	4A	H	phosphomethylpyrimidine kinase	Coenzyme transport and metabolism
CJH_06390	Cj1279c	Cj1279c	1.81044	0.756973	-1.3587	-1.5655	0.0402061	0.316579	4A	X	putative fibronectin domain-containing lipoprotein	Mobilome: prophages, transposons
CJH_08465	Cj1622	ribD	2.14068	1.55405	-0.299439	-0.842051	-1.69795	-0.855292	4A	H	riboflavin-specific deaminase/reductase	Coenzyme transport and metabolism
CJH_08485	Cj1626c	Cj1626c	-0.368482	2.18977	-1.85742	-2.0283	1.42687	0.637568	4A	S	putative periplasmic protein	Function unknown
CJH_08975	Cj1718c	leuB	2.12278	2.58433	-1.04225	-1.77008	-0.751243	-1.14354	4A	CE	3-isopropylmalate dehydrogenase	Energy production and conversion; Amino acid transport and metabolism
CJH_08980	Cj1719c	leuA	1.8738	1.87492	-0.808035	-0.947698	-0.701111	-1.29188	4A	E	2-isopropylmalate synthase	Amino acid transport and metabolism
CJH_09020	Cj1729c	flgE	1.12077	1.77276	-0.863011	0.0992684	-1.73363	-0.396153	4A	N	flagellar hook subunit protein	Cell motility
CJH_00050	Cj0010c	rnhB	1.41686	0.885541	1.05641	0.993344	-2.041	-2.31116	4B	L	ribonuclease HII	Replication, recombination and repair
CJH_00250	Cj0043	flgE	1.80998	3.14228	-0.0765188	0.721988	-2.33694	-3.26079	4B	N	flagellar hook protein	Cell motility
CJH_00265	NA	NA	2.68282	1.55106	0.419726	-0.0357455	-1.43345	-3.18441	4B	G	sodium:sulfate symporter	Carbohydrate transport and metabolism
CJH_00495	Cj0096	obgE	2.35843	1.31784	0.573138	0.427509	-2.29156	-2.38536	4B	DL	GTP-binding protein	Replication, recombination and repair; Cell cycle control, cell division, chromosome partitioning
CJH_00595	Cj0116	fabD	1.54797	1.3477	0.689849	-0.141742	-1.35562	-2.08816	4B	I	malonyl CoA-acyl carrier protein transacylase	Lipid transport and metabolism
CJH_00600	Cj0117	pfs	1.14021	1.62948	0.927155	0.278171	-1.82902	-2.146	4B	F	5'-methylthioadenosine/S-adenosylhomocysteine nucleosidase	Nucleotide transport and metabolism
CJH_00605	Cj0118	Cj0118	2.41469	1.75755	0.731715	0.319	-3.08814	-2.13481	4B	J	conserved hypothetical protein Cj0118	Translation, ribosomal structure and biogenesis
CJH_00620	Cj0121	Cj0121	1.89002	1.82035	0.690797	-0.570003	-1.52193	-2.30924	4B	J	conserved hypothetical protein Cj0121	Translation, ribosomal structure and biogenesis
CJH_00685	Cj0134	thrB	1.33325	1.29392	0.683375	0.485328	-2.0181	-1.77777	4B	E	putative homoserine kinase	Amino acid transport and metabolism
CJH_01130	Cj0224	argC	0.476289	1.13988	1.09271	0.743235	-1.56557	-1.88654	4B	E	N-acetyl-gamma-glutamyl-phosphate reductase	Amino acid transport and metabolism
CJH_01225	Cj0244	rpmI	2.14304	1.19158	0.98765	0.766202	-3.28383	-1.80464	4B	J	50s ribosomal protein L35	Translation, ribosomal structure and biogenesis
CJH_01285	Cj0256	Cj0256	0.970043	0.941418	1.59689	1.05267	-2.02096	-2.54006	4B	M	putative sulfatase family protein	Cell wall/membrane/envelope biogenesis
CJH_01555	Cj0312	pth	2.0807	1.59344	0.605196	0.131735	-2.23382	-2.17725	4B	J	peptidyl-tRNA hydrolase	Translation, ribosomal structure and biogenesis
CJH_01635	Cj0328c	fabH	1.77255	1.6579	0.31697	-0.227681	-1.35496	-2.16479	4B	I	3-oxoacyl-[acyl-carrier-protein] synthase	Lipid transport and metabolism
CJH_01640	Cj0329c	plsX	1.76834	1.57018	0.0992407	-0.510097	-1.31192	-1.61574	4B	I	putative fatty acid/phospholipid synthesis protein	Lipid transport and metabolism
CJH_01655	Cj0332c	ndk	1.8723	1.82998	0.167916	0.113768	-1.7397	-2.24427	4B	F	nucleoside diphosphate kinase	Nucleotide transport and metabolism
CJH_01715	Cj0345	trpE	1.14437	0.492814	1.38353	0.724263	-1.81743	-1.92755	4B	EH	putative anthranilate synthase component I	Amino acid transport and metabolism; Coenzyme transport and metabolism
CJH_01720	Cj0346	trpD	1.62924	1.53628	0.354196	-0.302447	-1.21779	-1.99948	4B	EH	anthranilate synthase component II	Amino acid transport and metabolism; Coenzyme transport and metabolism
CJH_01725	Cj0347	trpF	0.778539	1.53163	0.329023	0.295301	-1.58282	-1.35167	4B	E	N-(5'-phosphoribosyl)anthranilate isomerase	Amino acid transport and metabolism
CJH_01730	Cj0348	trpB	1.48039	2.71863	0.517663	0.413466	-2.05838	-3.07178	4B	E	tryptophan synthase beta chain	Amino acid transport and metabolism
CJH_02890	Cj0571	Cj0571	2.89672	2.54924	0.23664	0.360696	-3.26388	-2.77941	4B	K	putative transcriptional regulator	Transcription
CJH_03115	Cj0614	pstC	1.05051	3.10808	0.331557	-0.163763	-2.50663	-1.81975	4B	P	putative phosphate transport system permease protein	Inorganic ion transport and metabolism
CJH_03265	Cj0645	Cj0645	1.29077	0.814169	1.53192	1.13418	-2.57515	-2.19589	4B	M	putative secreted transglycosylase	Cell wall/membrane/envelope biogenesis
CJH_05865	Cj1174	Cj1174	0.79655	0.247498	1.68884	2.0779	-2.9764	-1.83439	4B	V	putative efflux protein (multidrug resistance protein)	Defense mechanisms
CJH_06020	Cj1205c	radA	1.3196	1.74966	0.0788052	-0.0951178	-1.73564	-1.31731	4B	O	putative DNA repair protein RadA (ATP-dependant protease)	Posttranslational modification, protein turnover, chaperones
CJH_06865	NA	NA	1.85772	1.47498	0.725995	-0.387425	-2.07234	-1.59893	4B	LX	integrase	Replication, recombination and repair; Mobilome: prophages, transposons
CJH_08425	Cj1620c	mutY	0.527152	0.825635	1.51378	1.09312	-2.07911	-1.88058	4B	L	A/G-specific adenine glycosylase	Replication, recombination and repair
CJH_08680	Cj1666c	Cj1666c	1.78544	1.56071	-0.0191799	-0.55675	-1.43268	-1.33754	4B	S	putative periplasmic protein	Function unknown
CJH_08965	Cj1716c	leuD	1.67704	2.31397	0.468176	-1.21867	-2.05956	-1.18095	4B	E	3-isopropylmalate dehydratase small subunit	Amino acid transport and metabolism
CJH_08970	Cj1717c	leuC	2.38666	3.14251	-0.493817	-0.556875	-3.12688	-1.3516	4B	E	3-isopropylmalate dehydratase large subunit	Amino acid transport and metabolism
