# Supplementary material for: A porcine ligated loop model reveals new insight into the host immune response against Campylobacter jejuni
Source: Gut Microbes. 2020 Sep 4;12(1):1814121. doi: 10.1080/19490976.2020.1814121 (PMC7524355; doi:10.1080/19490976.2020.1814121)
Supplement: Supplemental Material [file KGMI_A_1814121_SM1734.zip › Supplementary information/Supplementary Table 2.xlsx]

## Sheet: WT_vs_CiaD_3hr
ID	Organism	Protein	Gene	Log2_MedianCentered_LFQ_F38011 WT_L1_S09	Log2_MedianCentered_LFQ_F38011 WT_L3_S11	Log2_MedianCentered_LFQ_F38011 WT_L1_S17	Log2_MedianCentered_LFQ_F38011 WT_L3_S19	Log2_MedianCentered_LFQ_F38011 WT_L1_S25	Log2_MedianCentered_LFQ_F38011 WT_L3_S27	Log2_MedianCentered_LFQ_Control_C1_S13	Log2_MedianCentered_LFQ_Control_C3_S15	Log2_MedianCentered_LFQ_Control_C1_S21	Log2_MedianCentered_LFQ_Control_C3_S23	Log2_MedianCentered_LFQ_Control_C1_S29	Log2_MedianCentered_LFQ_Control_C3_S31	Log2 (fold change) in WT-infected loops	paired t test, p value	Log2_MedianCentered_LFQ_F38011 ΔciaD_L2_S10	Log2_MedianCentered_LFQ_F38011 ΔciaD_L4_S12	Log2_MedianCentered_LFQ_F38011 ΔciaD_L2_S18	Log2_MedianCentered_LFQ_F38011 ΔciaD_L4_S20	Log2_MedianCentered_LFQ_F38011 ΔciaD_L2_S26	Log2_MedianCentered_LFQ_F38011 ΔciaD_L4_S28	Log2_MedianCentered_LFQ_Control_C2_S14	Log2_MedianCentered_LFQ_Control_C4_S16	Log2_MedianCentered_LFQ_Control_C2_S22	Log2_MedianCentered_LFQ_Control_C4_S24	Log2_MedianCentered_LFQ_Control_C2_S30	Log2_MedianCentered_LFQ_Control_C4_S32	Log2 (fold change) in mutant-infected loops	Paired t test, p value
A0A0E3M2Q4	Sus scrofa	Transmembrane secretory component poly-Ig receptor (Fragment)		0.784322	2.20237	0.0114352	-0.679897	-7.08301	-0.739799	1.43366	2.12954	-0.624334	-1.23335	-0.341791	-0.80848	-1.00997	0.424284	1.86053	2.85706	-0.430469	-0.740921	-1.66673	-0.880991	2.55551	2.3484	-0.185189	-1.41007	-1.40228	-0.206358	-0.116925	0.643398
A0A0E3MY68	Sus scrofa	Multi-drug resistance protein 1 transcript variant 2	ABCB1	-0.385906	-0.390151	0.171318	-4.22895	-0.797763	0.1117	-0.654362	-3.41744	-1.99773	-0.0993118	0.0632247	-0.146414	0.122047	0.910132	-0.217947	-1.48196	-0.498028	0.385049	0.0406968	-0.101417	-3.90332	-2.05515	-0.631648	0.547901	0.100224	-0.527947	0.766056	0.254267
A0A0K1TQQ7	Sus scrofa	Carbonyl reductase 3	CBR3	0.508947	-0.274022	0.186491	-0.0797311	-0.797365	-0.187476	0.0684628	-0.87323	0.284661	-1.08538	-0.474253	-0.377986	0.302429	0.1856	0.00140061	-1.72059	0.422922	-0.691208	-0.286564	-0.12622	-4.35286	-2.37645	0.417438	-0.0378494	-0.402812	-0.351656	0.783988	0.334718
A0A286ZFW3	Sus scrofa	Apolipoprotein H	APOH	-0.0562986	0.172998	1.59797	0.897351	2.24305	1.55742	0.858717	0.415268	1.97117	1.71523	1.62755	1.80393	-0.329896	0.198973	0.47055	-0.211365	1.48659	0.300482	1.40311	2.07532	0.064581	-0.279013	1.522	0.983055	2.34478	1.39824	-0.0848264	0.752149
A0A286ZHZ3	Sus scrofa	Translin	TSN	-5.71815	-4.81924	-3.27097	-3.11913	-6.12451	-5.04725	-4.16351	-3.25255	-3.61609	-3.41179	-5.01691	-4.839	-0.633232	0.141024	-3.67607	-3.81677	-2.9238	-2.96311	-6.54518	-5.02364	-3.34895	-3.45324	-3.01159	-3.36917	-5.46283	-4.6594	-0.2739	0.239908
A0A286ZIG4	Sus scrofa	Pyridoxal kinase	PDXK	0.165089	0.0163902	0.134247	-0.604867	0.233395	0.771138	-0.0860814	-0.452592	0	-0.222147	0.0709962	0.433436	0.161964	0.234322	0.366472	-0.353956	-0.0737763	-0.55334	0.724422	0.833928	-0.250877	-0.829882	0.0404164	0.531317	0.396077	0.126372	0.155054	0.596634
A0A286ZIH7	Sus scrofa	Uncharacterized protein	ACTR3	-0.697786	-0.928949	-2.10328	-6.31406	0.119369	0.200089	-1.11071	-1.28558	-2.01738	-1.3206	-0.0419263	0.343933	-0.715391	0.443663	-1.01582	-1.26626	1.33516	-1.12898	0.409151	0.251796	-2.81683	-4.13008	-0.898096	-0.0369814	0.334947	0.194634	0.989576	0.174795
A0A286ZIQ2	Sus scrofa	N-ribosyldihydronicotinamide:quinone reductase 2	NQO2	-0.972369	-1.11605	-3.77663	-4.40728	-6.44031	-1.19781	-1.77799	-1.05868	-2.18246	-3.05754	-2.18874	-1.8327	-0.968725	0.264817	-1.36185	-6.72395	-0.978447	-1.17955	-1.67807	-1.57246	-1.80651	-1.60259	-1.42076	-1.47389	-1.71797	-2.29555	-0.529507	0.590972
A0A286ZK74	Sus scrofa	Uncharacterized protein	HNRNPC	-3.04886	-4.40623	-2.63348	-2.86513	-2.43854	-2.39864	-5.42438	-3.16032	-5.67784	-5.81222	-3.06868	-2.73506	1.34793	0.112659	-2.9509	-3.18672	-2.47235	-3.74947	-2.53512	-5.36929	-6.39619	-3.60585	-3.00911	-4.79738	-2.62142	-2.67722	0.473889	0.580703
A0A286ZKA5	Sus scrofa	Complement C1q B chain	C1QB	-3.20011	-4.07768	-1.47007	-2.64832	-0.642627	-2.45123	-3.29341	-4.051	-0.947991	-1.57037	-1.9523	-1.39995	-0.212499	0.585551	-5.22313	-5.33682	-1.04595	-2.06674	-2.16496	-2.95579	-3.01913	-4.18899	-1.23456	-4.98575	-1.99493	-2.66349	-0.117754	0.873268
A0A286ZKG9	Sus scrofa	Peptidyl-prolyl cis-trans isomerase	PPIB	-5.75021	-3.64257	-3.92362	-4.89441	-5.64428	-2.3479	-2.50626	-4.71987	-0.25149	-1.21739	-2.02711	-1.85146	-2.27157	0.042214	-2.34518	-0.207213	-7.38345	-4.54126	-2.57531	-2.22402	-5.44655	-1.27799	-6.36455	-7.11495	-8.42401	-2.09825	1.90831	0.118365
A0A286ZLR0	Sus scrofa	Uncharacterized protein		-1.63333	0.883277	1.21546	1.17959	2.20268	1.60509	-0.0899809	0.00415117	0.846212	0.119372	0.66555	0.770892	0.522763	0.28911	0.330976	-4.78096	0.478362	0.490164	0.919797	0.84288	0.60099	0.0830178	-0.897003	-4.64268	2.64804	-0.374049	0.143817	0.92048
A0A286ZN24	Sus scrofa	Inter-alpha-trypsin inhibitor heavy chain H4	ITIH4	4.55629	4.45704	4.53354	4.10781	4.24874	3.20866	4.47775	4.31449	4.74128	4.03992	3.56158	3.74047	0.0394315	0.82095	4.3137	4.18859	4.68926	3.59845	3.3411	3.63242	4.55346	4.03534	3.94862	3.38774	3.87562	3.29572	0.111169	0.568979
A0A286ZN52	Sus scrofa	Proteasome subunit beta	PSMB3	-2.01078	-1.48881	-1.07579	-3.8264	-3.60129	-3.20917	-1.74271	-1.28198	-0.938876	-0.528447	-2.09897	-2.72409	-0.982862	0.110175	-2.17973	-0.878779	-0.75737	-1.08569	-2.5882	-2.75061	-5.09186	-1.31711	-0.787267	-0.528021	-2.87623	-2.02914	0.39821	0.491356
A0A286ZNH2	Sus scrofa	Uncharacterized protein	LOC1126348	0.560188	0.761905	-1.05571	-1.36776	-2.41059	-1.34863	0.852585	0.870379	-0.141817	0.0821486	-1.13708	-1.08948	-0.716222	0.0281717	0.650588	1.0703	-0.926785	0.0594884	-1.40316	-1.39749	-0.478126	0.23672	-0.202136	0.350938	-1.73434	-1.0408	0.153448	0.629204
A0A286ZNV5	Sus scrofa	4-trimethylaminobutyraldehyde dehydrogenase	ALDH9A1	2.82768	2.77637	3.1406	2.75205	2.24699	2.91264	2.96502	2.97682	2.24848	3.3402	2.33533	2.5131	0.0462278	0.836431	3.01144	2.86246	2.32136	3.22148	2.67989	2.91335	2.8642	2.75284	2.93078	3.13302	2.71615	2.47359	0.0232311	0.876398
A0A286ZNZ2	Sus scrofa	Sodium/glucose cotransporter 1	SLC5A1	-1.48494	-1.35638	-1.6142	-5.30897	-1.71523	-0.611697	-1.66136	0.00848527	-1.52759	0.379013	-0.897633	-0.606225	-1.29768	0.213006	-0.936247	-1.12249	-2.55866	-0.523048	-0.76745	-0.517316	-0.800723	-1.29928	0.0533402	-0.194271	-0.599553	-0.470673	-0.51901	0.275494
A0A286ZPA0	Sus scrofa	Amine oxidase	LOC152329	-1.61069	-1.91393	-1.21422	-3.90406	0.120071	-0.968652	-2.98455	-2.41191	0.966875	-7.133	-0.201026	-0.240426	0.41876	0.600947	-2.61119	-5.5378	-1.14442	-0.945789	-0.326425	-0.120549	-4.89943	-2.90297	-0.547688	-0.505566	0.326142	-0.606147	-0.258417	0.710705
A0A286ZPG4	Sus scrofa	Filamin B	FLNB	2.39876	2.00701	2.70154	0.944795	1.93854	2.29431	2.74602	2.46041	1.72998	2.4982	2.06902	2.23853	-0.242865	0.49991	2.58107	2.35857	2.12622	2.6554	2.39302	2.45617	2.00807	2.31698	1.92209	2.48634	2.37113	2.32483	0.190168	0.0678057
A0A286ZPT0	Sus scrofa	Coatomer subunit beta'	COPB2	-1.97629	-1.68	-3.17223	-7.30525	-2.89748	-2.08324	-1.49511	-2.32455	-4.71701	-2.24897	-2.15626	-2.34325	-0.638223	0.529273	-2.2973	-4.86837	-6.48418	-4.73407	-1.87354	-1.88989	-5.59675	-4.11953	-6.50067	-4.93386	-2.07121	-1.78114	0.475967	0.451024
A0A286ZQ31	Sus scrofa	Phosphoglycerate mutase	BPGM	0.541733	0.170416	0.169301	0.867139	-3.29126	-2.27664	-0.477783	0.656118	0.529562	0.184986	-0.820221	-1.63187	-0.376684	0.486295	0.502745	0.712839	0.57915	0.543082	-2.42807	-2.21432	-1.05205	-0.119912	0.903284	1.06579	-4.05735	-1.12011	0.345962	0.494611
A0A286ZRR3	Sus scrofa	Selenium binding protein 1	SELENBP1	1.88485	2.30229	1.21679	-0.104499	0.988283	1.35212	1.8861	2.11096	1.72859	0.792418	1.38958	1.23529	-0.250518	0.207959	2.06665	2.37597	1.11619	1.89031	1.49867	1.48018	1.98274	1.95202	2.05336	2.25951	1.53998	1.22322	-0.0971443	0.64936
A0A286ZS69	Sus scrofa	Proteasome subunit beta	PSMB2	-0.891358	-1.1997	-1.2571	-0.884986	-1.72579	-1.23005	-4.77043	-0.182421	-0.277449	0.221336	-0.902024	-1.0007	-0.0462136	0.955924	-0.69865	-0.643749	-0.574859	-0.457803	-1.16612	-1.49881	-0.308429	-1.4729	-0.0401589	-0.215447	-1.71704	-0.608274	-0.112957	0.694181
A0A286ZSG3	Sus scrofa	Catalase	CAT	4.73185	4.66101	3.99117	4.68611	2.28552	2.55167	4.17737	4.77601	4.56365	4.77035	3.75323	3.06198	-0.365877	0.240649	4.47987	4.75021	4.60176	4.77965	2.7727	2.92536	3.76316	4.24293	5.10472	5.04259	2.37645	3.41162	0.0613463	0.792358
A0A286ZT13	Sus scrofa	Serum albumin	ALB	10.1701	10.6522	11.5454	11.3771	10.0786	9.6303	10.6673	9.98596	11.2617	11.0303	9.85604	9.77766	0.145796	0.422286	9.71911	10.2816	10.9911	11.2081	9.68855	9.85542	9.93489	10.2125	10.6771	10.9372	10.1812	9.34282	0.0763702	0.636859
A0A286ZTA4	Sus scrofa	Fructose-bisphosphate aldolase	ALDOB	3.03628	2.73659	3.25772	2.36136	3.53697	3.85829	3.46861	2.92588	2.28491	3.29128	3.33614	3.65383	-0.028909	0.917456	3.31158	1.99074	3.12951	2.98794	3.77599	3.86209	2.51128	2.80962	2.8849	3.14614	3.85856	3.51209	0.0558759	0.813012
A0A286ZTF3	Sus scrofa	Serine/threonine-protein phosphatase 2A activator	PTPA	-1.41571	-2.35239	-5.63358	-2.7805	-3.78352	-3.47548	-2.09014	-1.55153	-1.89401	-2.63291	-2.58894	-2.57431	-1.01822	0.155312	-1.95997	-1.80951	-5.46463	-3.68735	-2.7976	-2.37335	-8.37073	-2.12143	-0.916347	-5.31002	-3.60167	-2.21688	0.740779	0.628026
A0A286ZU55	Sus scrofa	Uncharacterized protein	C4BPA	-0.8696	-0.198459	1.25632	1.22865	1.92524	0.863465	-1.91793	-0.787073	1.79147	1.07466	0.955919	1.54516	0.257233	0.435327	-1.16981	-0.868807	1.4094	0.61877	1.08466	1.43965	-0.677036	-1.20668	1.1289	0.286479	1.54652	1.15308	0.0470983	0.788185
A0A286ZUI3	Sus scrofa	Eukaryotic translation elongation factor 1 alpha 1	EEF1A1	-0.390691	0.136906	-0.577499	-1.4449	1.78164	1.7978	0.285334	-0.141205	-0.135644	-0.121219	0.727062	1.39099	-0.117012	0.751777	0.227987	-0.187993	-3.37408	-0.760195	1.80863	1.61667	-0.375195	0.510031	-5.29754	0.366512	1.85003	0.871667	0.23425	0.624137
A0A286ZXU2	Sus scrofa	Uncharacterized protein	FLNA	-2.36319	-1.91737	-1.54925	-3.86697	-0.16885	-1.22428	-1.28109	-2.20268	-1.67878	-2.1368	-0.854317	-0.631868	-0.384061	0.351666	-2.14957	-1.60642	-5.36749	-4.02153	-0.805481	-0.861025	-5.41852	-1.53651	-5.03578	-5.02367	-0.803091	-1.05508	0.676854	0.273632
A0A286ZY10	Sus scrofa	Glucose-6-phosphate 1-dehydrogenase	G6PD	-0.393536	-3.00858	-1.19661	-5.20489	-0.101087	0.0382024	-0.42168	-5.27192	-0.226765	-4.476	-0.461906	0.00381106	0.164659	0.739178	-1.16008	-5.42636	-1.48152	-5.83173	0.227699	0.265855	-4.95173	-3.52768	-5.43166	-4.49911	0.107621	-0.421085	0.886253	0.424114
A0A286ZY95	Sus scrofa	Fibronectin 1	FN1	3.77539	3.3447	4.00842	3.53988	4.67293	3.62531	3.0239	3.08687	4.96484	3.39254	4.2732	4.45401	-0.0381197	0.898163	3.38386	3.02551	4.17754	3.497	3.87858	4.36139	2.37923	2.66906	3.4387	3.49562	4.49454	3.94526	0.316912	0.232331
A0A286ZYQ7	Sus scrofa	Uncharacterized protein		-1.53803	-0.20689	0.359932	-0.0423339	0.0341718	-0.277518	-0.328988	-6.80546	0.724218	0.192235	0.424559	0.0656557	0.676186	0.595434	-0.644226	-2.87419	0.865927	-4.48557	-0.00286387	-0.0612196	-7.2956	-0.14275	-0.432266	-0.571772	0.331341	-0.376956	0.214309	0.892864
A0A286ZYX8	Sus scrofa	Fructose-bisphosphate aldolase	ALDOA	2.81583	2.71057	3.16191	2.23814	2.62882	2.89589	3.31334	2.86989	2.1996	2.85906	2.24785	2.41993	0.0902478	0.735015	3.05337	2.33006	2.74554	2.92353	2.70433	2.71343	3.00161	1.58569	2.52738	2.84084	2.99794	2.21082	0.217665	0.203821
A0A286ZYZ5	Sus scrofa	Uncharacterized protein	LOC1654545	1.26013	0.98094	3.25945	2.85285	3.55924	2.83423	0.655626	0.464526	4.24826	2.91734	3.095	3.19524	0.0284753	0.915523	0.758252	0.673769	3.14439	2.48528	3.14916	3.33289	0.691239	0.80097	2.46746	2.63134	3.73623	2.57713	0.106562	0.636514
A0A286ZZS1	Sus scrofa	Adenosine kinase	ADK	-1.44146	-2.3789	-2.13945	-1.75877	-3.18538	-2.83455	-2.35433	-2.24562	-1.20252	-1.70092	-2.49145	-2.61507	-0.188102	0.503979	-1.85399	-1.82896	-2.20306	-1.57415	-3.0602	-2.76728	-2.78224	-2.5313	-1.13379	-1.46414	-3.57117	-2.16161	0.0594353	0.860955
A0A287A042	Sus scrofa	Uncharacterized protein	MGAM	5.2806	5.95586	5.01293	3.97097	3.71378	3.73921	4.76721	5.23034	4.88532	5.13854	4.42898	4.32506	-0.183684	0.575322	5.74256	5.69296	4.9877	5.17242	3.55811	4.04198	5.4474	5.15794	5.2334	4.99576	4.06684	4.1962	0.0163635	0.921383
A0A287A044	Sus scrofa	Aspartate aminotransferase	GOT2	-0.897442	-0.71967	-4.14946	-6.91523	-4.68026	-3.06234	-0.606891	-0.700366	-2.33851	-4.13075	-1.21748	-1.60169	-1.63812	0.0312449	-0.784183	0.509024	-3.73815	-6.18163	-3.78014	-3.13152	-0.248486	0.0156098	-3.62002	-4.54947	-3.02269	-0.628804	-0.842122	0.113396
A0A287A0E9	Sus scrofa	Calcium-activated chloride channel regulator 1	CLCA1	4.41975	5.8064	5.75475	5.36506	4.24432	4.75756	4.72387	5.83045	4.56738	5.28669	3.70568	4.34837	0.314233	0.201976	5.42943	5.89411	5.17134	5.44164	4.63183	4.73234	6.38236	5.60085	5.46682	5.10509	4.36201	3.70627	0.112883	0.696888
A0A287A113	Sus scrofa	Spectrin beta chain	SPTB	-0.879577	-1.27918	-1.0866	-2.65827	-5.44932	-4.14266	-1.65922	-1.96468	1.23019	-2.57537	-1.96688	-3.09538	-0.91071	0.249979	-2.70747	-1.78676	0.571259	-2.6148	-4.38637	-3.79781	-4.28174	-4.78741	-0.706921	-0.760192	-4.99721	-2.02657	0.473017	0.575433
A0A287A229	Sus scrofa	EH domain containing 1	EHD1	-2.60773	-5.80848	-1.89384	-4.15913	-2.02672	-1.56695	-2.00713	-2.46459	-0.978399	-3.76243	-1.90216	-1.86129	-0.847807	0.168487	-2.45809	-1.84554	-2.2038	-3.37937	-1.37842	-1.34305	-3.8479	-2.49631	-4.75655	-2.92362	-1.73921	-1.79179	0.824515	0.10787
A0A287A453	Sus scrofa	Heterogeneous nuclear ribonucleoprotein A2/B1	HNRNPA2B1	0.650733	-0.0973749	-1.81869	-2.15914	0.894118	1.03965	1.40462	-2.01375	0.0116251	-2.16637	0.184519	0.553678	0.0891631	0.871907	0.416777	-2.51011	-0.775006	-2.31834	1.00728	0.903098	-1.82183	-1.81961	-5.14568	-2.44015	0.932204	0.103029	1.15262	0.189299
A0A287A4Q7	Sus scrofa	Actinin alpha 4	ACTN4	2.95418	2.68072	3.09473	1.92674	2.96833	3.32571	2.96769	3.0109	2.85488	2.81546	3.04388	3.19114	-0.15559	0.393865	3.04255	2.89896	2.77629	3.0584	3.20312	3.31043	2.61449	2.84489	2.91718	3.00857	3.13463	3.23697	0.0888348	0.292578
A0A287A4R1	Sus scrofa	Actin, beta like 2	ACTBL2	4.91906	4.91604	4.96838	4.07514	5.15768	5.21178	4.89861	4.60641	4.85098	4.598	4.9847	5.05095	0.0430737	0.733151	5.01921	3.9509	4.54442	4.44648	5.2481	4.9492	4.33987	4.2382	4.62903	4.7833	5.1825	4.47966	0.0842922	0.637171
A0A287A5T1	Sus scrofa	Abhydrolase domain containing 14B	ABHD14B	-0.124223	-0.255448	-1.03337	-4.36968	-1.00567	-0.42268	0.0804636	-0.461711	-0.341428	-6.25289	-0.364354	-0.378249	0.0845169	0.835526	0.162775	-1.34232	-4.79233	-0.404324	-0.221043	0.126182	-1.38479	-1.13668	-1.07667	-0.336723	-0.439797	-0.471794	-0.270767	0.727718
A0A287A5Z8	Sus scrofa	Uncharacterized protein	LOC1517145	-1.36829	-1.42639	1.23064	1.30789	1.07718	-0.0941832	-1.29503	-2.34076	1.84774	1.31312	0.409145	0.634693	0.0263206	0.926275	-0.950153	-4.06536	1.16061	1.1223	0.147165	0.724455	-2.75501	-1.50914	1.23218	1.05237	0.738775	0.30482	-0.154162	0.801896
A0A287A604	Sus scrofa	Galectin 3 binding protein	LGALS3BP	-1.9352	-1.36025	-1.38799	-5.01463	-0.477493	-1.51907	-2.20498	-1.76627	-0.765275	-5.33336	-1.07731	-0.852439	0.0508339	0.830033	-2.20537	-1.97598	-1.40476	-1.5939	-1.28972	-0.837508	-5.79312	-2.03013	-1.27695	-1.72849	-0.789497	-0.864971	0.52932	0.431248
A0A287A699	Sus scrofa	Heterogeneous nuclear ribonucleoprotein K	HNRNPK	-0.949118	-1.89724	-1.41223	-1.01306	-0.585304	-0.369562	-0.734612	-2.22926	-0.731708	-1.62403	-0.520594	-0.724919	0.0564359	0.780432	-0.585935	-1.09892	-0.818706	-4.17519	-0.129292	-0.365752	-3.09895	-4.672	-5.80008	-5.57488	-0.662483	-0.817907	2.24208	0.0283356
A0A287A6N3	Sus scrofa	Phospholipase B1	PLB1	-4.52786	-2.52605	-3.17356	-2.62132	-5.20829	-4.2367	-4.69165	-3.20183	-4.51842	-6.75638	0.695308	-2.87624	-0.157429	0.912708	-5.70369	-3.91925	-1.89036	-5.57632	-7.0077	-4.62469	-1.53261	-3.64292	-3.88247	-3.49097	-6.08082	2.4931	-2.09755	0.168293
A0A287A6V9	Sus scrofa	Carboxymethylenebutenolidase homolog	CMBL	0.756936	-0.0449177	-0.641073	-4.80672	-0.0186751	0.544045	0.394144	0.124673	-0.513736	-0.229341	0.316155	0.463959	-0.794377	0.345472	0.275741	-1.03225	-2.95746	-3.17556	0.565689	0.539439	-0.0943135	-0.707873	0.0626415	-0.48398	0.307812	0.301187	-0.861646	0.23582
A0A287A703	Sus scrofa	Uncharacterized protein	LOC1512795	-0.631218	-0.84479	1.62253	-1.75683	1.24074	1.31928	-0.825196	-2.32592	-2.96425	-3.89333	0.585057	0.984476	1.56481	0.0683181	-1.74966	-6.05372	-5.09137	-4.41059	1.49416	1.70928	-0.191701	-6.92842	-6.71367	-5.05438	1.39839	0.673115	0.452462	0.361476
A0A287A784	Sus scrofa	Uncharacterized protein	KRT8	4.43963	3.5943	3.98294	1.63461	4.56926	5.10356	5.03952	3.6422	4.16138	2.88123	4.8729	4.92173	-0.365776	0.135654	3.50865	3.17711	3.99364	3.1656	4.87863	4.96571	2.505	2.55089	3.19204	4.31415	5.07471	4.86486	0.197947	0.56944
A0A287A7G8	Sus scrofa	Histone H2B		2.87689	2.64422	2.55844	1.8869	3.19454	3.71696	2.34596	2.48611	2.42028	1.99041	3.63802	3.94745	0.00828612	0.955023	3.13935	1.87229	2.48701	2.44998	3.86908	3.4627	1.95361	1.49069	1.99861	2.39012	3.67426	3.22181	0.42522	0.0484763
A0A287A8U7	Sus scrofa	Uncharacterized protein		5.16402	5.88808	5.82121	4.92403	5.81499	5.3451	5.74211	5.64218	5.62399	5.07868	5.25585	5.23697	0.0629418	0.708464	5.44746	5.48889	5.38272	5.40943	5.1986	5.21909	5.20787	5.60816	5.12784	4.90692	5.84197	4.36673	0.181118	0.429433
A0A287A9T4	Sus scrofa	Uncharacterized protein	HSP9AB1	-0.236237	-1.05927	-0.825114	-5.77578	-0.151799	0.10918	0.105433	-0.58211	-0.804173	0.162937	-0.65486	-0.220695	-0.990926	0.367833	0.00613453	-3.93338	-1.52984	-1.45512	-0.148915	-1.3635	-2.96919	-7.94051	-7.58754	-2.25717	-0.48523	-0.557217	2.22871	0.0876955
A0A287AA42	Sus scrofa	Uncharacterized protein		-0.055194	1.40079	-6.46965	-4.52038	1.16034	0.261582	0.891119	-0.0699436	1.21345	-4.54819	0.805827	0.856796	-1.22859	0.399831	0.795814	-0.0249791	-5.93536	-4.52144	0.672049	1.06101	-4.65731	0.128425	-4.7251	-5.18516	0.879587	0.0282681	0.929732	0.376817
A0A287AAD5	Sus scrofa	Alpha-1B-glycoprotein	A1BG	3.35601	3.39498	4.99604	4.48418	5.11748	4.20464	3.56808	3.52081	4.65121	4.39452	4.2271	4.6627	0.088152	0.670557	3.40215	3.61816	4.62685	4.31804	4.22011	4.52121	3.94427	3.24785	4.0437	3.61137	4.67979	3.93888	0.206777	0.406709
A0A287AAN2	Sus scrofa	Uncharacterized protein	LOC1625897	2.97974	4.08821	0.943407	-0.502084	-5.32672	-5.75117	3.38754	3.02944	0.771325	1.73668	1.20694	-0.494171	-2.20106	0.140949	4.32202	4.3442	0.960685	1.21777	-2.62417	-3.25078	4.84704	3.73378	1.74628	1.45264	-4.85066	0.724934	-0.447383	0.614795
A0A287AAP0	Sus scrofa	Uncharacterized protein	LOC152213	-0.590576	0.139353	-2.01632	-4.61807	-2.37797	-1.08964	0.311373	0.235402	-4.63855	-1.74378	-0.970481	-0.915927	-0.471876	0.554141	-0.181299	-1.04029	-3.21165	-2.91223	-1.03392	-0.843281	-2.61336	-0.596188	-4.97288	-3.76178	-1.19819	-0.723956	0.773948	0.154214
A0A287AAS9	Sus scrofa	Catenin beta 1	CTNNB1	-2.87641	-2.83423	-6.14029	-2.55249	-1.88827	-1.82927	-2.6771	-2.97887	-2.95071	-3.29547	-2.2278	-1.72692	-0.377348	0.543351	-5.62649	-2.50723	-6.45084	-2.95801	-1.80221	-2.08296	-3.87702	-4.15034	-3.20792	-2.58812	-1.7992	-2.02025	-0.630815	0.398633
A0A287AE16	Sus scrofa	Adseverin	SCIN	2.28883	1.16218	0.821857	0.498706	2.38213	2.99509	2.45934	1.56664	1.14918	1.07537	2.4199	2.71803	-0.206612	0.15403	2.48131	0.531146	0.390001	0.480138	2.91961	2.82619	0.570621	0.36336	1.26462	1.58761	2.93797	2.48446	0.0699581	0.879381
A0A287AEA5	Sus scrofa	Aldehyde dehydrogenase family 16 member A1	ALDH16A1	-4.1725	-4.34101	-6.49725	-5.37416	-3.21013	-2.79539	-3.92944	-5.41326	-3.48259	-3.80243	-2.47064	-2.68516	-0.767818	0.236661	-3.34668	-2.24223	-3.02786	-2.24247	-2.42049	-2.70081	-6.04542	-6.3227	-2.93005	-2.0099	-3.40889	-2.5603	1.21612	0.158005
A0A287AG13	Sus scrofa	Apolipoprotein B	APOB	3.08128	2.89336	4.06637	3.63005	4.82546	3.17393	3.02445	2.47541	4.63103	3.79442	3.76858	3.86133	0.0192047	0.945093	3.08141	2.6001	4.31787	2.92372	3.40763	3.42127	2.82589	2.29586	3.54072	3.18355	3.8854	3.48453	0.0893395	0.647506
A0A287AG39	Sus scrofa	Small nuclear ribonucleoprotein-associated protein		-2.36332	-2.82844	-6.92867	-6.76666	-2.60658	-2.28247	-2.73807	-1.90189	-2.13608	-4.20489	-2.53018	-1.8231	-1.40699	0.136233	-7.04293	-4.60973	-2.29097	-5.36247	-1.90558	-2.20482	-4.78528	-4.95096	-4.62276	-3.6993	-2.1668	-1.96125	-0.205024	0.770491
A0A287AH85	Sus scrofa	Adenylate kinase 2, mitochondrial	AK2	-1.33113	-2.62251	-4.90088	-4.08306	-1.29042	-0.884596	-1.56508	-2.10003	-1.57895	-5.80666	-1.27226	-1.28081	-0.251468	0.728883	-1.68513	-6.43314	-5.3072	-4.39297	-1.01488	-1.26004	-4.66691	-2.66511	-3.95597	-2.05036	-1.59906	-1.7424	-0.568924	0.588127
A0A287AHB8	Sus scrofa	Hephaestin	HEPH	-3.52681	-7.2683	-3.75775	-4.27614	-3.75086	-3.62925	-4.0301	-5.60292	-3.61116	-4.76957	-4.02279	-4.34376	0.028534	0.939771	-3.73335	-3.35168	-2.55227	-4.24958	-3.51895	-3.29517	-3.80469	-4.54886	-3.87649	-5.92934	-3.92783	-3.75497	0.856864	0.020788
A0A287AHQ0	Sus scrofa	Acetyl-CoA acetyltransferase 2	ACAT2	-2.63122	-6.03973	-4.1457	-2.10002	-2.77865	-2.13263	-2.14076	-1.51914	-2.07981	-7.52046	-1.93392	-2.4588	-0.362509	0.798451	-1.83766	-1.78888	-5.4645	-5.31019	-1.98165	-1.99299	-2.38865	-1.90321	-2.04941	-2.21293	-2.07883	-2.45438	-0.88141	0.296087
A0A287AHX3	Sus scrofa	Glycosylphosphatidylinositol specific phospholipase D1	GPLD1	-1.43961	-2.77462	-0.740206	-1.80397	0.486968	-1.43267	-1.93681	-4.13249	-0.124266	-1.45595	-1.17714	-0.64625	0.2948	0.520236	-2.87109	-6.33202	-1.16189	-1.65103	-1.41729	-0.835426	-3.65165	-1.56527	-1.14608	-2.0107	0.416701	-1.17961	-0.855356	0.369181
A0A287AI92	Sus scrofa	Carbonic anhydrase 1	CA1	6.29161	5.85113	6.23984	6.54928	1.65885	1.83485	5.57222	5.97793	6.78073	6.25347	3.53743	2.67719	-0.395567	0.3395	5.83613	5.95037	6.59976	6.4029	2.58412	2.58004	4.72769	5.77496	6.61062	6.99236	1.57416	3.35631	0.15287	0.653898
A0A287AIJ3	Sus scrofa	Glutathione peroxidase	GPX3	0.0388896	-0.24852	0.755853	-0.458704	1.6765	0.519711	-1.20854	-0.986304	1.87898	1.21698	1.34211	1.18892	-0.191403	0.698166	0.0806931	-1.00731	1.22872	1.04177	1.27594	1.58762	-0.585275	-0.815257	1.4323	1.18026	1.58664	1.26752	0.0235402	0.886463
A0A287AJE3	Sus scrofa	Uncharacterized protein	LOC1654547	-0.121215	-0.347032	-3.42406	-6.10803	1.03495	0.368192	-1.38218	-1.71155	0.258738	-3.65899	1.5442	1.22922	-0.81277	0.365774	-0.340169	-1.18397	-3.12819	-3.21313	0.857814	1.06031	-1.14782	-1.05164	-3.4077	-6.31191	0.530411	1.01835	0.737163	0.1927
A0A287AJI4	Sus scrofa	Serpin family F member 2	SERPINF2	1.78019	2.21194	2.35308	2.48045	2.07552	1.13372	1.91498	2.05677	2.67837	1.91502	1.505	1.98037	-0.00260369	0.991189	2.00176	2.50111	2.64037	2.27108	1.35914	1.40757	2.35086	1.7606	2.24051	1.84162	1.50111	1.28727	0.199843	0.278066
A0A287AJQ2	Sus scrofa	Phosphoglycerate mutase	PGAM1	1.72751	1.48418	1.03913	0.448222	1.35751	1.57752	1.92408	1.58846	1.54493	1.36149	1.59218	1.66726	-0.34072	0.0468956	1.82205	1.57721	0.922843	1.03526	1.6459	1.64676	0.335839	1.43764	1.46383	1.6196	1.72973	1.71774	0.0576085	0.859193
A0A287AK65	Sus scrofa	Argininosuccinate synthase 1	ASS1	-1.99248	-1.33842	-2.55888	-7.10702	0.91755	1.63298	-0.119593	-5.46561	-1.64145	-1.48645	0.214699	0.896701	-0.474096	0.735078	-0.448265	-4.24935	-4.30521	-1.87785	1.04662	1.13569	-2.51961	-2.52198	-1.95363	-5.93586	0.976264	0.14237	0.519015	0.618067
A0A287ALS7	Sus scrofa	Uncharacterized protein		2.43128	4.08088	1.97794	0.342581	3.68477	2.15952	3.2042	2.83333	3.02701	1.23227	2.3064	3.28668	-0.202157	0.692353	3.3286	2.88929	1.34291	0.7032	1.79089	2.34548	2.45453	-1.44576	0.360374	1.48275	3.27402	1.25977	0.835783	0.356415
A0A287AM26	Sus scrofa	Arginyl aminopeptidase	RNPEP	-0.443825	-1.3246	-1.87349	-2.65744	-0.909465	-0.693878	-1.11591	-1.90144	-2.06754	-0.887921	-0.65486	-0.735825	-0.0898678	0.814732	-1.16484	-1.72685	-0.840879	-0.313135	-0.513782	-0.359608	-1.70659	-2.2233	-0.932964	-0.166845	-0.86077	-0.656911	0.271381	0.0505552
A0A287AM78	Sus scrofa	Purine nucleoside phosphorylase	PNP	0.71373	0.375915	0.235902	1.4574	-0.81035	-0.248971	0.607181	0.510679	1.16021	0.714057	0.203974	-0.168227	-0.217375	0.457451	0.683328	0.549927	0.980619	0.255205	-0.128637	0.164262	-0.694069	0.0513602	1.00091	1.65743	-0.103386	0.307613	0.0474735	0.903061
A0A287AM82	Sus scrofa	Anterior gradient 2, protein disulphide isomerase family member	AGR2	0.371611	0.0577081	0.508374	-0.400045	0.678098	1.14032	0.943328	0.972825	0.447058	0.215006	1.57562	1.4974	-0.549194	0.0143571	0.60724	0.700033	0.485273	0.621782	1.04616	0.969401	0.301732	-0.0300095	0.186716	0.166464	1.23986	1.81512	0.125003	0.609561
A0A287AN02	Sus scrofa	26S proteasome non-ATPase regulatory subunit 2	PSMD2	-1.7696	-3.57282	-3.02077	-4.73623	-3.01143	-2.66672	-4.54775	-3.28222	-1.7642	-4.34366	-2.46131	-2.47808	0.0166069	0.978025	-5.05965	-5.05291	-1.9246	-2.28655	-2.46626	-2.64247	-3.25457	-5.38449	-1.71972	-2.25416	-2.74662	-2.17676	-0.316019	0.371244
A0A287APV0	Sus scrofa	Uncharacterized protein	SERPINB1	-2.16435	-1.23502	-3.62986	-5.46089	-3.17247	-2.4685	-0.957117	-0.922649	-4.74021	-3.72979	-3.84311	-3.3409	-0.0995494	0.844149	-1.00625	-0.375467	-1.48899	-3.4619	-3.616	-3.62087	0.202388	-2.96591	-4.95226	-6.55526	-4.08992	-3.55779	1.39155	0.135277
A0A287APZ8	Sus scrofa	Superoxide dismutase	SOD2	1.19345	2.72197	0.433123	-0.518807	-3.17388	-2.27267	1.77522	2.94366	-0.32282	0.793377	-0.484145	-0.391466	-0.988441	0.106628	2.48325	2.9374	0.110259	0.336805	-3.87154	-5.47584	3.4586	2.86272	0.506503	0.28266	-4.22386	0.489585	-1.14265	0.297567
A0A287AQ35	Sus scrofa	Uncharacterized protein	SMIM24	-1.08014	-2.53821	-1.98572	-4.67345	-2.5134	-1.69144	-2.14785	-1.37169	-5.02338	-1.42247	-2.13692	-1.78008	-0.0999987	0.912348	-1.61009	-3.28157	-2.88883	-3.17146	-2.29774	-1.43187	-5.21292	-7.54176	-6.08434	-1.16237	-1.55872	-2.1398	1.50306	0.210502
A0A287ARN5	Sus scrofa	Myosin ID	MYO1D	-0.151115	-6.12727	-6.32792	-6.71102	-2.20087	-1.217	-3.57393	-4.25568	-5.12596	-3.11861	-1.41365	-1.30214	-0.657538	0.523504	-4.35976	-4.37853	-2.54767	-5.87838	-1.32342	-1.8909	-7.6851	-6.06106	-2.8622	-4.27596	-1.71998	-0.991317	0.536157	0.493193
A0A287ARR1	Sus scrofa	Ferritin	FTH1	0.204915	0.846781	-0.192424	-0.896047	-1.58891	-1.8026	0.891144	1.1124	-1.61653	-0.202277	-2.01696	-1.59096	-0.000850626	0.998047	0.92851	2.10381	-0.699535	-0.955106	-2.10972	-2.17113	1.8672	2.15831	-0.2688	-0.53788	-1.84712	-1.21635	-0.509757	0.0187692
A0A287ARU7	Sus scrofa	Uncharacterized protein	YWHAE	0.875035	-0.381002	0.887959	-6.2699	0.727128	1.08926	1.07924	0.115878	0.275595	-0.502581	0.530951	0.730216	-0.883471	0.413115	0.817265	-2.32979	0.491457	-0.973922	0.941382	1.02815	-0.101967	-5.76459	-0.560685	0.28925	1.23829	0.305147	0.761516	0.290777
A0A287AS29	Sus scrofa	Nucleoside diphosphate kinase	NME1	-0.614263	-1.13817	-0.141922	-0.0590655	-2.37886	-1.8044	-0.794155	-0.265971	-0.24296	-0.0309694	-1.71018	-1.85962	-0.20547	0.311728	-0.70881	-0.577206	0	-0.179497	-1.96952	-2.19518	-0.709405	-0.27993	-0.0130606	0.224123	-1.8594	-1.77862	-0.202319	0.0523846
A0A287AT18	Sus scrofa	Proteasome subunit alpha type	PSMA7	-0.521394	-1.31465	-0.755712	-3.57582	-1.82825	-1.29451	-0.735818	0.0157391	-0.760086	-0.36646	-0.922901	-0.747694	-0.962185	0.115609	-0.341085	-0.155567	-4.32934	-0.479403	-1.11131	-1.6944	-0.425502	-0.493345	-0.632709	-0.0290965	-1.43097	-0.935518	-0.693994	0.318442
A0A287AT21	Sus scrofa	Sorbitol dehydrogenase	SORD	0.0800913	-0.787507	-0.348184	-0.817774	0.465415	1.01206	-0.0535189	0.40171	-0.225752	0.670261	0.717487	0.805524	-0.451934	0.181238	-0.255928	0.430203	-0.434834	0.926999	0.670968	0.763792	0.121268	0.63545	-0.00440131	0.962319	0.641046	1.00612	-0.210101	0.0367996
A0A287AT36	Sus scrofa	Uncharacterized protein	C8B	-1.90736	-8.18682	-2.76334	-4.47431	-0.726922	-1.93102	-1.50279	-4.34617	0.130234	-3.02274	-1.11313	-0.70598	-1.57153	0.0571044	-3.83327	-4.01765	-3.18507	-6.03039	-1.50914	-0.942902	-6.71848	-4.10486	-4.62467	-7.35287	-1.08254	-0.611076	0.829346	0.176084
A0A287AVA9	Sus scrofa	Uncharacterized protein	LOC1153899	0.711317	0.565038	1.43406	-0.527521	1.60332	0.664075	0.430053	0.28619	1.7628	-1.88654	0.939889	1.25751	0.27673	0.376867	0.491986	0.140898	0.0971689	-0.353489	0.527423	1.29632	0.740697	0.625686	-3.27601	-0.104236	0.632647	0.884837	0.449448	0.485718
A0A287AWI9	Sus scrofa	Eukaryotic translation elongation factor 2	EEF2	1.55193	-0.360317	-0.0381239	-1.45577	2.29869	2.35816	1.74514	0.85493	0.891068	0.235555	1.97554	2.22315	-0.595136	0.129713	1.54517	0.363841	-0.171973	-0.961971	2.40579	2.69897	0.529108	-0.925444	-0.60902	1.10455	2.35179	2.25228	0.196094	0.704089
A0A287AWP8	Sus scrofa	Complement C5a anaphylatoxin	C5	-1.06761	-0.530934	1.43433	-1.83912	1.13894	0.408165	-0.287489	0.0401679	1.55542	0.920869	0.852078	1.45763	-0.832487	0.111757	0.0394599	-0.0801703	0.869837	-0.818772	0.751136	1.08363	-1.30467	-1.35801	0.736786	-0.900947	1.18707	0.989605	0.41588	0.218753
A0A287AWR7	Sus scrofa	Paraoxonase 1	PON1	0.0122435	-0.529145	0.88768	-0.60295	2.20558	0.840675	-0.307416	-1.6117	2.30908	-1.11971	1.49483	1.71607	0.0554882	0.895242	-0.253393	-1.21067	1.40864	-1.28018	1.16153	1.61933	-0.554037	-2.02326	0.0710456	-0.480764	1.71782	1.13329	0.263527	0.463405
A0A287AXR5	Sus scrofa	Tyrosine 3-monooxygenase/tryptophan 5-monooxygenase activation protein zeta	YWHAZ	3.01245	2.34999	2.88289	1.64991	2.8607	3.31976	3.37633	2.48185	2.21275	1.80945	2.6427	2.88598	0.111106	0.522972	2.78285	-0.257586	2.49204	1.68491	3.1616	2.93367	2.13028	-2.50962	1.83184	2.18396	3.20136	2.4914	0.578044	0.190519
A0A287AXW3	Sus scrofa	Catechol O-methyltransferase	COMT	1.37784	0.8148	0.457181	-0.621563	1.63584	2.08106	1.38483	0.944236	0.291674	0.74042	1.56959	1.73097	-0.15276	0.568988	1.60315	0.787027	0.740678	0.924511	2.14061	2.09327	0.199277	0.354555	0.80829	1.56917	2.15558	1.65776	0.257438	0.401752
A0A287AYZ7	Sus scrofa	3'(2'), 5'-bisphosphate nucleotidase 1	BPNT1	-1.61368	-1.99645	-1.4989	-4.23359	-2.41347	-1.87331	-1.96571	-6.4927	-1.77587	-1.80547	-1.53383	-1.76123	0.284235	0.774974	-1.73484	-2.38867	-4.00092	-1.61555	-1.76141	-2.04313	-1.59092	-1.57835	-2.94557	-1.34142	-2.06043	-1.0128	-0.502506	0.0746825
A0A287AZV4	Sus scrofa	S-(hydroxymethyl)glutathione dehydrogenase	ADH5	-1.27049	-0.624583	-0.597808	-2.61481	-1.69052	-1.34078	-1.0666	0.0620851	-0.895183	-0.421685	-2.09077	-1.15631	-0.428422	0.319216	-0.174549	-0.534412	-5.8291	-0.114491	-1.41749	-1.3163	0.110588	0.145569	0.198271	0.22549	-1.31009	-1.73516	-1.17017	0.287105
A0A287AZZ1	Sus scrofa	Caspase-3	CASP3	-1.21773	-1.46942	-1.33563	-4.83654	-2.08219	-1.43714	-6.3952	-0.614998	-3.20791	-1.52005	-1.70457	-1.56746	0.43859	0.72307	-1.20294	-0.772057	-1.6174	-4.3297	-1.54441	-1.54329	-6.13563	-1.1528	-4.55861	-1.55359	-1.29907	-1.23595	0.820974	0.492671
A0A287B088	Sus scrofa	Proteasome subunit beta	PSMB4	-0.315334	-0.529222	-0.109896	-0.852389	-1.79069	-1.70456	-0.850208	-0.286624	-0.777979	-0.795633	-1.51535	-1.376	0.0499507	0.791594	-0.325424	-0.313225	-0.806893	-0.305623	-1.44189	-1.99248	-0.792959	-0.263132	-0.439543	-0.320965	-1.90783	-1.16875	-0.0487282	0.819929
A0A287B0H0	Sus scrofa	SEC31 homolog A, COPII coat complex component	SEC31A	-2.89877	-2.89343	0.586058	-7.64235	-1.73731	-1.61108	-1.66438	-2.80482	-3.80985	-6.15998	-1.86129	-2.0473	0.358455	0.69602	-1.0149	-2.5685	0.082408	-6.20948	-1.27035	-1.21056	-4.44468	-4.36933	-6.08312	-1.14584	-1.685	-2.01763	1.25903	0.447245
A0A287B110	Sus scrofa	Tissue specific transplantation antigen P35B	TSTA3	-4.47366	-2.72695	-1.77033	-4.56652	-6.83222	-2.73105	-2.30639	-3.08512	-5.80974	-1.6995	-2.56767	-2.39602	-0.872715	0.49916	-2.89278	-7.82342	-4.89883	-2.011	-2.77616	-2.40146	-2.20552	-2.07954	-5.04413	-2.76043	-2.78225	-2.1405	-0.965211	0.367703
A0A287B1T7	Sus scrofa	Dimethylarginine dimethylaminohydrolase 1	DDAH1	-1.22894	-2.07423	-1.97323	-1.22304	-3.77212	-3.52922	-5.14425	-1.70633	-1.84236	-2.56505	-2.57771	-3.28566	0.553428	0.494411	-1.23727	-2.01106	-1.55901	-2.37595	-3.24199	-3.30117	-5.38151	-2.55664	-1.6704	-1.91461	-5.20347	-2.75417	0.959058	0.250273
A0A287B278	Sus scrofa	Annexin	ANXA4	1.59122	3.04927	1.58939	0.596013	0.339246	0.93603	1.74932	3.29797	0.719985	1.30527	1.21827	0.944927	-0.189096	0.486689	2.14314	3.25208	1.28418	1.94687	0.812768	0.909917	3.4571	3.01332	1.68735	1.8901	0.888509	1.0312	-0.269771	0.286253
A0A287B3W7	Sus scrofa	Uncharacterized protein		2.05798	2.21054	1.99809	1.35593	3.11621	2.24312	1.60665	1.63589	2.32757	-7.82033	2.58417	2.97068	1.61287	0.339508	1.97534	1.70902	-3.19336	2.22025	2.59711	2.99777	1.68617	2.5364	2.0503	3.14072	2.67178	2.2011	-0.996724	0.313897
A0A287B4Y3	Sus scrofa	Carboxypeptidase O	CPO	-0.0731948	0.782908	-0.29153	-3.46311	-0.600723	-0.111396	-0.0514991	1.12622	-0.570736	0.568781	-0.0224498	0.0681967	-0.812592	0.269569	0.501756	0.903457	0.201614	0.238227	0.139233	-0.160938	1.15192	0.378385	0.168078	0.505234	-0.0541728	-0.010247	-0.0526411	0.762256
A0A287B574	Sus scrofa	Succinate--CoA ligase [ADP/GDP-forming] subunit alpha, mitochondrial	SUCLG1	-3.66536	-3.20237	-2.571	-2.29294	-4.11697	-4.0464	-2.65268	-2.04308	-3.16654	-7.01248	-3.43724	-2.5407	0.159612	0.874299	-2.38877	-2.37486	-7.06312	-5.59834	-4.57329	-3.43087	-1.98308	-1.49554	-2.37035	-1.48254	-3.68957	-2.65017	-1.95967	0.0536546
A0A287B742	Sus scrofa	TROVE domain family member 2	TROVE2	-2.84265	-1.70277	-2.61855	-6.82018	-3.27944	-2.86054	-2.23433	-2.2514	-4.81549	-6.47272	-2.85034	-2.92298	0.237187	0.602473	-2.43865	-2.09738	-4.57839	-3.94844	-2.73637	-3.34593	-1.97138	-2.2251	-6.49399	-4.59705	-2.99349	-2.66373	0.299929	0.464959
A0A287B7Q4	Sus scrofa	Family with sequence similarity 151 member A	FAM151A	-3.14652	-0.834955	-5.88469	-6.52243	-5.55276	-3.06061	-2.13043	-0.772434	-5.85021	-3.54937	-2.18432	-4.39037	-1.0208	0.229999	-1.2441	-0.020943	-5.21282	-5.76177	-3.07422	-5.62082	0	-1.41686	-3.06675	-2.41444	-4.02098	-1.61833	-1.39955	0.181918
A0A287B7V5	Sus scrofa	Transcobalamin-1	TCN1	0.283265	1.21808	-2.13462	-2.97759	-1.98783	-1.06643	0.792482	0.909944	-1.95448	-2.28909	-0.882751	-1.25325	-0.331329	0.193193	0.645107	1.1294	-2.36971	-3.83404	-1.79103	-1.88931	1.834	0.946767	-1.83609	-1.84186	-1.76475	-0.937909	-0.751623	0.0701728
A0A287B7Y9	Sus scrofa	Guanine deaminase	GDA	-0.527509	-1.69967	-1.01991	-1.71288	-1.66671	-1.07803	-0.769471	-0.267969	-2.2878	-3.37134	-1.40294	-1.84522	0.373339	0.451892	-0.279217	-0.508868	-0.698535	-1.63008	-1.30536	-1.00236	-1.20313	-1.3698	-5.3054	-0.508504	-1.48739	-1.01941	0.911536	0.305297
A0A287B944	Sus scrofa	Family with sequence similarity 114 member A1	FAM114A1	-1.7741	-4.95867	-1.8303	-0.731076	-4.54636	-4.90685	-5.30708	-1.34101	-4.78255	-1.64578	-3.47341	-6.45782	0.710051	0.543581	-7.73517	-0.884594	-0.673101	-1.21601	-5.65518	-3.98284	-5.81565	-4.98786	-0.953368	-0.763539	-4.53999	-4.97922	0.315451	0.730248
A0A287B9W3	Sus scrofa	Dynein cytoplasmic 1 heavy chain 1	DYNC1H1	-3.53694	-4.73486	-4.86725	-5.93613	-0.732362	-0.182794	-2.66157	-2.30333	-3.46932	-1.27871	-1.38762	-0.968936	-1.32014	0.174703	-2.63897	-5.92893	-2.1027	-1.36691	-0.494878	-0.475069	-6.11934	-4.76879	-0.999162	-5.19743	-0.566624	-0.489891	0.855633	0.391305
A0A287BAZ6	Sus scrofa	Peroxiredoxin 2	PRDX2	5.84755	5.54602	5.2705	6.00714	2.86819	2.94164	5.20754	5.74458	5.4337	5.49836	3.91787	3.33328	-0.109048	0.684261	5.58969	5.63862	5.71473	5.53324	3.15728	3.41342	4.30735	5.06245	5.82743	5.99003	2.56487	3.99854	0.216049	0.496834
A0A287BCE6	Sus scrofa	Uncharacterized protein	FCGBP	4.00673	5.70637	5.29252	5.10848	3.5346	4.0481	4.44672	5.35499	4.45363	4.77366	3.65128	3.9781	0.173072	0.380388	4.74814	6.27396	4.85928	5.12314	3.93242	4.36949	5.58223	5.52274	4.64755	4.76395	3.92225	3.69811	0.194931	0.444607
A0A287BD64	Sus scrofa	Uncharacterized protein	LOC11261434	-2.27339	-3.45153	-3.05921	-4.41852	-2.86089	-7.52144	-2.90848	-2.76598	-1.70469	-3.76726	-4.96946	-6.19206	-0.21284	0.714672	-1.91625	-2.0695	-1.96311	-3.72215	-5.47527	-7.12477	-4.12234	-5.38584	-3.41395	-3.93529	-4.84285	-5.09325	0.753743	0.388601
A0A287BFF2	Sus scrofa	Acyl-CoA synthetase long chain family member 5	ACSL5	-5.14607	-5.48192	-5.56255	-6.3949	-4.29931	-3.58884	-4.11652	-3.67518	-5.21334	-5.00167	-3.65782	-3.57552	-0.87226	0.0240917	-3.89866	-3.35758	-3.84983	-3.16028	-3.93425	-3.82376	-4.80377	-4.96643	-3.32736	-4.15974	-3.84938	-2.48302	0.260889	0.58725
A0A287BGW4	Sus scrofa	Delta-aminolevulinic acid dehydratase	ALAD	-3.01492	-4.00742	-5.16744	-5.85698	-4.88963	-1.58162	-0.994168	-0.626315	-0.668288	-6.63697	-1.33043	-1.5407	-2.12019	0.0563754	-0.878845	-0.612962	-0.543918	-0.477806	-1.778	-1.29136	-1.37955	-0.866621	0.175371	-5.00844	-1.48944	-1.4067	0.732079	0.390901
A0A287BIV4	Sus scrofa	Proteasome subunit alpha type	PSMA4	-0.585782	-0.2877	-4.75832	-5.25048	-1.77207	-1.53698	-0.535303	-0.669703	-0.492929	-0.301879	-1.35697	-1.00904	-1.63759	0.146048	-0.438308	-0.652276	-0.538838	-7.54643	-1.41329	-1.76329	-1.49976	-0.931197	-3.05341	-1.00028	-2.00702	-0.760706	-0.516678	0.705897
A0A287BJL0	Sus scrofa	Joining chain of multimeric IgA and IgM	JCHAIN	0.928236	1.94778	2.34995	1.48918	0.534328	0.813905	1.40421	2.29514	1.58153	1.85572	0.925744	0.91931	-0.153044	0.459606	1.53689	2.57182	1.72796	1.62983	1.02603	-7.57497	2.97264	2.7123	1.7215	1.30175	1.064	1.02072	-1.64589	0.296369
A0A287BJQ1	Sus scrofa	Spectrin alpha, non-erythrocytic 1	SPTAN1	-0.294432	-0.658277	-1.53863	-2.52289	0.722119	1.24991	0.41318	0.409231	-1.27739	-1.64522	0.889895	0.991552	-0.470575	0.0689179	0.828204	-0.785782	-0.970076	-1.12804	1.35202	1.38884	-0.778783	-0.14752	-0.883677	0.0680558	1.15308	1.14626	0.0212897	0.9584
A0A287BLY8	Sus scrofa	Talin 1	TLN1	-3.76778	-2.82534	-0.231677	-2.04555	0.0962908	-0.116807	-1.57976	-1.6415	-1.84969	-1.94745	-0.72116	-0.494683	-0.109439	0.853877	-2.33992	-1.79003	0.740862	-4.13096	-0.123693	-0.211638	-2.60108	-2.28642	-0.0928517	-2.08463	-0.36101	-0.984032	0.0924409	0.841765
A0A287BNK7	Sus scrofa	Plectin	PLEC	0.169027	-2.12467	-2.0513	-0.77722	1.71883	1.93189	-1.04513	-1.03421	-0.645546	-2.31529	1.053	1.46494	0.231467	0.659613	-0.0297775	-5.01819	-1.35729	-2.08168	1.89662	2.17461	-1.98314	-3.03595	-0.906413	-0.207069	1.49421	1.25223	-0.171597	0.799398
A0A287BPP9	Sus scrofa	Proteasome subunit beta	PSMB1	0.0894315	-0.0199063	0.260827	-0.255158	-0.9352	-0.990619	-0.253779	0.413247	-0.246886	-0.206986	-0.608911	-0.5875	-0.0599683	0.73053	0.0134975	-0.0332524	-4.01796	0.0701676	-0.682565	-1.12123	-0.0500596	-0.0941502	0.320124	0.364542	-1.2668	-0.0435575	-0.833572	0.308714
A0A287BQK2	Sus scrofa	Inter-alpha-trypsin inhibitor heavy chain 3	ITIH3	0.261371	0.109107	0.538091	-0.511735	1.8948	0.636695	0.0285672	-1.20485	1.3646	-0.201554	1.02617	1.41574	0.083275	0.826056	-1.23195	-0.806761	0.280443	-0.597439	0.966677	1.13454	-0.196199	-1.66241	-1.6448	-2.45144	0.720727	0.206909	0.795454	0.137314
A0A287BQT2	Sus scrofa	Aconitase 1	ACO1	1.20349	1.95461	0.196834	-2.6017	1.16532	1.65789	1.41269	1.69644	-0.632607	0.354358	1.22165	1.49153	-0.327936	0.573841	1.35784	1.66386	0.556256	0.55177	1.47745	1.57881	1.76085	1.35567	-0.106897	1.17325	1.45355	1.59006	-0.00675139	0.97304
A0A287BRF1	Sus scrofa	Uncharacterized protein	LOC1125839	0.164065	0.975937	1.5488	0.800297	-0.322403	-1.16909	1.03713	0.61835	1.60083	1.07792	-0.645599	0.34961	-0.340107	0.307274	0.380464	0.716155	1.75637	1.52793	-0.879172	-0.914284	1.14632	0.351073	0.540826	-0.209349	-0.516914	-1.16076	0.406045	0.338444
A0A287BS00	Sus scrofa	Uncharacterized protein	TXNRD2	-2.80327	-3.4426	-4.84927	-3.81224	-3.37375	-6.7697	-3.72337	-2.80443	-4.41471	-4.0507	-3.96572	-6.66765	0.0959559	0.711777	-2.93346	-2.07064	-3.57497	-3.70164	-4.66179	-6.45263	-2.76491	-1.49968	-4.03245	-1.96131	-6.03129	-5.89689	-0.201433	0.65879
A0A2C9F350	Sus scrofa	Medium-chain-specific acyl-CoA dehydrogenase, mitochondrial	ACADM	-5.13096	-0.6345	-1.79407	-6.58879	-7.17285	-5.93167	-1.40491	-1.11307	-4.87327	-1.78221	-1.62616	-2.08007	-2.39552	0.145155	-1.85425	-0.310658	-4.60964	-7.1175	-4.56712	-5.4551	-1.69229	-1.48741	-1.55917	-2.34944	-3.14863	-1.00497	-2.11206	0.0824693
A0A2C9F397	Sus scrofa	Triokinase/FMN cyclase	TKFC	-0.251035	-0.778886	-5.03931	-2.32268	0.698526	0.854181	-0.354819	-1.20537	-2.3202	-1.27197	0.362092	0.542176	-0.431853	0.435181	-1.03338	-1.07025	-3.03957	-6.79085	1.05606	1.00154	-1.0787	-1.03925	-6.11692	-1.52194	0.86229	0.387352	-0.228213	0.845978
A0A2C9F3C0	Sus scrofa	Beta-glucuronidase	GUSB	-1.39868	-0.037822	-0.983762	-4.86427	-2.58921	-2.6659	-0.312132	0.0681764	-1.23107	-4.27416	-2.26871	-1.83313	-0.448106	0.0745187	-0.0909533	0.58735	-1.84554	-1.09514	-2.20882	-1.97455	0.320426	-0.388532	-1.19641	-0.99194	-2.3178	-1.74511	-0.0513824	0.83285
A0PFK5	Sus scrofa	F-actin-capping protein subunit alpha	CP	-1.50435	-2.06012	-4.86388	-5.11706	-1.75987	-1.28516	-1.0116	-1.78375	-2.41958	-7.88241	-1.7064	-1.75401	-0.00545008	0.993978	-1.4007	-6.92725	-7.01599	-8.98219	-1.1683	-1.4596	-6.12796	-4.64834	-5.09346	-4.46721	-1.30157	-1.86497	-0.575087	0.674067
A0SEG9	Sus scrofa	Complement component C9		-1.57479	-1.42514	-0.164464	-0.268887	-3.10077	-2.98862	-1.7054	-1.48231	-0.119331	-0.524696	-2.74844	-2.03511	-0.151228	0.441743	-1.88339	-1.46813	-0.268476	-0.667511	-3.05049	-2.29506	-1.32032	-1.39051	-0.814272	-0.989139	-2.01538	-2.40376	-0.116613	0.647415
A0SEH3	Sus scrofa	Complement C8 gamma chain	C8G	-2.49855	-2.1815	0.840442	0.664608	0.523223	-0.604916	-1.66265	-0.885779	1.34391	0.416838	0.411702	0.0898062	-0.495085	0.0932971	-1.45197	-1.77947	1.23589	0.393795	-0.121696	0.43615	-1.39369	-1.21646	0.666553	-0.152254	0.27269	0.0879685	0.0746477	0.72274
A3EX84	Sus scrofa	Galectin	LGALS3	3.34576	3.02579	1.44306	-4.35331	2.24313	2.27165	2.91329	2.41804	2.24816	1.58286	2.29031	1.96816	-0.907457	0.417054	3.11064	2.40749	1.19219	1.17329	2.36379	2.48303	1.58407	2.00404	1.48213	2.05963	2.23681	2.56247	0.133547	0.702918
A5A8W8	Sus scrofa	Complement component 4A	C4A	3.76433	3.68173	4.65509	4.74698	4.40774	3.34707	3.58192	3.17393	4.90567	4.26562	3.71918	3.93972	0.169485	0.442235	3.3894	3.35825	4.48475	4.02202	3.52665	3.87189	3.42858	3.11304	4.24371	3.85106	3.99868	3.48157	0.0893837	0.509749
A5GFS4	Sus scrofa	Phosphoenolpyruvate carboxykinase 1	PCK1	-2.34711	-2.04615	-1.0695	-4.95696	0.157659	0.000514697	-1.94571	-1.30508	-2.00958	-1.01355	-0.617423	-0.347084	-0.503853	0.525165	-1.09375	-4.09126	-3.80644	-0.798705	0.0337286	0.129737	-5.53049	-1.74869	-0.896821	0.0642856	-0.163802	-0.247154	-0.184002	0.870235
A5PF02	Sus scrofa	Complement component 2	C2	-1.23925	-1.89638	-0.426851	3.34994	0.990108	0.067512	-1.65336	1.62619	0.627797	-0.0736156	0.0819054	-0.182527	0.0697824	0.943448	-1.33823	1.42743	0.782732	-0.55264	-0.355155	0.26207	-6.24461	-4.41452	-0.281405	2.08311	0.509081	0.180894	1.39894	0.350038
A6M930	Sus scrofa	Eukaryotic translation initiation factor 4A isoform 2	EIF4A2	-0.169358	-5.96364	-1.00762	-5.18027	-0.658494	0.12989	0.256392	-4.71178	-1.07463	-0.572639	-0.468919	-0.0262648	-1.04194	0.219366	-0.0828398	-1.56663	-7.08719	-3.91115	-0.043762	-0.0114995	0.388644	-1.11938	-4.59622	-0.463685	-0.273502	0.216773	-1.14262	0.115005
A7YB43	Sus scrofa	Beta-globin (Fragment)		0.0526044	-1.20527	-5.64578	-0.294063	-5.91602	-5.41654	-0.651869	0.209322	-6.28864	-5.33169	-1.34203	-3.63164	-0.231422	0.867459	-5.3357	-0.352635	-4.23198	-4.67545	-3.13261	-4.77606	-2.03325	-1.52428	-0.313863	-0.753839	-5.39346	-2.24893	-1.70613	0.185276
A8U4R4	Sus scrofa	Transketolase	tkt	2.91013	2.06429	2.25589	1.47403	2.56966	2.95213	2.70701	2.87504	2.75595	2.91722	2.78023	2.68116	-0.415081	0.178786	2.67608	2.80794	2.19252	3.09059	2.66491	2.76584	2.30855	2.89159	2.88801	3.38958	2.61915	2.76098	-0.109997	0.486831
A9XFX6	Sus scrofa	F-actin-capping protein subunit beta	Capzb	-0.484109	-0.794217	-0.717637	-3.06068	-1.08745	-0.446931	-0.684472	-1.03992	-0.634663	-3.54014	-1.07314	-0.845973	0.204547	0.0733237	-0.886262	-8.2489	-0.510918	-4.39721	-0.590173	-0.296792	-6.83519	-2.59847	-5.15458	-1.04641	-0.424367	-0.681328	0.301682	0.875068
B1PSB6	Sus scrofa	Adiponectin (Fragment)	ADIPOQ	0.219192	-0.109005	0.192191	-5.29218	0.891098	-0.0473865	-0.483724	-7.91316	1.57388	-0.181964	0.843986	1.01728	0.166268	0.927411	-0.653938	-4.81748	0.407833	-3.8933	0.173992	0.999813	-0.26934	-1.8949	-1.52499	-5.65978	0.823489	0.823655	-0.0135349	0.985929
B2CZG2	Sus scrofa	Intelectin 2	ITLN2	-1.75777	-6.80888	0.617799	-0.0840953	0.479053	0.338901	-6.63097	-2.2569	0.986635	-0.271427	0.963025	0.544942	-0.091714	0.943126	-2.67983	-1.28272	0.168881	0.074254	0.522193	1.06204	-3.74786	-6.47127	0.535269	-0.392256	0.534645	0.734615	1.11195	0.242246
B2D2K8	Sus scrofa	Solute carrier family 3 member 1	SLC3A1	-0.179192	0.525617	-3.33391	-1.01688	-1.83124	-0.660837	0.251949	0.706985	-0.921104	-0.750592	-0.947179	-0.581996	-0.709085	0.105772	0	0.813494	-1.61767	-0.171142	-0.68756	-0.92214	0.925632	0.0575682	-0.400611	-1.33015	-0.975229	-1.46737	0.100857	0.806426
B2XWS1	Sus scrofa	Guanylate binding protein 1	GBP1	-2.8397	-4.43604	-5.67053	-6.69732	-2.63947	-2.36338	-6.58713	-2.59583	-2.46749	-5.45639	-3.20251	-2.9114	-0.237617	0.820159	-3.03599	-5.52166	-2.71848	-5.06155	-2.06403	-2.98946	-2.88736	-3.24156	-4.13841	-2.65347	-2.94834	-3.24963	-0.378735	0.59033
B5APU3	Sus scrofa	Actin-related protein 2	ACTR2	-1.27944	-1.59848	0.454096	0.570009	-0.530116	-0.526672	-0.516068	0.632893	-0.863122	-3.28642	-0.999308	-0.662117	0.463924	0.604096	-0.834804	-0.588536	-4.88816	0.54164	-0.315016	-0.222114	0.647634	0.437098	1.32417	0.458261	-0.155963	-0.936924	-1.34688	0.245778
B5APU9	Sus scrofa	Actin-related protein 2/3 complex subunit 4	ARPC4	-1.48601	-1.04031	-2.36517	-1.76817	-1.37604	-0.909862	-1.88865	-1.59982	-0.161178	-1.87391	-0.694624	-0.563402	-0.360664	0.42376	-0.75895	-1.65072	-0.282519	-1.00913	-0.509672	-0.569806	-6.74197	-2.63663	-0.83733	-1.01626	-0.934584	-0.45211	1.30635	0.227198
B6CVD6	Sus scrofa	Thioredoxin domain-containing 4	TXNDC4	-5.08888	-6.07521	-2.42691	-4.49816	-3.56676	-2.88877	-1.81101	-2.51106	-6.08632	-2.64103	-2.22411	-2.46859	-1.13376	0.339131	-3.58175	-2.1082	-2.95483	-6.46278	-3.17426	-3.20751	-4.91004	-3.06329	-5.22608	-6.27113	-2.74409	-1.85271	0.429672	0.463182
B7U2G6	Sus scrofa	Galectin		2.07735	1.0326	0.899342	-5.46935	1.19232	0.979208	2.41637	1.67594	1.40481	-1.10273	0.811924	1.39909	-0.982324	0.215199	1.63748	-1.55017	0.392975	-4.26352	0.881681	0.368457	-5.7548	-4.12158	-0.854823	-0.912664	1.406	0.963901	1.12348	0.486352
B8XH67	Sus scrofa	Na(+)/H(+) exchange regulatory cofactor NHE-RF	SLC9A3R1	0.587124	-0.41292	0.0212781	-2.04415	0.719804	1.27193	0.988313	0.0577369	-0.251854	-1.25173	0.41725	0.741283	-0.0929907	0.685434	0.405559	-2.1013	-0.256039	-0.604462	0.896417	0.600388	-2.15487	-2.30737	-2.34325	-0.758363	1.09043	0.0491898	0.894134	0.113289
B8Y648	Sus scrofa	Ubiquitin-conjugating enzyme E2L 3	UBE2L3	-0.899662	-3.10374	-1.66255	-5.69369	-1.95515	-1.15617	-1.16239	-6.26386	-1.52409	-6.5448	-1.50143	-1.37255	0.649695	0.27714	-1.26742	-5.65333	-1.86444	-1.89678	-1.29568	-1.35682	-6.40069	-7.04212	-0.63324	-3.98112	-1.37267	-1.71549	1.30181	0.206148
B9TSR8	Sus scrofa	Complement factor B	CFB	3.07559	3.18713	4.16364	3.33506	4.29867	3.35475	3.20926	2.70837	4.16195	3.71075	3.51025	3.91832	0.032656	0.88242	2.76448	2.55293	4.19547	3.14324	3.38945	3.58959	3.00434	2.10133	3.32803	2.97353	3.98629	3.34998	0.148611	0.510893
C3S7K5	Sus scrofa	Protein S100	S1A8	-0.261088	1.29599	-5.06298	-6.41345	-4.42232	-3.47855	0.734727	1.14003	-3.70922	-0.89425	-4.03327	-3.37732	-1.36718	0.173309	0.394185	2.21171	-3.12873	-4.64985	-4.33484	-4.50004	1.77594	0.705775	-2.34723	-5.76836	-5.69529	-5.49082	0.468738	0.393096
C5H0C6	Sus scrofa	Ubiquitin thioesterase	OTUB1	-2.44093	-2.96515	-2.64231	-4.44191	-2.46863	-1.9485	-2.91625	-2.56488	-2.37504	-1.85324	-2.39986	-1.93687	-0.476882	0.327583	-2.23165	-2.52682	-3.73195	-2.34581	-2.00131	-1.6535	-4.66463	-3.04682	-1.81065	-1.7861	-1.88221	-1.78304	0.0804009	0.895643
C5I4T6	Sus scrofa	Phosphoenolpyruvate carboxykinase 2	PCK2	-2.4386	-5.57466	-7.19464	-5.23551	-3.93754	-2.51039	-2.86144	-1.41005	-2.17222	-6.52432	-1.60624	-1.814	-1.75051	0.150565	-1.22739	-1.72602	-4.90242	-3.28916	-2.65061	-2.43487	-2.15479	-1.4978	-3.41364	-4.00353	-2.46888	-1.57511	-0.186121	0.640115
C6L245	Sus scrofa	Putative trypsinogen	try	-0.359539	1.3355	2.18824	1.41532	-5.37043	-7.19736	-0.137168	1.2024	1.54552	2.69499	-1.82789	-3.91788	-1.25804	0.144821	1.13559	1.96714	1.82483	2.2916	-4.13164	-8.00708	2.47413	1.77184	2.47275	2.33307	-4.20172	-1.66592	-1.35062	0.244773
D0G0C7	Sus scrofa	Antioxidant protein 1 homolog (Yeast)	ATOX1	0.578837	-0.595559	-0.909991	-4.3269	0.0859779	0.510501	0.131509	0.222498	-3.2107	-6.21099	-1.45964	0.287095	0.930517	0.111144	0.247195	-0.926902	-1.09259	-6.9827	0.395555	0.356733	-2.58753	-1.47562	-4.78174	-0.58941	0.387297	0.00253485	0.173625	0.909128
D0G0C8	Sus scrofa	Chaperonin containing TCP1 subunit 2	CCT2	-2.15286	-1.51167	-1.09164	-5.31502	-1.69693	-1.14889	-3.99727	-5.09659	-1.43369	-4.30969	-1.26246	-1.41601	0.766451	0.314649	-1.50538	-5.37994	-7.07291	-5.80592	-1.0719	-0.812729	-4.51467	-0.744201	-4.09404	-7.29031	-1.10199	-1.57019	-0.388897	0.753717
D0G6X4	Sus scrofa	Farnesyl diphosphate synthase	FDPS	-0.797485	-1.61445	-5.50995	-1.39941	-1.33313	-1.04891	-0.225596	-0.875204	-1.48314	-3.90609	-1.82604	-1.09817	-0.381516	0.679551	-0.795045	-0.771221	-1.10105	-1.55874	-1.0426	-0.749183	-1.17037	-5.37125	-0.964776	-1.43259	-1.3281	-1.1685	0.902958	0.280287
D0G7F6	Sus scrofa	Triosephosphate isomerase	TPI1	3.46501	3.0557	3.63335	2.84072	2.66175	3.14799	3.21302	3.17884	3.08005	3.16601	2.72023	2.90603	0.0900543	0.518115	3.366	3.04654	3.34439	3.25306	3.00309	3.06147	3.20254	2.81159	3.05336	3.2466	2.96674	3.1271	0.111105	0.109828
D6BV38	Sus scrofa	L-gulonate 3-dehydrogenase	GulDH	-1.14494	-1.8082	-2.01651	-2.30019	-0.517394	-0.162943	-1.04653	-4.00328	-1.91465	-1.17358	-0.920425	-0.368636	0.246155	0.604217	-0.769391	-1.31295	-1.65749	-1.47528	-0.237852	-0.138655	-2.09345	-2.0575	-1.4428	-1.28239	-0.0343084	-0.665334	0.330692	0.261956
D7EZN2	Sus scrofa	Triacylglycerol lipase	PNLIPRP2	-0.741114	0.000215472	0.15376	-0.254406	-0.509227	0.0917601	-0.259677	-0.31968	-0.110885	0.0485052	0.0820113	0.239006	-0.156382	0.359216	-0.302164	-0.0819547	-0.0883294	-0.313491	0.124679	-0.0223092	-0.564639	-0.524663	0.276904	-0.214956	-0.0456917	-0.175204	0.0941135	0.455922
E1CAJ5	Sus scrofa	Protein disulfide-isomerase	grp-58	-0.207384	-0.305232	-1.84033	-2.11356	-0.694029	-0.0984672	0.226702	-0.384518	-3.73971	-0.261758	0.172242	0.321582	-0.26559	0.623287	0.282632	-0.214835	-1.58288	0.720482	-0.173741	-0.671947	-0.523911	-1.13726	-1.30846	0.108324	-0.209731	0.655801	0.129159	0.725105
E7EI20	Sus scrofa	Rho GDP dissociation inhibitor alpha	ARHGDIA	0.279067	-0.475656	-0.687336	-5.87379	-0.281632	-0.141535	0.0342398	-6.5607	-0.524547	-3.41329	-0.309775	-0.25961	0.642134	0.605195	-0.316672	-0.655443	-0.201893	-2.62994	-0.191287	-0.261855	-0.933711	-5.83537	-6.56814	-1.50904	-0.0616031	-0.201957	1.80879	0.21768
F1RFQ7	Sus scrofa	GTP-binding nuclear protein Ran	RAN	0.603165	-1.95494	-5.68164	-0.36745	-0.302885	-0.000514697	-0.263532	-0.775707	0.819832	-0.947636	0.364009	-0.0072927	-1.14899	0.349877	-1.81353	-4.59153	-7.65143	-5.39127	0.217979	0.1073	-3.34014	-1.79693	-0.533886	-1.34142	-0.326526	-0.00765936	-1.96265	0.204769
F1RFY1	Sus scrofa	Profilin	PFN1	2.45706	1.7678	1.77929	0.774581	2.79368	3.24371	2.65093	1.98557	1.95575	2.03623	2.47435	2.66643	-0.158858	0.564529	2.01424	2.03364	1.44468	1.7472	3.07748	3.07781	1.73571	1.31239	1.64867	2.79201	3.13514	2.5596	0.0352547	0.896603
F1RG31	Sus scrofa	Hydroxyacylglutathione hydrolase	HAGH	-1.13026	-1.23883	-0.720099	-1.71847	-3.23692	-3.09385	-0.42344	-0.896098	-1.39578	-1.05009	-2.85755	-2.82676	-0.281452	0.228077	-0.708514	-0.116816	-0.902303	-0.566782	-3.13255	-3.20636	-0.723798	-0.537835	-0.988255	-1.20582	-3.4922	-2.93576	0.208389	0.179483
F1RG45	Sus scrofa	Angiotensinogen	AGT	0.894696	0.0681765	0.360374	-0.236636	2.26464	1.37753	0.394213	-1.22937	2.13005	-1.67703	1.71876	2.04757	0.224099	0.674487	0.170427	-4.48412	0.655573	-1.40723	1.60526	1.91407	-3.94724	-6.23542	-0.79412	-2.18424	1.8687	1.67247	1.34564	0.0865747
F1RGJ2	Sus scrofa	Catenin alpha 1	CTNNA1	-3.28717	-2.69185	-2.04805	-3.35915	-1.30401	-0.924093	-5.78104	-1.63521	-6.1705	-3.29428	-1.48556	-0.976058	0.954719	0.282902	-1.91172	-1.71762	-1.76676	-6.70533	-1.00035	-1.37857	-4.57779	-7.03232	-1.65622	-3.85048	-1.17392	-1.16611	0.829415	0.501987
F1RGX4	Sus scrofa	Uncharacterized protein	LOC11259958	10.9189	11.2822	10.4305	10.7439	8.54224	8.43699	10.8913	10.568	10.4096	9.99114	9.25487	8.78682	0.075508	0.762156	10.7245	10.7608	10.4348	10.352	8.86752	9.08737	10.0657	10.5426	10.811	10.838	8.79497	8.94838	0.0377016	0.83404
F1RI15	Sus scrofa	Heat shock protein family A (Hsp70) member 4	HSPA4	-1.6883	-1.57919	-1.74947	-5.36429	-1.43887	-1.03144	-1.18817	-0.691497	-6.19207	-3.58905	-1.80683	-1.38808	0.334021	0.721475	-2.94644	-5.30347	-4.29356	-4.09181	-0.938993	-0.887301	-1.96164	-5.6572	-5.87364	-7.34256	-1.14628	-1.49765	0.836232	0.214369
F1RIE2	Sus scrofa	Damage specific DNA binding protein 1	DDB1	-1.99375	-4.14248	-2.40327	-3.75739	-3.1295	-3.33738	-5.87615	-3.06477	-2.13873	-2.75988	-2.70007	-3.5164	0.215373	0.787704	-3.76269	-7.54225	-2.2732	-1.51675	-3.52114	-2.69254	-5.18868	-3.20293	-1.75355	-2.16538	-3.61652	-2.76832	-0.435534	0.620234
F1RIF8	Sus scrofa	6-phosphogluconate dehydrogenase, decarboxylating	PGD	-0.36287	-2.68484	-0.877598	0.0468205	-0.309535	0.473619	-3.00574	-0.804289	-1.00424	-0.12474	0.0981509	0.104735	0.170287	0.786927	-1.48007	-2.00214	-0.361837	-0.277173	0.199776	0.368969	-2.52428	-3.498	-0.0874897	0.00455087	0.296299	0.0925237	0.360654	0.289963
F1RII5	Sus scrofa	Uncharacterized protein	LOC1515788	5.80492	6.48635	6.47528	7.58269	4.02247	5.20143	5.99526	6.27316	5.02828	7.02145	5.39796	3.51394	0.390515	0.433542	5.6114	6.32799	6.31212	7.30972	4.154	4.78586	5.64484	6.28025	7.61079	7.48204	3.77975	4.61528	-0.151978	0.55684
F1RII7	Sus scrofa	Hemoglobin subunit beta	HBB	11.4824	11.7367	11.2769	11.758	8.64109	8.32681	11.2012	11.4494	10.9189	11.1771	9.37785	9.0529	0.00740539	0.976364	11.3306	11.5133	11.2214	11.4542	8.86752	9.11566	10.7344	11.159	11.6238	11.6284	8.66111	9.2792	0.0694631	0.671316
F1RJ50	Sus scrofa	Pentaxin	LOC1517891	-6.83599	-0.0552353	-0.160423	0	-6.46784	-5.99503	-4.85737	-0.386805	-0.305142	0.204601	-4.66027	-8.46564	-0.173984	0.804118	-1.25248	0.119519	-0.283206	0.272381	-6.42073	-4.62351	0.401253	-0.726658	0.372287	-0.529174	-5.88434	-0.763073	-0.843052	0.292974
F1RJ93	Sus scrofa	Transgelin	TAGLN2	0.581283	0.377119	0.135656	-1.19201	1.46412	1.6293	0.689132	0.0570037	0.310332	-1.35487	1.05751	1.32863	0.151287	0.184197	0.286862	-0.579969	-0.900098	-0.445075	1.67245	1.53805	-0.0672802	-5.57981	-0.817027	0.0113737	1.46023	1.05068	0.919009	0.317402
F1RJH8	Sus scrofa	Argininosuccinate lyase	ASL	-1.48126	-4.58214	-2.68033	-6.58926	-0.891876	-0.487642	-3.49725	-2.02375	-3.84552	-3.76813	-1.34402	-0.714492	-0.253223	0.767834	-1.82092	-6.90235	-5.10292	-2.23728	-0.581632	-0.596815	-2.73956	-2.80495	-3.5709	-5.06644	-0.304721	-1.61248	-0.190478	0.853696
F1RK01	Sus scrofa	Carboxypeptidase B2	CPB2	-0.165061	-0.127834	-0.250515	-5.62033	0.263259	-0.65521	-0.0285884	-1.2192	0.865587	-1.26959	-0.336924	0.0198109	-0.764466	0.377306	-0.67428	-1.4775	-0.086148	-0.918284	-0.488823	-0.132552	-0.941414	-2.72279	-1.18347	-1.13983	-0.114847	-0.557595	0.480393	0.107957
F1RK02	Sus scrofa	Lymphocyte cytosolic protein 1	LCP1	-0.857302	-3.12514	0.277945	-5.36111	0.693771	0.966471	-0.515097	-8.37075	0.895678	-1.05065	1.06761	0.841911	-0.0456786	0.972223	-1.17511	-6.94243	-0.250288	-1.74955	0.774741	0.572758	-2.28729	-5.4325	-0.611857	-1.79765	0.665927	0.459738	0.0389597	0.915588
F1RKG8	Sus scrofa	Uncharacterized protein	PEBP1	1.24661	0.543209	1.11644	-5.52133	0.82026	0.864536	0.0823471	-5.31708	1.30883	1.84451	1.32138	1.09085	-0.210183	0.908155	1.27391	-0.148493	1.65762	1.79943	0.4844	0.831266	-1.57767	-7.72164	2.29394	2.25686	1.69395	-0.00754856	1.49337	0.319831
F1RKY2	Sus scrofa	Serpin family D member 1	SERPIND1	0.705046	0.948566	1.633	1.84498	2.97232	1.88678	0.3846	-0.113898	2.71112	1.74192	2.17107	2.59967	0.0826991	0.818652	0.591757	-0.60972	1.80453	1.57352	2.24103	2.64539	0.213376	-0.127565	1.66917	1.54841	2.71158	2.11222	0.0198867	0.912959
F1RN69	Sus scrofa	Transmembrane and immunoglobulin domain containing 1	TMIGD1	-2.53108	-6.03891	-0.411745	-3.22942	-1.59432	-1.64747	-5.42836	-1.55971	-1.32742	-0.838267	-2.18826	-1.90107	-0.368309	0.745641	-2.21026	-4.00255	-0.489066	-0.557058	-0.924638	-1.2111	-0.995093	-4.4246	-0.166957	-0.0215406	-0.984026	-5.43335	0.438483	0.602777
F1RN71	Sus scrofa	Uncharacterized protein	BLMH	-0.407565	-0.416511	0.0863694	-5.03625	-2.31295	-2.30241	-0.243554	0.49742	-0.40547	0.0321753	-1.8459	-2.45249	-0.995248	0.288546	0.215311	0.24071	0.0280124	0.129103	-2.03307	-2.15548	0.714819	0.403644	-0.164433	0.0215478	-2.26203	-2.14958	-0.0232316	0.84336
F1RNB8	Sus scrofa	Spectrin alpha, erythrocytic 1	SPTA1	0.844795	-0.41572	-0.546808	-1.08739	-4.82989	-6.03036	-0.521974	-0.184051	1.71669	-1.23018	-1.78492	-4.59395	-0.911165	0.231242	-0.416183	-0.506237	1.59779	-0.627138	-5.15462	-3.79371	-1.19328	-0.691625	0.93951	1.51144	-6.40258	-1.99133	-0.178705	0.772233
F1RP44	Sus scrofa	Uncharacterized protein	IPO5	-1.87805	-2.93034	-1.63751	-4.6845	-4.14903	-3.41141	-3.10027	-5.34821	-1.92246	-3.04959	-2.7594	-3.05196	0.0901748	0.892658	-4.07294	-5.3272	-5.75853	-5.79564	-3.27978	-3.03796	-5.86296	-4.02298	-4.33596	-5.52647	-3.19531	-3.53155	-0.132802	0.796425
F1RPA7	Sus scrofa	Glycoprotein 2	GP2	-0.519504	1.85519	0.28338	0.109899	-2.65419	-5.95819	0.198127	1.92494	-0.637753	1.84438	-4.89412	-2.44936	-0.478271	0.586483	0.643111	3.0229	0.26014	0.655236	-5.92438	-4.44989	2.18191	2.8718	0.303895	1.68479	-5.80441	-4.12842	-0.483743	0.131729
F1RPW8	Sus scrofa	Asparaginase like 1	ASRGL1	0.544855	-0.352662	0.0995722	-6.24777	0.0262529	0.255866	0.535902	0.612755	-0.404593	-0.474547	0.200046	0.330622	-1.07901	0.311432	0.411383	0.537084	-0.0390778	3.38338	0.209813	0.436724	-0.0532091	0.20887	-0.0504534	2.09283	0.384317	0.385272	0.328614	0.185307
F1RPW9	Sus scrofa	Elongation factor 1-gamma	EEF1G	-0.95834	-0.849635	-1.44669	-0.257592	-1.05372	-0.768947	-1.15895	-0.629783	-0.985748	-4.79102	-0.983493	-0.711121	0.654198	0.440358	-0.866018	-0.632063	-5.41607	-0.150437	-0.505786	-0.82927	-0.817715	-3.96595	-5.1853	-5.17496	-0.734613	-0.593841	1.34546	0.2055
F1RQ08	Sus scrofa	1-phosphatidylinositol 4,5-bisphosphate phosphodiesterase	PLCB3	-1.7657	-3.28067	-2.90556	-4.61314	-1.63579	-1.35726	-2.13542	-2.80205	-2.58965	-2.35526	-1.21878	-1.84983	-0.434522	0.329057	-1.24539	-2.83856	-2.4191	-2.20428	-1.23635	-1.33147	-4.12897	-3.99085	-2.90988	-1.28915	-1.20987	-1.55749	0.635177	0.282544
F1RQH5	Sus scrofa	Myosin VIIB	MYO7B	-3.07138	-2.77717	-1.57842	-5.24611	-1.0872	-0.2316	-3.46709	-3.1906	-4.71731	-1.83192	-0.681986	-0.639701	0.0894543	0.921078	-2.72332	-3.20974	-3.64292	-2.02323	0.124301	-0.241686	-3.0416	-1.52607	-1.7058	-3.60861	-0.480639	-0.639294	-0.119096	0.841892
F1RQN6	Sus scrofa	Meprin A subunit	MEP1A	0.747117	1.54942	0.27313	-1.29276	0.412491	1.07203	1.5474	0.769423	-0.78332	-1.47405	0.508129	1.06897	0.187482	0.519209	1.04427	0.629044	-2.61375	-1.61425	0.67449	0.970551	-0.502545	-1.50308	-5.14957	-1.48437	0.924425	0.316461	1.08151	0.0731719
F1RQT1	Sus scrofa	N-acetylated alpha-linked acidic dipeptidase like 1	NAALADL1	4.74819	5.35234	3.93596	3.89787	3.57885	4.19207	4.90802	5.57448	3.56119	4.37013	4.15031	4.23759	-0.182742	0.241056	5.10564	5.76167	4.00023	4.45732	4.15946	4.09959	5.66365	5.35863	4.44973	4.40148	3.97983	4.06328	-0.0554487	0.730373
F1RR40	Sus scrofa	Gastrotropin	FABP6	2.9674	6.05528	4.24115	4.80964	3.75922	4.19088	5.90176	3.27877	4.43138	4.96309	4.23636	4.679	-0.244467	0.754939	2.93181	5.24627	4.20176	5.27411	4.23802	4.46756	5.66453	5.48412	0.662943	5.47051	4.34754	4.44805	0.0469724	0.956445
F1RRD6	Sus scrofa	Uncharacterized protein	PDCD6IP	-0.423385	-1.35376	-6.80075	-5.96695	-1.06389	-0.575307	-0.543003	-1.23485	-2.04314	-1.61561	-0.803959	-0.700793	-1.54045	0.168178	-0.424167	-2.31193	-1.24122	-3.35036	-0.516403	-0.700452	-2.40429	-4.7421	-1.47452	-2.1991	-0.650465	-1.02277	0.658119	0.276857
F1RRP6	Sus scrofa	Annexin	ANXA13	-2.50635	0.0596735	-1.7232	-3.69136	-2.16109	-1.12914	-1.31799	-0.846354	-2.73587	-0.514077	-0.972312	-0.839969	-0.654148	0.353524	-4.056	0.448463	-2.47843	-3.37902	-1.05764	-1.6283	0.399594	-0.786828	-3.16508	-3.84765	-1.05337	-0.852115	-0.474247	0.598039
F1RRW5	Sus scrofa	Angiotensin-converting enzyme	ACE	3.00405	4.16598	1.44844	0.0645563	-0.417421	0.252136	3.2531	4.05509	1.43185	1.75196	1.11993	0.847009	-0.656867	0.0944374	3.82716	4.77001	1.75925	1.32348	0.0745798	0.0726977	4.54715	3.99982	1.59115	1.70878	-0.171135	1.63357	-0.247026	0.497161
F1RS36	Sus scrofa	Endoplasmic reticulum chaperone BiP	HSPA5	-0.731341	-0.32399	-0.413805	-3.34829	-1.26572	-0.678087	-0.752966	-0.0577942	-1.68947	-0.474297	-0.343449	-0.195815	-0.54124	0.375271	-0.474592	0.0421452	-1.33601	0.563672	-0.892106	-1.4976	-0.764744	-1.23748	0.440216	0.666063	-0.657677	0.120132	-0.360167	0.482862
F1RS82	Sus scrofa	Biotinidase	BTD	-3.16864	-1.92054	-2.13439	-1.99783	-0.25909	-2.03631	-2.90875	-5.8802	-2.49121	-2.09538	-2.20035	-0.956282	0.835895	0.312507	-2.80493	-1.832	-5.8908	-2.21517	-1.89635	-0.945443	-2.15873	-3.0718	-4.01172	-3.56203	-1.33167	-1.37777	-0.0118278	0.982396
F1RTY6	Sus scrofa	Peptidylprolyl isomerase D	PPID	-3.46687	-4.15928	-4.82543	-3.36096	-3.86555	-3.81112	-2.54742	-3.83241	-3.15038	-4.02774	-3.67269	-3.68604	-0.428752	0.243221	-3.62744	-3.23038	-2.99307	-3.77691	-3.95019	-4.62073	-6.32788	-6.16093	-4.25966	-6.65992	-3.97711	-3.92138	1.51803	0.0651133
F1RU52	Sus scrofa	Dipeptidyl peptidase 3	DPP3	-1.57049	-1.38311	-1.77719	-6.82515	-3.04954	-2.65792	-1.33081	-1.37692	-2.1346	-2.24643	-2.56488	-2.89187	-0.786315	0.353299	-1.30646	-1.33654	-1.21966	-2.25549	-2.78006	-2.91877	-5.71123	-1.81518	-1.89966	-2.22195	-2.92801	-2.98458	0.957274	0.228668
F1RUK8	Sus scrofa	Rab GDP dissociation inhibitor	GDI2	1.27336	0.356482	0.722793	-0.500367	1.01151	1.38431	1.00849	-0.303916	1.29149	0.824846	1.55797	1.43883	-0.261602	0.404344	0.502936	-1.06069	0.625374	1.10784	1.60661	1.63254	-0.73142	-0.107309	1.15878	0.550759	1.09905	1.46829	0.162746	0.636989
F1RUM4	Sus scrofa	Inter-alpha-trypsin inhibitor heavy chain H2	ITIH2	3.53523	2.96299	4.3757	4.02599	5.32555	4.17572	3.37244	3.00415	4.96268	4.24235	4.48876	4.76759	-0.072797	0.75302	3.33493	2.67928	4.6774	3.57789	4.26798	4.50239	3.09954	2.62613	3.86893	3.56062	4.72595	4.04087	0.186308	0.33761
F1RW75	Sus scrofa	Desmoplakin	DSP	-0.683992	-1.97645	-1.28046	-2.30556	-1.64471	-1.36264	-0.935127	-0.52088	-6.03009	-6.17632	-1.86088	-1.55354	1.30384	0.246377	-1.9948	-4.65097	-5.21354	-4.93576	-1.37386	-1.58523	-1.84189	-6.62223	-5.30111	-5.35601	-1.90193	-1.61315	0.480362	0.188519
F1RWC3	Sus scrofa	Cubilin	CUBN	1.78415	2.71197	0.913542	0.404326	-1.81521	-7.8899	2.64262	2.7376	-1.48485	-0.330727	-2.9576	-3.62143	-0.146123	0.88237	2.38343	2.61154	0.61106	0.659353	-5.98923	-3.30052	2.37734	2.01123	0.604576	0.885677	-3.08214	-2.6424	-0.529775	0.341076
F1RWJ5	Sus scrofa	Importin subunit beta-1	KPNB1	-0.261495	-1.15523	-1.26736	-0.988789	-1.40929	-1.20924	-0.791252	-0.996117	-0.156797	-1.08681	-0.582498	-1.0442	-0.272289	0.318671	-1.56619	-0.600615	-0.495203	-0.809875	-0.932834	-1.11482	-1.72223	-1.92136	-0.473838	-0.481091	-1.28635	-0.717538	0.180481	0.512138
F1RWJ6	Sus scrofa	Aminopeptidase	NPEPPS	0.633051	-0.625829	-0.272714	-1.87953	-0.193501	0.507039	0.170706	-1.00645	-2.08556	0.362623	0.119313	0.582997	0.00414699	0.994179	0.444678	-1.84148	-1.76712	0.62172	0.635886	0.5925	-0.580055	-2.9059	0.0805577	0.72499	0.541376	0.69971	0.0209173	0.963344
F1RX12	Sus scrofa	GDP-mannose 4,6-dehydratase	GMDS	-1.91345	-1.65823	-6.97401	-3.66659	-6.42491	-2.85758	-1.8435	-1.20744	-6.72196	-1.42946	-4.91491	-4.1248	-0.542115	0.324792	-1.61742	-1.16018	-0.71639	-1.12637	-2.07238	-1.9167	-0.613645	-1.19025	-4.90751	-1.31464	-6.39857	-1.7627	1.26298	0.246364
F1RX36	Sus scrofa	Fibrinogen alpha chain	FGA	3.56893	2.6027	4.09494	4.30728	4.26466	4.33001	3.36986	2.96951	4.48785	3.28958	4.37093	4.78747	-0.0177786	0.941309	2.99429	2.89149	4.36922	2.61896	4.34807	4.58752	2.66363	2.57735	3.61852	3.00049	4.87455	4.13728	0.15629	0.478527
F1RX66	Sus scrofa	Glutathione reductase	GSR	-0.962974	-0.919035	-1.22395	-5.04145	-1.83886	-1.14474	-0.445907	-0.0827189	-1.1357	-0.114009	-1.15045	-1.05028	-1.19199	0.176373	-0.31459	-0.253688	-0.616124	-0.764163	-1.30916	-1.06455	-0.399275	-0.326281	-7.17469	-0.348462	-1.39896	-0.676329	1.00029	0.411109
F1RXC2	Sus scrofa	Carbonic anhydrase 2	CA2	4.05446	3.30649	3.28999	2.79811	1.23403	0.609676	2.85908	2.82538	3.62629	4.40548	2.27958	1.62474	-0.387964	0.409485	4.01926	2.53849	3.57575	4.09246	0.86371	1.06883	1.80692	2.14259	4.33588	4.48355	1.16505	0.974129	0.208398	0.650535
F1RXG4	Sus scrofa	Keratin, type I cytoskeletal 20	KRT2	2.41726	1.06905	0.633213	-1.21446	2.4787	3.08297	2.42407	0.0250312	1.40935	-0.898262	2.65384	2.88314	-0.00507307	0.984545	1.81513	-4.014	1.30101	-0.871508	2.99461	2.95046	-0.632018	-1.64562	-1.24114	1.04374	3.09526	2.88008	0.112566	0.899791
F1RYX3	Sus scrofa	Cadherin related family member 5	CDHR5	1.51917	3.09178	1.32651	-4.0793	-0.753748	0.244429	2.23431	2.93846	0.157589	0.354218	0.562627	0.446368	-0.890787	0.308902	2.33829	3.32285	0.869949	1.30862	0.0255501	0.264174	3.48215	3.36114	1.46273	0.849077	0.0771505	0.619222	-0.287006	0.256528
F1RYY6	Sus scrofa	Transaldolase	TALDO1	0.279592	0.117622	0.149441	-0.711799	-0.615491	-0.281981	-0.0843036	-0.0628011	0.0273144	-0.284165	-0.44178	-0.486297	0.0449027	0.720712	0.121279	-0.273152	0.0482113	-0.65927	-0.31483	-0.243295	-0.390754	-0.571598	-0.319039	-0.0849686	-0.310695	-0.341752	0.116292	0.493562
F1RYZ0	Sus scrofa	60S acidic ribosomal protein P2	RPLP2	-1.74702	-1.06828	-6.94346	-6.28599	-1.67131	-1.0188	-1.48696	-0.639607	-1.54997	-5.96292	-1.07683	-1.29945	-1.11985	0.251147	-1.43831	-1.04286	-6.23319	-0.730587	-1.29706	-2.10981	-1.97301	-1.55857	-2.24371	-1.64244	-1.5922	-1.02726	-0.469104	0.563116
F1S025	Sus scrofa	Transporter	SLC6A19	-1.39242	-1.34498	-1.29646	-1.93289	-1.75446	-1.08558	-0.804956	-0.615686	-1.56028	-1.66374	-1.48002	-1.41902	-0.210513	0.287648	-1.21401	-0.757725	-1.21834	-1.10322	-1.35563	-1.24486	-1.53572	-1.64284	-1.57022	-1.50383	-1.38607	-1.40135	0.357708	0.0303923
F1S0J8	Sus scrofa	Keratin 14	KRT14	4.64652	5.1949	5.41375	5.35798	4.12003	4.58751	5.18119	5.46698	4.66061	5.47906	4.65618	4.48621	-0.101591	0.629958	5.08154	5.55983	5.35502	5.63347	4.51704	4.4964	4.96896	5.46683	5.25033	6.00145	4.73057	4.68389	-0.0764571	0.406185
F1S131	Sus scrofa	Caspase 6	CASP6	-5.37354	-3.02191	-0.524822	-6.45037	-2.26239	-1.53858	-3.01121	-5.4265	-4.70373	-2.17837	-1.26112	-1.22913	-0.226924	0.86448	-2.4575	-7.06004	-7.61874	0.0131748	-1.51576	-1.13814	-2.93574	-4.56117	-2.77373	-2.59373	-1.57845	-0.926692	-0.734582	0.518259
F1S1A9	Sus scrofa	Uncharacterized protein	APOA2	1.44979	-1.28258	-0.784921	-4.94163	2.72824	1.05739	0.524108	-2.25373	2.14222	-4.46927	1.93265	1.93922	-0.264817	0.687676	-0.69462	-5.71186	-1.02355	-2.88793	1.86367	1.58335	-5.15172	-4.4255	-3.68866	-3.51378	1.69219	2.0222	1.03239	0.289939
F1S1B9	Sus scrofa	Uncharacterized protein	DHRS11	1.56085	1.59618	0.645861	0.74652	1.72842	1.47518	1.52365	1.66891	-0.260743	0.962179	1.12076	1.084	0.27571	0.180316	1.61986	1.54249	-5.29556	0.668602	1.63942	1.60036	1.48911	1.26098	0.683582	1.84005	1.49709	1.22787	-1.03725	0.353802
F1S1G8	Sus scrofa	Amine oxidase	LOC11256	2.56538	2.42222	3.81462	3.25531	3.53032	2.40014	2.43542	2.38552	3.87763	3.44113	2.98293	3.05443	-0.0315106	0.852619	2.54148	2.15736	3.46357	3.01193	2.6842	3.09027	2.2226	2.5565	2.93864	3.26963	2.96824	2.65828	0.0558191	0.753842
F1S2E2	Sus scrofa	Annexin	ANXA11	-1.33177	0.67628	-0.900235	-6.5852	-2.48881	-1.56597	-0.336403	0.708688	-1.33036	-0.566708	-1.78209	-1.77663	-1.18537	0.285629	0.0735372	0.515776	-0.862464	-1.26027	-1.58798	-1.38983	1.44958	0	-1.04182	-1.0789	-1.59612	-1.79701	-0.0744931	0.801037
F1S2H8	Sus scrofa	IQ motif containing GTPase activating protein 2	IQGAP2	-1.16998	-4.888	-3.06093	9.70173e-05	-1.64818	-0.991715	-2.42008	-3.11719	-4.55791	-2.1368	-1.2917	-1.41579	0.530129	0.403379	-1.49286	-1.734	-2.06374	-1.19128	-1.21178	-1.21173	-2.98171	-2.61196	-1.35187	-2.83945	-1.49491	-1.47429	0.641468	0.134989
F1S2K3	Sus scrofa	Uncharacterized protein	NUTF2	0.125693	-4.64192	0.124391	-0.105543	0.00257471	-0.26452	-0.051546	0.208972	0.872953	-0.154167	0.0644752	-0.282334	-0.902946	0.310681	0.369205	0.45463	0.377409	-0.484269	0.00536495	-0.379433	-0.660483	0.142793	0.285676	0.839367	0.156908	0.391586	-0.13549	0.704996
F1S3A1	Sus scrofa	Cadherin related family member 2	CDHR2	0.801132	1.89974	0.492806	-4.75592	-1.27945	-0.666253	1.54858	2.02987	-2.98629	1.02637	-0.200682	-0.379822	-0.757661	0.558647	0.886777	2.52324	1.10356	0.567478	-0.482062	0.0235894	2.36767	2.48603	-0.129776	0.230626	-0.493486	0.208086	-0.00776126	0.98358
F1S3H7	Sus scrofa	Uncharacterized protein	PTGR2	-2.43351	-4.11134	-4.84197	-3.29661	-2.34754	-2.48829	-3.14628	-2.04623	-4.76022	-2.7883	-2.60011	-2.53929	-0.273136	0.519014	-1.97123	-4.26526	-3.62917	-4.04704	-2.48241	-2.76546	-1.29795	-2.00623	-2.66911	-2.15312	-2.71491	-2.07689	-1.04039	0.0373423
F1S3Q8	Sus scrofa	Uncharacterized protein	VNN3	-3.031	-4.88791	-6.31926	-6.36832	-1.88672	-3.00975	-3.59873	-4.0282	-1.71523	-2.19903	-3.11152	-2.39579	-1.40908	0.215273	-3.02488	-2.82616	-2.53299	-2.94961	-3.05431	-2.49854	-4.21523	-2.87049	-3.99714	-6.95383	-2.68234	-3.13473	1.16121	0.126394
F1S3U9	Sus scrofa	Uncharacterized protein	PRDX1	3.78038	3.9715	4.14025	3.44925	2.88342	3.04775	4.09121	4.21846	3.46722	3.87965	2.95155	3.18999	-0.0875889	0.609127	3.81738	3.94794	3.6365	3.97136	3.08438	3.00925	3.56468	3.93654	3.93912	4.26252	3.05068	3.35484	-0.106926	0.328153
F1S418	Sus scrofa	Uncharacterized protein	PRDX3	-1.90448	0.0948523	-5.00866	-5.9791	-4.36606	-2.58074	-1.12358	-0.681026	-4.90595	-2.75874	-1.36946	-1.67552	-1.20498	0.123003	-1.96146	-0.201696	-5.00282	-4.65631	-2.83053	-2.50158	-1.64244	0.216199	-1.42825	-0.81734	-2.2959	-0.794078	-1.7321	0.0464185
F1S4D0	Sus scrofa	Uncharacterized protein	CLCA4	5.42018	6.37062	4.32641	3.65148	5.73367	5.96859	5.74853	6.29767	3.69208	4.00209	5.12572	5.91252	0.11539	0.541447	5.86247	6.63878	3.88115	3.94947	5.88175	5.98485	6.52467	6.3997	4.0017	3.90739	5.88055	5.35701	0.0212432	0.907339
F1S5B1	Sus scrofa	Glucosylceramidase beta 3 (gene/pseudogene)	GBA3	0.270845	0.27651	-0.649625	-3.09164	-0.322021	0.699506	0.544064	-0.632841	-1.29679	-0.631104	0.692307	0.761883	-0.375657	0.487966	0.455794	-0.0448256	-1.52307	-0.502142	0.627429	0.524688	-1.30987	-0.0263825	-0.526894	-1.54808	0.322449	0.970853	0.275967	0.5306
F1S5N0	Sus scrofa	X-prolyl aminopeptidase 1	XPNPEP1	-0.561675	-1.41709	0.0698048	-4.94491	0.0869479	0.720743	-0.455688	-0.20304	-0.366047	-0.846963	0.200078	0.529267	-0.817297	0.292829	0.0849186	-0.0825884	-0.948516	-0.263471	0.529992	0.628052	-1.00699	0.0396425	-0.139547	-0.247666	0.550876	0.749812	0.000376453	0.998857
F1S606	Sus scrofa	EPS8 like 3	EPS8L3	-5.1819	-1.82073	-1.53728	-6.34687	-2.22035	-1.13357	-1.66366	-1.50889	-3.15544	-7.54385	-1.57954	-1.93731	-0.142	0.859664	-0.974817	-3.22885	-1.96953	-1.82666	-1.37979	-1.6743	-4.45841	-5.98974	-3.90977	-2.22116	-1.48149	-1.75959	1.46104	0.0597328
F1S635	Sus scrofa	Uncharacterized protein	LOC1621421	0.187885	1.53377	3.71429	3.66171	-3.17697	-4.72509	0.914303	1.52992	3.17989	3.74869	-5.70271	-4.13669	0.277034	0.593317	1.28001	2.23778	3.20644	3.52542	-4.81974	-4.78925	1.74867	2.26197	3.23475	3.09844	-4.30392	-1.62886	-0.628398	0.285479
F1S788	Sus scrofa	Complement C8 alpha chain	C8A	-0.946986	-1.37428	-0.373487	-1.01433	1.01267	-0.177006	-1.25416	-2.40156	0.539836	-0.772745	0.206825	0.556012	0.0420604	0.902824	-1.51556	-5.24119	-0.25702	-0.969336	0.149934	0.684306	-1.75522	-3.0913	-0.870117	-0.862334	1.01551	0.00736751	-0.265461	0.573997
F1S7D3	Sus scrofa	Uncharacterized protein	LOC1526118	-0.176547	-0.772062	0.678359	-1.53228	0.91866	0.921507	0.0975815	-0.531479	0.0475277	-1.36305	0.155407	0.621725	0.16832	0.411996	0.357151	-1.75765	-0.0287766	-0.901869	0.924479	1.03214	-5.14557	-4.95803	-1.29208	-2.51555	0.749695	0.322408	2.07744	0.0490801
F1S7K2	Sus scrofa	Leucine rich alpha-2-glycoprotein 1	LRG1	0.0714996	0.526739	-2.80639	-5.51121	-1.7506	-2.64644	0.356009	-0.212785	-5.25884	-6.10499	-1.90944	-2.21776	0.538567	0.262611	-0.410524	-0.586655	-2.36219	-3.58774	-2.59341	-1.92727	-0.163949	-4.58031	-7.51657	-2.402	-1.64856	-1.97618	1.13663	0.353777
F1S814	Sus scrofa	Phosphoglucomutase 1	PGM1	0.59573	-0.32426	0.292169	-1.20794	1.21782	1.38332	0.760462	0.164818	-0.0801165	-0.0519487	0.784932	1.12146	-0.123795	0.644064	0.965369	0.312665	-0.615967	-0.42027	1.38358	1.17009	0.422281	0.0737116	0.172684	0.573767	0.995269	1.06592	-0.084694	0.76077
F1S956	Sus scrofa	6-phosphogluconolactonase	PGLS	-1.6024	-2.68148	-5.57046	-3.85646	-2.18641	-1.90917	-2.48869	-6.15808	-1.83366	-3.13664	-1.80579	-1.92561	-0.0763201	0.939518	-1.64416	-1.64929	-2.38346	-4.72867	-1.76968	-1.66602	-6.13472	-4.50606	-1.93005	-1.68491	-2.10869	-1.63	0.692192	0.550044
F1S9Q1	Sus scrofa	Uncharacterized protein	HSPA8	3.13564	2.86436	2.70463	2.91354	2.679	2.83444	3.1715	2.94034	2.8832	2.69298	2.47636	2.49232	0.0791536	0.385577	3.09861	2.23501	2.83473	2.87672	2.7465	2.85917	2.19602	1.19317	2.98959	3.14434	2.8249	2.51293	0.298301	0.251372
F1SAD9	Sus scrofa	Protein disulfide-isomerase	PDIA4	-2.71756	-1.959	-5.81473	-3.72894	-3.82233	-3.24808	-2.49656	-1.50188	-3.0836	-6.40815	-2.51486	-3.18889	-0.349449	0.651239	-1.98053	-1.71338	-3.29512	-2.0681	-3.80593	-3.9085	-2.18686	-2.54533	-5.03371	-5.83174	-3.49855	-2.45686	0.796914	0.329186
F1SAL4	Sus scrofa	Meprin A subunit	MEP1B	1.96304	2.32655	1.19528	0.349984	0.282956	0.998437	2.46796	2.39928	0.344975	1.0582	0.483605	0.883995	-0.0869596	0.712713	2.06751	2.47717	0.794145	1.31251	0.909012	0.936042	2.27533	1.96392	1.21516	1.33806	0.965048	0.866981	-0.0213524	0.873819
F1SB42	Sus scrofa	Ezrin	EZR	1.24509	-0.275195	0.163003	-2.09231	2.46771	2.72165	0.988861	-0.637092	0.77779	-0.289314	1.93578	2.24594	-0.132003	0.739514	1.05081	-2.22918	-0.341465	-1.7912	2.64751	2.37004	-5.82774	-3.51208	-0.124009	-0.341538	2.23991	2.04491	1.20451	0.358887
F1SBS4	Sus scrofa	Complement C3	C3	6.3909	6.19962	7.62729	7.16051	7.35639	6.39886	6.23702	6.28529	7.78395	7.13314	6.75997	7.06252	-0.0213908	0.903815	6.10097	6.18071	7.50631	6.92447	6.56391	6.94621	6.18379	6.04827	7.0516	6.79445	6.96964	6.56876	0.101014	0.466805
F1SCC7	Sus scrofa	Uncharacterized protein	LOC396684	4.56755	4.45216	3.70071	3.59419	4.58009	3.72507	4.03031	3.18542	5.20423	2.70004	4.28067	4.53354	0.114258	0.802297	3.9865	2.94935	4.22561	2.50576	3.87141	4.34242	2.44135	2.64758	3.08604	2.84274	4.34357	4.36053	0.359876	0.329847
F1SCD0	Sus scrofa	Uncharacterized protein	LOC1153899	5.08506	5.42535	6.87075	6.27959	6.56771	5.63722	5.0034	4.78357	7.48908	5.93327	5.97624	6.32938	0.0584597	0.817297	5.2091	4.95642	7.34109	6.20811	5.84007	6.01796	5.09747	4.71423	6.23677	5.98463	6.33165	5.5643	0.273947	0.251156
F1SCE3	Sus scrofa	Serpin family A member 5	SERPINA5	-2.88178	-1.93592	-7.67364	-4.50056	-1.54551	-2.78488	-2.13321	-1.74182	-1.30848	-7.13204	-2.81482	-1.93064	-0.710213	0.596293	-2.05982	-1.28922	-2.61737	-3.31249	-2.91602	-3.00033	-1.2808	-1.37118	-5.545	-5.06034	-3.82889	-2.82095	0.785318	0.219674
F1SDP2	Sus scrofa	Phospholysine phosphohistidine inorganic pyrophosphate phosphatase	LHPP	-0.734521	-0.926285	-1.39571	-2.28908	-3.3281	-1.81471	-0.371305	-0.0542951	-2.13501	-1.10611	-2.17446	-2.3715	-0.379287	0.324443	-0.70748	-0.105823	-1.48554	-1.02439	-5.01145	-2.55222	-0.166455	-0.358752	-1.61256	-1.66143	-2.80551	-2.80474	-0.246244	0.584951
F1SDP3	Sus scrofa	Ornithine aminotransferase	OAT	4.13077	4.87006	1.77899	0.812143	-0.718801	0.61278	4.4227	4.9095	0.512477	2.09595	3.01155	2.49647	-0.993785	0.217269	4.42101	5.24052	1.786	2.02776	0.322683	0.612941	5.16505	5.20667	2.11133	2.12884	0.75184	3.29235	-0.707527	0.144602
F1SDR7	Sus scrofa	Uncharacterized protein	YWHAB	0.739778	-1.4612	-1.41442	-7.44556	0.207863	0.740219	1.05281	-2.10151	-1.41332	-4.21604	-0.500959	-0.027703	-0.237765	0.718938	0.316385	-5.15794	-1.89843	-6.99779	0.438784	0.243189	-3.52107	-3.85145	-6.81955	-2.97254	0.753501	-0.817842	0.695526	0.629894
F1SFF8	Sus scrofa	Alpha-1,4 glucan phosphorylase	PYGL	-0.689398	-1.23185	0.241411	-5.07739	0.775482	1.09722	-0.44492	-1.86727	0.129768	-0.16979	1.11887	0.970446	-0.770271	0.400871	-1.30557	-2.76411	0.400928	0.020488	0.821183	1.05781	-3.04595	-3.82816	-0.538496	0.189805	0.970915	0.941122	0.590249	0.12182
F1SFI4	Sus scrofa	Kininogen 1	KNG1	1.34674	0.667217	0.976997	0.525779	2.14003	0.809863	1.21709	0.104194	1.42401	0.652317	1.25704	1.47439	0.0562637	0.825127	0.121446	-0.481562	0.745493	0.688613	1.20388	1.12947	0.417036	-1.0853	-4.04791	0.622714	1.71868	0.723088	0.843172	0.344636
F1SFI5	Sus scrofa	Uncharacterized protein	HRG	3.7408	3.6092	4.97828	4.322	5.15458	4.39266	3.55881	3.21278	5.69242	4.12197	4.27715	4.78204	0.092058	0.707559	3.45079	2.58158	5.07005	3.83829	4.43596	4.57898	2.87885	2.77568	4.21026	3.89557	5.08311	3.67212	0.240012	0.395577
F1SFI6	Sus scrofa	Fetuin B	FETUB	-2.65135	-8.94946	-0.662059	-1.76401	0.829004	-0.313113	-2.89147	-7.75023	0.915945	-2.72319	-0.220214	0.0993996	-0.156872	0.740654	-2.52922	-5.10119	0.27222	-4.97674	-0.263237	0.0114995	-3.79911	-3.77658	-1.58877	-4.74283	0.389776	-0.329375	0.210037	0.685209
F1SFI7	Sus scrofa	Alpha-2-HS-glycoprotein	AHSG	3.17411	2.70083	3.56774	3.15986	4.64521	4.00316	2.91444	2.86016	4.4784	3.71636	4.03046	4.15243	-0.15022	0.531048	2.80508	2.4872	4.00596	2.90147	3.82248	4.03254	2.80998	1.84718	3.87177	3.41394	4.52556	3.57127	0.00250335	0.991194
F1SG38	Sus scrofa	Thioredoxin reductase 1, cytoplasmic	TXNRD1	0.782024	1.23244	-2.74521	-3.60348	0.558513	1.20439	1.09923	1.46588	-1.44239	-0.858071	1.25099	1.19318	-0.880024	0.0887182	0.873959	1.18799	-1.1847	-0.921988	1.16924	0.93224	0.256697	0.462682	-2.49571	0.0548619	1.0347	1.6157	0.187969	0.622357
F1SH47	Sus scrofa	Sucrase-isomaltase, intestinal	SI	4.75144	5.72564	4.7629	4.54267	3.98685	4.79459	5.21146	5.68433	4.24509	4.88464	4.71379	4.88726	-0.17708	0.36474	5.23897	5.76738	4.5835	4.76541	4.72574	4.75195	5.71866	5.16428	4.79267	4.98575	4.7029	4.73528	-0.0444308	0.778995
F1SH96	Sus scrofa	Inter-alpha-trypsin inhibitor heavy chain H1	ITIH1	3.20726	2.88769	4.35591	4.09793	4.60438	3.5511	3.16873	2.80619	5.05147	3.83154	4.00626	4.25807	-0.0696662	0.759413	2.87859	2.53267	4.6284	3.41725	3.68473	4.08748	2.66659	2.23218	3.84357	3.68873	4.13373	3.71315	0.158528	0.428338
F1SHL9	Sus scrofa	Pyruvate kinase	PKM	2.52289	0.922883	-1.68119	-2.38961	2.60225	3.28721	1.904	-0.344138	1.46513	-0.153917	2.73921	2.88653	-0.53873	0.484942	1.77198	-1.05728	-0.201008	-0.0395239	3.09739	3.18682	-0.131621	-2.6452	-1.3155	0.153299	3.2151	3.01413	0.744695	0.101358
F1SI77	Sus scrofa	Uncharacterized protein	CKMT1A	2.16443	2.25241	1.63047	0.486743	1.56322	2.04784	2.70542	2.46724	0.970235	1.76391	1.74818	1.88969	-0.233262	0.422279	2.45269	2.83336	1.09332	1.8655	1.83247	1.94436	3.18756	2.30938	1.60641	2.0903	2.13763	1.91406	-0.203937	0.308801
F1SIH8	Sus scrofa	Transitional endoplasmic reticulum ATPase	VCP	0.833866	-1.30171	-2.83246	-3.62207	0.433799	0.85473	0.407898	-3.30472	0.471305	-4.53078	0.670298	0.43621	0.0359912	0.962784	-1.17828	-3.41096	-0.787623	-4.06016	0.684471	0.488289	-2.55339	-8.20605	-3.38037	-5.70885	0.533104	0.562292	1.74817	0.0621898
F1SIX3	Sus scrofa	UTP--glucose-1-phosphate uridylyltransferase	UGP2	-2.44365	-4.63094	-6.61978	-3.93492	-1.54229	-1.68032	-1.68565	-2.61822	-2.70769	-1.48632	-2.24299	-1.54669	-1.42739	0.0927674	-6.563	-5.81634	-5.11253	-4.36143	-1.42954	-1.40683	-5.96058	-2.72973	-5.73509	-5.35673	-1.75227	-1.74092	-0.235724	0.714926
F1SJM4	Sus scrofa	Neprilysin	MME	1.07685	2.32193	0.756189	1.4359	0.14077	0.912024	1.44035	2.21882	0.293005	1.43577	0.886647	0.93806	-0.0948315	0.599651	1.61328	2.17771	1.36775	1.7332	0.547208	0.694856	2.98601	1.83937	0.701676	1.79553	0.887501	1.01657	-0.182108	0.553298
F1SJS8	Sus scrofa	Transgelin	TAGLN	1.01245	0.930393	0.292211	-5.25764	0.820627	1.20969	1.65927	-0.649429	0.956695	0.916285	1.07715	1.14918	-1.0169	0.391795	0.78565	-4.20101	-1.09008	-3.17754	1.41157	1.62601	0.861435	-4.4055	-2.02971	-2.99185	2.49874	1.43959	-0.00301684	0.991507
F1SJW8	Sus scrofa	Serpin family G member 1	SERPING1	0.910229	1.31681	1.93285	2.00617	1.17683	0.0905867	0.939602	1.24711	2.45156	2.03973	0.778894	0.96221	-0.16427	0.41636	1.13875	1.49278	1.85552	1.96911	0.338905	0.718872	1.3319	1.26499	1.85757	1.68908	0.716981	0.843363	-0.0316571	0.771578
F1SJX5	Sus scrofa	Calcium and integrin binding 1	CIB1	-3.04444	-2.15931	-4.76975	-3.36806	-2.42603	-2.50865	-1.73484	-2.2939	-3.76135	-2.65749	-2.43209	-1.85206	-0.590752	0.0503826	-2.95202	-2.583	-3.73759	-5.23534	-2.32438	-2.02757	-3.60507	-5.75767	-5.3082	-3.57796	-2.73507	-2.36033	0.747399	0.301731
F1SK70	Sus scrofa	Protein S	PROS1	-1.54707	-2.03843	0.322927	-0.226384	0.264752	-0.971461	-3.0297	-2.26518	1.31448	0.258746	-0.223393	-0.00381106	-0.0411334	0.920703	-1.70636	-2.33667	0.922789	-0.741	-0.982712	-0.454267	-2.0121	-0.931621	-0.0418696	-0.569329	-0.269683	-0.165942	-0.217946	0.542139
F1SK95	Sus scrofa	Uncharacterized protein	CPOX	-1.12924	0.0523154	-4.25845	-8.56324	-2.5104	-1.55157	-1.41817	0.262666	-2.43758	-0.894667	-1.75902	-1.86899	-1.6408	0.245829	-0.759103	0.575239	-4.93568	-6.61049	-1.87903	-1.59964	0.578872	0.439625	-1.17086	-0.962065	-1.98779	-1.57566	-1.75514	0.136514
F1SKF1	Sus scrofa	Plastin 1	PLS1	2.69866	2.39718	2.4063	1.76573	2.7617	3.30402	2.90019	2.73092	2.53913	2.51973	2.89368	3.10953	-0.226598	0.134924	2.7364	2.39389	2.50864	2.48298	3.39138	3.25636	2.20245	1.51996	2.07523	2.8522	3.13564	3.0353	0.324812	0.112234
F1SKQ0	Sus scrofa	DEAD-box helicase 17	DDX17	-4.16843	-1.82838	-1.91317	-4.92593	-1.01212	-0.264565	-2.69376	-1.82556	-5.29695	-2.45767	-1.33353	-0.872087	0.0611594	0.94343	-2.08791	-2.12223	-5.5792	-2.10685	-0.529366	-0.80219	-4.10147	-6.4747	-1.15607	-1.4378	-0.706478	-1.27382	0.320431	0.79886
F1SL82	Sus scrofa	Myosin IA	MYO1A	-0.704629	-0.89971	-0.155991	-1.59945	0.378829	0.945186	-1.06177	-1.02386	-0.385358	-0.306703	0.723267	0.977754	-0.159849	0.546365	-0.349066	-2.02878	-0.868262	-0.894307	0.936833	0.67985	-0.894055	-1.24379	-0.478191	0.506657	0.877955	0.783454	-0.345961	0.268991
F1SM21	Sus scrofa	UDP-glucuronosyltransferase	UGT1A6	-2.1613	-0.941619	-1.15157	-4.25037	-2.83725	-1.45185	-2.54042	-1.11852	-4.34076	-1.88503	-1.06132	-1.46248	-0.064239	0.938908	-1.6714	-0.604085	-2.58159	-0.481334	-1.7445	-2.48208	-1.97906	-0.416268	-2.05241	-0.775233	-2.24478	-0.652804	-0.240739	0.525919
F1SM81	Sus scrofa	Tetratricopeptide repeat domain 38	TTC38	-1.91479	-1.51944	-0.903223	-4.94591	-1.06325	-0.605363	-1.64116	-2.15507	-1.18979	-1.22335	-1.13322	-0.866635	-0.457126	0.521971	-2.44155	-3.06975	-2.63244	-1.76368	-0.546378	-0.259341	-2.9747	-2.06678	-1.72403	-0.324609	-0.613509	-1.19005	-0.303244	0.469335
F1SMC0	Sus scrofa	Adenylyl cyclase-associated protein	CAP1	0.307514	0.128701	0.800071	-1.22962	1.00158	1.24607	0.816881	1.07956	0.119248	0.942151	0.695354	1.11214	-0.418503	0.36941	0.919958	0.78939	1.31636	-0.0352619	1.24808	0.99781	0.245508	-0.0850196	0.313843	0.56877	0.815907	0.906812	0.411753	0.150553
F1SMJ1	Sus scrofa	Complement component C7	C7	-2.31594	-2.15907	-1.66728	-4.79887	-1.93183	-2.94465	-1.83809	-4.88272	-1.86762	-4.3043	-1.67493	-1.63099	0.0635023	0.915419	-3.1066	-4.1155	-7.29503	-4.15467	-2.01527	-1.58628	-4.4133	-3.81389	-2.75151	-5.24437	-1.12915	-2.52085	-0.400046	0.675436
F1SMT7	Sus scrofa	Alkaline phosphatase	LOC152244	-2.52434	-2.47503	-5.65559	-4.43769	-4.32952	-3.1077	-3.31051	-2.92539	-6.36782	-4.05814	-5.17779	-4.29268	0.600412	0.0404463	-3.35999	-1.11316	-6.67109	-6.21363	-4.41499	-6.08072	1.15692	-1.01587	-7.17977	-5.32257	-5.46121	-3.0404	-1.16511	0.246516
F1SNL7	Sus scrofa	Carnosine dipeptidase 2	CNDP2	-0.119459	0.686223	0.0566727	0.199523	1.69947	2.48559	-0.0106368	0.746173	-0.240911	0.807505	1.89106	1.92983	-0.0191677	0.912055	0.807277	0.844008	-0.274797	0.625964	2.18269	1.88175	0.487959	0.572923	0.550675	1.30097	2.26214	1.93909	-0.174478	0.411663
F1SP18	Sus scrofa	Threonyl-tRNA synthetase	TARS	-5.38074	-5.49006	-1.9705	-5.52868	-3.37997	-3.53423	-4.66434	-3.43204	-2.8249	-2.65984	-3.7543	-3.61277	-0.722665	0.280769	-2.45422	-2.88022	-1.13064	-2.37719	-3.60021	-4.6454	-3.41863	-3.07731	-1.64616	-2.67135	-3.89132	-3.64941	0.211049	0.464303
F1SQ58	Sus scrofa	Uncharacterized protein	MUC13	-8.50596	-1.01843	-1.22034	-3.28044	-5.26402	-1.26214	-0.946167	-0.435437	-4.78167	-0.921631	-1.81956	-1.59717	-1.67495	0.325565	-1.20377	-0.498375	-2.12474	-0.387492	-1.55757	-1.59976	-0.85094	-1.3911	-2.18925	-0.925013	-1.39874	-2.18743	0.261796	0.242969
F1SR76	Sus scrofa	Aspartyl aminopeptidase	DNPEP	1.77796	3.11193	1.22011	-0.00822162	0.189449	0.564848	1.98232	2.92068	-0.349133	0.590235	0.598932	0.714769	0.0663803	0.84362	2.1843	3.33719	0.527055	1.01273	0.650508	1.01924	3.50205	3.25546	0.985434	1.05886	0.739504	1.1867	-0.332831	0.174334
F1SRC5	Sus scrofa	Aconitate hydratase, mitochondrial	ACO2	0.986684	1.57834	-1.89783	-4.38654	-2.21604	-0.633717	1.50483	1.71105	-3.42445	-0.470746	0.207277	0.538987	-1.10601	0.211162	1.17223	2.0404	-2.37205	-1.22983	-0.603478	-0.320513	2.25535	1.60678	-1.15793	-0.541295	-0.449235	0.682256	-0.618193	0.0641627
F1SRR8	Sus scrofa	Maltase-glucoamylase 2 (putative)	MGAM2	-8.22141	-3.43926	-5.00617	-6.64339	-5.29369	-5.80445	-4.79341	-5.00865	-5.22153	-4.26837	-2.8718	-3.5045	-1.45669	0.121373	-3.11846	-2.87008	-4.47097	-6.65545	-4.7839	-3.24436	-3.01701	-4.57401	-2.30309	-3.90569	-5.488	-4.31807	-0.256223	0.74326
F1SRV4	Sus scrofa	Glutathione S-transferase kappa	GSTK1	-1.37942	-0.130309	-2.46294	-3.18612	-2.98347	-1.96105	-0.535959	0.661377	-3.31668	-5.03008	-0.8909	-1.47858	-0.25208	0.676025	-0.362602	0.242505	-2.98508	-1.82203	-1.98313	-1.9276	0.1587	0.319178	-1.61809	-1.37625	-2.02899	-0.466911	-0.637595	0.0583562
F1SS01	Sus scrofa	Arp2/3 complex 34 kDa subunit	ARPC2	-1.71262	-1.31398	-0.92206	-0.80687	-0.858503	-0.414523	-1.07535	-0.946408	-0.780166	-9.4483	-0.0805408	-0.102411	1.06744	0.513242	-0.728298	-1.53384	-1.07908	-0.309167	-0.0649479	-0.0156173	-1.27236	-1.80234	2.18738	0.140525	-0.159265	-0.0188191	-0.467679	0.453373
F1SSF5	Sus scrofa	Biliverdin reductase A	BLVRA	-1.65901	-2.6349	-3.52692	-3.41946	-3.84973	-3.1244	-2.90559	-5.02351	-1.66205	-4.00408	-2.73309	-2.41001	0.0873189	0.898833	-2.76982	-1.79794	-6.92925	-0.906962	-3.12056	-2.97903	-3.62924	-1.99729	-1.97322	-4.67485	-3.11504	-2.71045	-0.0672457	0.955584
F1SSH5	Sus scrofa	NPC1 like intracellular cholesterol transporter 1	NPC1L1	-3.26709	-2.39385	-3.10934	-3.92059	-2.46263	-1.34293	-2.31519	-0.55048	-1.41335	-5.52167	-1.25969	-1.59473	-0.640219	0.290204	-1.23397	-1.31174	-2.79783	-2.04257	-1.70515	-1.43166	-1.39804	-3.57888	-4.02579	-4.51941	-1.51982	-1.05829	0.92955	0.127893
F1SSL6	Sus scrofa	Proteasome subunit alpha type	PSMA3	-0.454679	0.515214	-0.0100118	-0.845399	-1.03625	-1.54694	0.320869	0.601057	-0.895752	-0.221885	-1.35038	-1.20755	-0.10407	0.698648	0.13497	0.828464	-0.0130468	0.266043	-1.6516	-2.19432	-0.602881	0.325614	-0.29496	0	-2.11815	-1.08968	0.191763	0.507239
F1SSS0	Sus scrofa	Carbamoyl-phosphate synthase 1	CPS1	-2.22415	-0.518688	-6.45163	-1.95624	-4.14626	-2.02874	-0.88291	-0.697744	-1.426	-2.04819	-0.128849	-0.250274	-1.98196	0.072261	-1.12318	-0.659048	-2.35144	-1.2209	-2.3097	-1.82403	-1.90523	-2.22529	-1.53191	-1.82878	-1.80217	0.417646	-0.102096	0.861903
F1ST04	Sus scrofa	Cingulin	CGN	-1.23824	-0.561215	-1.01615	-7.19666	-0.730525	-1.63554	-1.36832	-4.12625	-0.539063	-3.67577	-0.904398	-0.905767	-0.143128	0.883358	-1.23609	-3.82241	-3.62498	-4.22248	-1.05842	-1.65619	-4.80913	-3.58594	-5.41996	-4.47001	-1.2299	-1.20598	0.850058	0.236728
F1ST43	Sus scrofa	Acyl-CoA dehydrogenase very long chain	ACADVL	-5.41023	-4.76222	-5.16082	-5.75628	-5.40778	-5.43107	-4.10927	-2.54672	-3.43221	-5.83225	-3.03848	-3.7813	-1.53136	0.00794379	-3.54667	-2.76892	-6.78009	-6.6304	-4.52152	-4.73624	-6.50954	-2.57896	-5.15817	-4.35741	-7.05104	-3.17932	-0.0249008	0.97947
F1STC5	Sus scrofa	Uncharacterized protein		6.4013	6.46352	5.90236	5.58636	6.99365	6.37995	5.67739	6.23369	7.01999	5.57411	6.7744	6.68843	-0.040148	0.881325	6.44154	6.42085	6.14474	5.54637	6.51775	6.80465	5.30613	5.76134	5.79177	6.0502	7.00313	6.57671	0.231104	0.419199
F1STN0	Sus scrofa	Sphingomyelin phosphodiesterase acid like 3B	SMPDL3B	2.80072	3.93822	0.705341	-0.829536	-0.619236	-0.374319	3.20838	3.74471	0.337935	0.989596	0.430668	0.176968	-0.544511	0.160271	3.67023	4.29811	0.422692	0.801237	-0.284602	-0.0901244	4.20577	3.90492	0.462392	1.42847	-0.0573766	0.487595	-0.269037	0.157701
F1SU59	Sus scrofa	Annexin	ANXA7	-0.678947	-0.479181	0.817415	-4.16901	-4.21865	-3.24654	-0.482901	0.79727	-3.76533	-0.553139	-2.17957	-2.91058	-0.480109	0.689812	0.379527	0.97845	0.591399	1.78662	-3.26938	-2.74198	0.945306	-0.42962	1.39859	-0.806697	-2.7303	-1.67986	0.171203	0.787988
F1SUP1	Sus scrofa	Uncharacterized protein	AKR7A2	0.972672	0.666742	0.109455	-0.669366	1.19832	1.50761	0.798588	0.906117	0.054612	0.423181	1.15494	1.27951	-0.138585	0.522994	0.948112	0.801774	-0.311022	0.0762477	1.40791	1.28989	-0.525583	0.266077	-0.670194	-0.127301	1.42049	1.25616	0.43221	0.111961
F2Z4Y1	Sus scrofa	Tyrosine 3-monooxygenase/tryptophan 5-monooxygenase activation protein eta	YWHAH	-1.69118	-2.59033	-1.78458	-4.94865	-1.50988	-0.724471	-1.40707	-5.0236	-2.26903	-7.1597	-1.88427	-1.54858	1.00719	0.071596	-1.59663	-6.5731	-1.98658	-4.68432	-1.3926	-1.56842	-3.94901	-5.08572	-5.81117	-4.93428	-1.57627	-1.84042	0.899202	0.294395
F2Z4Z1	Sus scrofa	Tyrosine 3-monooxygenase/tryptophan 5-monooxygenase activation protein gamma	YWHAG	-1.36446	-1.50717	-1.60895	-4.97445	-1.50316	-1.17049	-0.479992	-1.11842	-1.7929	-2.87007	-1.35458	-1.52599	-0.49779	0.23384	-1.09182	-4.46771	-2.24153	-3.83493	-1.17311	-1.71811	-3.031	-5.32707	-4.41301	-1.93551	-1.19633	-2.219	0.59912	0.366286
F2Z5B1	Sus scrofa	Leukocyte elastase inhibitor	SERPINB1	1.76951	3.26496	1.85514	0.0957599	1.93804	2.39077	2.14752	2.71686	1.53801	1.7806	1.7269	2.05448	-0.108365	0.76288	2.40851	2.94009	0.952856	1.62274	2.34357	2.40479	3.3108	2.41977	-0.454811	1.64943	2.27402	1.94426	0.25485	0.449273
F2Z5I5	Sus scrofa	Uncharacterized protein	CSNK2A1	-2.78904	-4.23974	-3.42336	-4.54777	-3.74548	-3.27544	-2.70503	-3.98386	-3.37018	-3.36573	-3.39845	-3.5857	-0.268648	0.246265	-2.53909	-4.8465	-4.29856	-3.49748	-3.55674	-4.34388	-5.96629	-2.05332	-3.56143	-5.24603	-4.1777	-4.05526	0.329631	0.721819
F2Z5J9	Sus scrofa	Uncharacterized protein	RAB11B	-2.01887	-2.14809	-1.57825	-1.7659	-1.45552	-1.35003	-2.19938	-7.65527	-2.00598	-4.7673	-1.74131	-1.75755	1.63502	0.125602	-2.40269	-3.1428	-5.26127	-5.0026	-1.3099	-1.42978	-1.58608	-7.68854	-2.22999	-1.74436	-1.2051	-1.94801	-0.357826	0.770922
F2Z5K2	Sus scrofa	Proteasome subunit alpha type	PSMA5	-0.14937	0.250075	0.192372	-0.532214	-1.365	-0.847673	-0.00144935	0.476155	-0.294351	-0.146294	-0.693355	-0.931919	-0.143432	0.418213	0.0683301	0.149068	0.346371	-0.606205	-0.797586	-1.50354	-0.0147777	0.360385	0.688294	-0.199387	-1.1287	-0.670646	-0.229787	0.22339
F2Z5K3	Sus scrofa	RAP1A, member of RAS oncogene family	RAP1A	-7.35301	-3.16219	-5.62509	-6.08442	-3.39952	-2.9097	-3.77962	-1.36821	-1.85812	-2.98923	-2.33295	-2.29515	-2.31844	0.00826633	-2.56815	-1.59747	-2.52799	-2.27921	-2.68428	-2.42305	-2.84799	-4.49125	-6.49122	-2.36459	-2.52572	-2.0469	1.11459	0.197443
F2Z5L6	Sus scrofa	Histone H2A	HIST2H2AB	-0.168975	-1.40334	-0.184078	-1.18262	-1.52979	-0.279927	-0.496127	0.372784	-0.562884	0.236356	-0.044004	0.933633	-0.864747	0.0785533	0.0631041	-0.31661	-0.113101	0.282502	-0.438694	-1.31012	0.897841	-2.32908	-0.0756395	-1.46946	-0.308182	-0.181523	0.272188	0.634048
F2Z5L7	Sus scrofa	Proteasome subunit alpha type	PSMA1	-0.0713623	0.131064	-0.0505172	-2.0483	-0.877999	-0.860499	-0.274283	0.164978	-0.420536	0.0262792	-0.554803	-0.470844	-0.374734	0.3461	0.300176	0.199982	-0.685597	-0.0673132	-0.787212	-1.08988	0.17189	0.224899	-0.518883	0.0989215	-1.17575	-0.145074	-0.130973	0.507911
F2Z5N0	Sus scrofa	Proteasome subunit alpha type	PSMA6	-0.426238	-0.0433071	-0.319386	-7.79026	-1.95302	-1.40944	-0.405812	-0.134539	-0.0914759	-0.569371	-0.804024	-1.25855	-1.44631	0.270923	-0.720977	0.645488	-1.12582	0.608131	-0.958212	-1.66146	-0.506031	0.742619	0.0215098	0.57244	-1.11467	-0.809641	-0.353179	0.15991
F2Z5P1	Sus scrofa	Histone H2A	H2AFV	2.29152	1.30822	1.94443	0.822686	2.8911	3.46093	1.42472	0.814367	2.27125	1.75993	2.9488	3.87074	-0.0618197	0.825684	1.48071	0.843311	0.683363	1.43892	3.60236	3.58322	0.0201028	0.751335	1.46475	1.4284	3.31225	3.61264	0.173734	0.584672
F2Z5S8	Sus scrofa	Tubulin alpha chain	TUBA4A	-0.47634	-1.73198	-1.50498	-2.25112	0.491913	0.815243	-1.32956	-1.48784	-0.275473	-1.85376	0.683869	0.734876	-0.18823	0.525774	-1.0422	-1.89253	-1.36772	-2.29681	0.875266	0.913469	-2.52642	-1.74271	-1.66284	-1.02541	0.830782	0.738583	0.0962473	0.800321
F2Z5V6	Sus scrofa	Myosin light chain 12A	MYL12A	-2.25901	-5.96441	-2.1687	-4.64568	-2.82428	-2.08042	-2.56852	-1.45671	-1.69296	-0.401417	-1.36753	-1.67706	-1.79638	0.0877129	-2.08105	-2.0062	-5.00933	-6.75608	-2.0482	-2.02706	-4.31169	-3.07937	-2.92481	-0.687179	-1.11309	-1.01584	-1.13266	0.379787
G1ARD6	Sus scrofa	Chymotrypsin C		-0.275166	-0.447395	0.0472189	0.947666	-3.16523	-5.83877	-0.678515	-1.46735	0.775737	0.560432	-2.79987	-5.3364	0.0357142	0.901585	-0.738594	-2.07	0.163574	0.806023	-5.87226	-4.20973	-0.65133	-1.0871	0.792199	0.357224	-6.29535	-2.55926	-0.412896	0.27774
G9F6X6	Sus scrofa	Mitochondrial heat shock 60 kDa protein 1		-2.90424	-0.78268	-1.45769	-1.83273	-4.19489	-3.04865	-1.47042	-0.479371	-2.24857	-1.93637	0.311258	-0.710923	-1.28108	0.165667	-2.0722	0.888397	-1.00324	-1.77693	-3.15849	-5.03147	-1.07324	1.39353	-2.9324	-1.53836	-3.33214	0.564753	-0.872679	0.435403
G9F6X8	Sus scrofa	Protein disulfide-isomerase	P4HB	1.12286	1.75643	-0.370083	-0.636719	0.142188	1.28457	1.60879	2.07456	0.549758	1.32414	1.99684	1.98456	-1.0399	0.0151511	0.90246	2.15943	-0.796067	1.78966	0.722857	0.566292	1.43227	2.09458	1.2526	1.77824	0.842115	2.30979	-0.727493	0.114656
I3L5Z1	Sus scrofa	Uncharacterized protein	CDH1	-2.26658	-1.79405	-1.85993	-5.91212	-3.48428	-2.96782	-2.09602	-1.28231	-1.47334	-3.80002	-2.17196	-2.69124	-0.79498	0.0510563	-1.61534	-1.09016	-1.38451	-3.45208	-2.92974	-2.81679	-1.63826	-1.07796	-2.02751	-1.5049	-2.3179	-2.67924	-0.340472	0.388566
I3L651	Sus scrofa	Fibrinogen beta chain	FGB	4.82157	4.08545	5.47546	4.87521	5.49464	5.44326	4.43219	4.34987	6.04522	4.94044	5.55833	6.10016	-0.205106	0.246637	4.40708	4.16491	5.80491	4.60064	5.39644	5.88878	3.83531	4.08816	5.55496	4.77289	6.1991	5.61608	0.0327092	0.873165
I3L728	Sus scrofa	Uncharacterized protein		0.882087	1.14009	0.420922	0.354961	4.54017	2.95008	0.510533	-0.45659	2.1936	-3.62491	3.70734	3.53796	0.736731	0.402195	0.800831	0.00808081	0.411388	0.456677	3.50386	3.83171	-0.360663	-4.49929	-3.73808	0.637833	3.78905	3.12575	1.67632	0.111513
I3L9J4	Sus scrofa	Uncharacterized protein	CCT6A	-1.93341	-3.29024	-3.12244	-4.41862	-1.26481	-0.840414	-1.86812	-3.55051	-1.58539	-3.43438	-1.21401	-1.22027	-0.332877	0.332154	-2.62072	-5.02104	-2.85158	-1.87443	-0.998931	-1.28217	-2.80155	-4.4283	-3.11135	-5.93989	-1.09921	-1.35842	0.681642	0.367408
I3LAB6	Sus scrofa	Proteasome subunit alpha type	PSMA2	-0.356325	0.0439272	-0.848886	-6.07652	-1.62894	-1.6609	0.637194	-0.386864	-0.696342	-0.800551	-1.20847	-1.45727	-1.10255	0.253877	-0.304953	-0.317898	-0.905665	-2.12785	-1.74802	-2.31116	-0.431878	-0.0334181	-3.15333	-0.441946	-2.36238	-1.62897	0.0560621	0.921648
I3LBY0	Sus scrofa	Coatomer subunit delta	ARCN1	-1.59815	-1.75946	-1.56302	-2.09201	-1.73731	-1.14955	-1.29492	-2.08534	-2.26176	-3.99996	-1.61445	-1.76767	0.520766	0.165964	-2.01295	-3.65043	-5.02316	-2.45013	-1.65784	-2.14822	-1.82675	-1.72033	-7.16902	-2.46884	-1.97948	-2.13928	0.0601646	0.914138
I3LCA3	Sus scrofa	PDZ domain containing 1	PDZK1	1.36674	0.884415	-0.272465	-2.58161	0.429103	1.30513	1.63929	1.35317	-0.547158	-1.52935	0.768474	1.18506	-0.289696	0.191185	1.39315	0.106082	-0.0167814	-0.99994	1.17548	0.992567	-0.013875	-1.67513	-0.425354	0.519925	1.16926	0.728885	0.391143	0.448114
I3LCF8	Sus scrofa	Chymotrypsin like	CTRL	0.499987	0.670808	1.42296	2.55416	-4.10036	-3.00311	0.512407	-0.0439871	1.97143	2.4167	-1.64018	-3.05058	-0.353558	0.469717	1.13828	0.410154	2.48142	2.74635	-5.50207	-5.11127	-0.259945	0.516573	2.43987	2.56357	-4.9704	-1.11476	-0.502007	0.531407
I3LCP8	Sus scrofa	Serpin family B member 6	SERPINB6	-0.619806	0.0137781	-5.07538	-5.16923	-0.108265	-0.34989	-0.951238	-0.077027	-1.63994	-1.16108	-0.952084	-0.628934	-0.983081	0.312322	-0.134501	0.496928	-1.83294	-5.78724	-0.250667	-0.19078	-1.47185	-0.200127	-6.49088	-5.08302	-0.221411	-1.29656	1.17744	0.182465
I3LD43	Sus scrofa	Cytosol aminopeptidase	LAP3	2.50825	3.28792	1.08187	-5.63511	0.880342	1.29518	3.00134	3.10059	0.47626	1.06517	0.814878	1.14262	-1.0304	0.408665	2.80158	3.35607	0.828634	1.16467	1.08577	1.33249	3.58612	3.03854	-1.11906	0.794368	1.41911	0.982371	0.311293	0.448326
I3LDB1	Sus scrofa	Poly [ADP-ribose] polymerase	PARP4	0.466473	-4.5638	1.23149	0.943434	-4.58443	0.419809	0.528322	1.41567	-5.33379	-5.80118	0.986456	-5.95981	1.34622	0.611215	0.820622	1.72583	1.24724	0.826841	-0.211388	0.878733	-6.87547	-4.27094	1.06858	-6.2755	-7.26641	0.590209	4.71957	0.0218038
I3LDC7	Sus scrofa	Isocitrate dehydrogenase [NADP]	IDH1	2.66781	2.6971	2.63899	1.59447	3.02538	3.36074	2.814	2.53772	2.03785	2.75256	2.50842	2.98257	0.0585625	0.835074	3.19228	2.24205	2.27598	2.65039	3.26561	3.23027	2.56135	2.24143	2.47812	2.7148	3.31139	2.51884	0.171774	0.333844
I3LDF4	Sus scrofa	Adenosine deaminase	ADA	1.32267	2.89951	-0.028096	-0.958779	-2.61025	-1.32403	1.99192	2.70892	-1.38443	-2.05996	-1.01243	-1.20457	0.0435962	0.926689	2.0021	3.11729	-0.830891	-0.374809	-1.6866	-1.4532	3.69665	3.20886	-0.403002	-0.381503	-1.41975	-0.967272	-0.493349	0.107944
I3LEF8	Sus scrofa	Hydroxysteroid 17-beta dehydrogenase 4	HSD17B4	-4.38359	-2.32249	-1.90502	-1.22497	-5.40395	-2.25205	-5.08523	-3.02062	-4.87915	-5.49427	-2.1857	-1.47353	0.774405	0.507886	-3.29395	-4.46891	-2.47837	-1.74063	-2.1306	-2.29996	-2.85076	-4.54118	-4.22693	-2.82966	-2.09558	-1.00202	0.188951	0.688186
I3LEI5	Sus scrofa	Carboxylic ester hydrolase	CES3	-4.05737	-3.89367	-4.10774	-5.22529	-3.04863	-1.5464	-3.38469	-2.71821	-5.57793	-3.97687	-0.487073	-0.649726	-0.847434	0.174548	-3.39946	-3.8011	-4.80607	-2.79791	-1.81375	-2.31793	-4.44219	-5.3704	-6.26613	-1.51333	-1.97072	-0.00253485	0.104848	0.878058
I3LF89	Sus scrofa	Carboxypeptidase N subunit 2	CPN2	-2.11866	-3.63809	-1.43925	-3.86988	0.137237	-0.985078	-3.31128	-6.49256	-0.0346647	-1.55195	-0.466802	0.0915105	-0.0246615	0.976121	-3.21731	-2.43112	-1.14874	-1.71408	-0.697058	-0.593704	-2.94854	-3.46975	-1.64027	-4.88321	-0.179792	-0.483457	0.633833	0.306666
I3LFQ5	Sus scrofa	6-phosphofructokinase	PFKL	-0.899424	-1.28691	-0.571891	-1.26579	-1.68683	-0.985442	-0.642506	-1.13065	-0.351472	-0.835861	-0.997517	-1.14165	-0.266105	0.0690104	-0.831985	-0.738622	-1.69517	-1.1533	-1.04052	-0.716833	-1.45546	-1.08861	-0.71975	-0.877276	-1.13048	-0.891918	-0.0021581	0.992855
I3LGD4	Sus scrofa	Clathrin heavy chain	CLTC	0.681091	-3.31275	-1.07449	-4.87801	1.33716	1.97358	0.341355	-1.84437	0.580283	-3.90617	1.48806	1.76305	-0.615936	0.141748	-0.0825526	-5.00949	-2.44623	-0.202877	1.80831	2.27242	-4.04072	-8.23961	-0.519654	-2.81971	1.90337	1.87323	1.36378	0.200398
I3LHC8	Sus scrofa	3-hydroxybutyrate dehydrogenase 2	BDH2	0.625768	0.396932	-5.1197	-7.1479	-0.579136	0.183836	0.39404	0.785836	-2.136	-0.700333	-0.881581	-0.358466	-1.45728	0.253689	-0.0264588	0.223895	-0.780111	-0.160006	-0.24099	-0.305504	0.652475	0.555543	-0.247918	-0.468618	-0.0773067	-0.353767	-0.22493	0.194012
I3LHI7	Sus scrofa	Uncharacterized protein	LOC162182	0.786345	2.21507	2.89826	4.08644	-4.34971	-3.95763	1.02746	1.86448	3.65639	2.76212	-0.799012	-2.75047	-0.680365	0.36179	1.46083	2.24228	3.05463	3.44574	-4.02956	-4.85345	1.75385	2.6021	3.06609	3.22666	-5.67141	-0.189335	-0.577914	0.535939
I3LIM2	Sus scrofa	UDP-glucose 6-dehydrogenase	UGDH	0.519129	-0.512067	0.0385567	-2.18562	1.63939	1.80455	-0.163406	-1.19752	-0.316523	0.0090251	0.906985	1.27831	0.131179	0.790748	0.0216694	-1.58424	-4.21775	-0.921083	1.79024	1.71734	-1.83459	-2.46662	-1.16635	-1.23042	1.52597	1.15247	0.137618	0.847782
I3LJ52	Sus scrofa	Uncharacterized protein	CTRB2	-0.250378	0.48605	-1.02683	-1.02733	-5.73023	-6.92119	-0.520869	-0.289309	0.28089	-1.47243	-3.28118	-6.07625	-0.51846	0.352545	-0.110341	1.73418	-0.427359	-1.18475	-5.13748	-4.02585	-0.408795	-1.20125	-1.09598	-0.869185	-5.40797	-2.2194	0.341829	0.610436
I3LJA6	Sus scrofa	Uncharacterized protein		-0.770039	-1.10477	-0.888538	-5.01234	-2.07624	-1.76513	-1.242	-4.54673	-0.454915	-3.61	-1.45288	-1.23995	0.154904	0.833868	-1.60885	-4.82707	-1.54987	-1.56339	-1.61055	-1.29947	-1.97147	-6.06754	-1.4001	-5.46459	-1.09366	-1.72736	0.877585	0.235924
I3LJW2	Sus scrofa	Fibrinogen gamma chain	FGG	5.03719	5.01231	5.69038	5.25033	5.39708	5.27268	4.89319	4.84012	5.87849	4.86698	5.45663	5.76548	-0.00682164	0.959031	4.47796	5.01346	6.16219	4.54304	5.25518	5.5087	4.5724	4.47607	5.30874	4.69986	5.96036	5.09403	0.141513	0.566797
I3LK59	Sus scrofa	Enolase 1	ENO1	4.06968	3.39713	3.51525	2.69025	3.50984	3.77655	3.9105	3.54585	3.55921	2.9802	3.61474	3.51659	-0.028065	0.749373	3.70901	2.68175	3.38722	2.51723	3.681	3.75169	1.85959	2.93932	3.14029	3.48462	3.77446	3.52031	0.168216	0.678006
I3LK68	Sus scrofa	ATP-dependent 6-phosphofructokinase	PFKP	-0.0179571	-1.82376	-1.31636	-4.00468	-1.27345	-0.706302	0.263012	-1.1156	-1.90355	-2.14367	-0.604248	-0.730462	-0.484666	0.211064	-0.501408	-1.64564	-2.30134	-1.46102	-0.314783	-0.047664	-1.82164	-0.525047	-2.48776	-1.81322	-0.897243	-0.2428	0.252644	0.470984
I3LLY3	Sus scrofa	Uncharacterized protein	ACTN1	0.191315	-0.418885	0.00332698	-1.72412	-0.626166	-0.0976409	-0.0342356	0.470109	0.34369	0.455794	0.0551953	0.12207	-0.680799	0.100609	-0.0864348	0.00813492	0.148045	-0.0131748	-0.0740224	-0.182556	0.224166	-0.0104862	0.23609	-0.384138	-0.237195	-0.00762243	-0.00347038	0.97363
I3LN42	Sus scrofa	GC, vitamin D binding protein	GC	3.04656	3.09972	4.40703	3.40556	4.38538	3.56048	3.15781	2.72591	4.35349	3.68193	3.74214	4.20872	0.00578918	0.976678	2.78436	2.7931	4.19199	3.39091	3.72871	4.03647	3.36884	2.63045	3.68261	3.23332	4.04973	3.66921	0.0485676	0.787654
I3LQ17	Sus scrofa	Uncharacterized protein	PZP	5.13177	5.27208	6.72726	6.40195	6.30452	5.34239	5.14671	5.11348	6.96136	6.45377	5.7677	6.05435	-0.0529009	0.767462	5.08926	4.93512	6.47402	6.43293	5.57769	6.05974	4.81425	4.76458	6.34397	6.26712	6.13048	5.69578	0.0921002	0.521566
I3LQ79	Sus scrofa	Major vault protein	MVP	1.31536	0.793918	1.08618	-0.0759423	1.10135	1.7033	1.17647	1.42131	0.883684	1.24257	1.56921	1.65335	-0.337073	0.219613	1.43279	1.03783	0.895314	0.444101	1.596	1.69183	-0.157406	1.57618	1.35902	1.57146	1.59821	1.82914	-0.113124	0.775765
I3LQH7	Sus scrofa	Biliverdin reductase B	BLVRB	5.31721	4.64142	4.15457	4.85688	1.93814	2.12116	4.60046	4.72564	4.95228	4.42638	3.56931	2.47305	-0.286291	0.448259	4.84314	5.0848	5.09708	4.5672	2.59971	2.57438	3.58605	4.29991	5.10045	5.00178	1.87557	3.03973	0.310468	0.335434
I3LR17	Sus scrofa	Coronin	CORO1A	-1.83026	-2.24604	-1.74155	-0.499613	0.203	0.653176	-1.61457	-1.08481	-2.83377	-1.79889	0.230064	-0.507009	0.35795	0.414291	-1.28736	-1.67595	-0.557378	-0.946157	0.242267	-0.178417	-1.73928	-2.02012	-0.329571	-3.57239	-0.368059	-0.782405	0.734803	0.124681
I3LR43	Sus scrofa	Peptidase D	PEPD	3.03535	2.60208	-0.525268	-1.09576	0.391098	0.424857	3.28435	2.12379	0.131909	0.391971	0.9736	0.836794	-0.48501	0.121524	2.39379	2.64403	0.192972	0.245252	0.184506	0.657931	2.81285	2.32197	0.908035	0.58374	0.704243	0.825729	-0.306348	0.0901226
I3LRS5	Sus scrofa	Aldehyde dehydrogenase 1 family member A1	ALDH1A1	1.76113	1.72991	2.0738	1.93209	1.90124	2.10962	2.11872	2.01607	1.33009	2.17464	2.02115	2.13977	-0.0487728	0.780197	2.16558	1.94187	1.59065	2.43717	2.10328	2.32306	1.91337	1.88703	2.28544	2.32259	2.28521	2.42023	-0.0920412	0.528339
I3LTQ3	Sus scrofa	UDP-glucuronosyltransferase	LOC1624891	-5.23274	-2.08702	-2.09015	-2.34132	-5.37416	-2.83018	-2.92156	-1.75439	-2.78041	-1.6713	-3.34445	-3.39041	-0.682173	0.244203	-2.12748	-1.03883	-1.95014	-1.0125	-3.58949	-3.71747	-1.74213	-0.870111	-1.88155	-1.75183	-4.02088	-2.98029	-0.0315209	0.891661
I3LUM0	Sus scrofa	Uncharacterized protein	LOC1157285	-0.636363	0.168596	-6.17571	-4.95489	-1.84255	-1.52837	-1.88408	-1.23696	-8.90426	-3.61621	-1.71974	-1.41429	0.634377	0.33014	-0.608845	-0.797179	-5.17253	-3.42536	-1.47544	-1.84286	-2.3946	-1.91267	-5.9173	-1.76458	-1.56039	-2.00505	0.372062	0.474428
I3LVE1	Sus scrofa	Ketohexokinase	KHK	0.393525	-1.65034	-0.500903	-0.64557	-0.068803	0.585943	-0.201282	0.354017	-0.240188	-0.557824	0.294729	0.400939	-0.322757	0.41658	0.471398	0.140652	0.0932281	0.0290748	0.506994	0.625133	-1.14396	-0.120298	-1.03279	-0.0292403	0.639016	0.328184	0.537594	0.111058
I3LVS7	Sus scrofa	Ras homolog family member A	RHOA	-3.406	-3.4453	-5.5921	-4.03784	-2.96834	-2.99215	-1.41188	-2.78101	-4.89969	-3.68088	-3.85598	-3.78914	-0.337189	0.476543	-3.11599	-5.95501	-5.33368	-5.63208	-3.41499	-3.48005	-3.22355	-3.80872	-5.59298	-3.14508	-3.34713	-4.22796	-0.597732	0.331862
I7HD36	Sus scrofa	Sodium/potassium-transporting ATPase subunit alpha (Fragment)	atp1a1	0.184186	0.0194759	-0.00332698	-1.50532	-0.498194	0.323295	-1.54763	0.0972046	-0.692219	-0.564714	0.1178	0.0756017	0.172346	0.679092	-0.227441	-0.622984	-1.08038	0.606188	0.25575	0.205748	-2.19361	-1.31258	-0.033837	-0.469268	-0.104432	-0.140086	0.565115	0.221946
K7GLE1	Sus scrofa	Annexin	ANXA1	-2.65218	-2.07989	-4.68185	-2.99632	-1.77886	-0.670869	-3.03667	-2.81722	-4.04545	-2.4648	-1.53167	-1.30572	0.0569274	0.82655	-3.05694	-2.95733	-4.3384	-2.52113	-1.33254	-1.69189	0.0565681	-3.20399	-5.46009	-5.16215	-1.16317	-3.35301	0.397935	0.645203
K7GLN4	Sus scrofa	Peroxiredoxin 4	PRDX4	1.7797	2.15816	1.95763	1.84794	-3.56167	1.04231	2.16903	2.09855	1.46071	2.20183	1.15909	-4.48095	0.102634	0.941586	1.85691	-5.26727	1.5185	1.94278	-5.86824	1.14623	1.88498	-5.16322	1.8651	2.13152	1.24763	1.35552	-1.3321	0.301871
K7GLN5	Sus scrofa	Deleted in malignant brain tumors 1 protein	DMBT1	-0.36003	1.99612	-1.83526	-0.143941	-4.42393	-4.87662	0.508369	1.7105	-2.02094	-0.456998	-4.75058	-2.97033	-0.277283	0.49428	0.395903	2.40841	-1.86194	-2.73776	-3.72681	-5.57445	2.33996	1.80517	-1.63245	-1.11906	-3.23288	-3.48371	-0.962279	0.0816859
K7GLU6	Sus scrofa	Aminopeptidase	ERAP1	-2.87391	-3.79325	-1.54744	-5.19922	-4.68873	-2.22239	-3.33202	-5.47118	-1.47787	-2.31569	-1.28004	-1.82296	-0.770865	0.383565	-4.56557	-6.36217	0.523631	-2.69352	-2.227	-3.0356	-5.70278	-4.79123	-1.2071	-2.11236	-3.26425	-0.998859	-0.0472774	0.944016
K7GM40	Sus scrofa	Apolipoprotein A-I	APOA1	6.38511	4.78788	6.15683	1.99283	8.13061	6.99281	5.93361	3.64726	7.61625	2.23206	7.20367	7.57612	0.0395161	0.925773	4.85827	0.425673	5.5272	0.223543	7.21172	7.48576	1.95719	0.416126	2.69859	2.48122	7.8123	7.00751	0.559873	0.525597
K7GM45	Sus scrofa	Tyrosine-protein kinase	SRC	-2.767	-4.05654	-5.04505	-5.08252	-3.43139	-3.1584	-3.65035	-3.45933	-4.86115	-4.23823	-2.86773	-3.21847	-0.207605	0.452098	-3.59983	-6.28016	-2.34976	-2.7725	-3.15009	-3.08166	-2.5171	-4.47074	-4.07918	-2.74268	-3.25094	-3.39324	-0.130021	0.804486
K7GMF9	Sus scrofa	Aminopeptidase	ANPEP	4.80445	5.48081	4.31389	4.25427	3.87876	4.29583	5.20091	5.34088	3.68374	4.4628	4.11632	4.15924	0.0106854	0.946628	5.07082	5.2547	4.11658	4.31123	4.28488	4.23793	5.46592	4.68527	4.27337	4.51243	4.19979	3.91784	0.0369199	0.8115
K7GMV8	Sus scrofa	Uncharacterized protein	ENPP3	0.790775	2.58162	-1.85393	-2.6465	-5.343	-6.34731	1.80716	2.44458	-2.00969	-2.33019	-2.16692	-3.3924	-1.19515	0.11054	2.20121	3.20765	-4.62273	-1.94294	-4.98847	-5.66435	3.76392	3.00082	-2.09052	-2.41121	-5.34554	-1.05913	-1.278	0.184113
K7GMX6	Sus scrofa	Uncharacterized protein	GK	-0.893725	-1.10709	-5.5515	-4.37076	-2.11951	-1.78299	-1.27133	-0.715393	-4.72505	-2.49392	-1.96267	-3.09779	-0.259903	0.581723	-1.03542	-0.649798	-1.44151	-5.76385	-1.89023	-1.92532	-1.81216	-4.16397	-5.80068	-1.86687	-2.29558	-1.69084	0.820661	0.524999
K7GMZ8	Sus scrofa	Ceruloplasmin	CP	4.41254	4.2374	5.08239	4.76384	5.49286	4.44845	4.13747	3.78697	5.64594	4.84941	4.79742	4.9511	0.0448615	0.839556	3.99803	3.95582	5.28037	4.30274	4.57569	4.91523	4.08568	3.80225	4.5571	4.30807	4.96251	4.47791	0.13906	0.427672
K7GND3	Sus scrofa	DExH-box helicase 9	DHX9	-1.78775	-1.79978	-2.32898	-0.532354	-1.38688	-0.906275	-1.56964	-3.51109	-1.41509	-2.05301	-0.949774	-0.769528	0.254353	0.592479	-1.86749	-3.51483	-1.05179	-0.682831	-0.499845	-0.754745	-2.81171	-1.50813	-1.34825	-1.15356	-0.804223	-0.971588	0.0376555	0.932466
K7GNN0	Sus scrofa	von Willebrand factor	VWF	-2.98531	-6.3805	-3.30702	-1.15838	0.827887	-0.939522	-3.58606	-3.3172	-1.29629	-2.96315	-0.231439	-0.621159	-0.321256	0.692716	-2.68203	-2.47196	-3.16276	-3.60414	-0.930691	-0.742473	-5.33729	-3.18806	-1.35149	-3.88986	-0.500124	-0.738041	0.235135	0.711022
K7GPW1	Sus scrofa	Uncharacterized protein	CFI	-0.991767	-1.46325	-0.200521	-3.69812	1.35323	0.677286	-1.01032	-3.76157	0.533898	-6.30599	0.629961	1.06739	0.753917	0.24615	-1.38681	-6.6146	-2.28718	-5.04739	0.738446	0.650575	-5.90981	-6.99363	-4.88854	-6.45424	0.892272	0.0877265	1.55321	0.080998
K7GQ48	Sus scrofa	Alpha-2-macroglobulin	A2M	8.02076	8.0312	8.90417	8.9492	8.53197	7.52675	7.89733	7.84475	9.36003	8.73602	8.10015	8.27746	-0.0419472	0.830888	7.90602	7.86936	9.09799	8.68049	7.76293	8.28714	7.72764	7.74143	8.68003	8.68088	8.2856	7.98841	0.0833208	0.563056
K7GQL2	Sus scrofa	Coagulation factor XIII A chain	F13A1	-2.90436	-5.12507	-3.53944	-6.6483	-2.55042	-3.62462	-3.48407	-6.32991	-1.50106	-2.97609	-2.87407	-2.58965	-0.772894	0.351882	-3.71383	-3.9046	-2.57127	-5.47797	-2.97059	-3.06818	-5.75768	-4.99615	-2.9648	-3.00352	-3.39782	-3.16977	0.263883	0.686685
K7GR72	Sus scrofa	Anion exchange protein	SLC4A1	2.46	2.22421	2.37363	2.61005	-2.3953	-0.932418	1.76819	2.32697	3.69712	2.48719	1.42032	-0.185413	-0.86237	0.245727	2.03192	2.43361	3.2366	2.73507	-0.79226	-0.307906	0.87872	1.76322	2.45396	2.95189	-1.64171	1.0405	0.315075	0.447288
K7GRY0	Sus scrofa	Ubiquitin like modifier activating enzyme 1	UBA1	0.174048	-0.37932	-1.07177	-3.10052	0.65498	1.01652	0.11709	-1.08405	-0.293851	-2.78687	0.416551	0.547042	0.0630049	0.786416	0.21024	-1.02127	-0.0945647	-5.47605	0.945859	1.02359	-1.04558	-4.3157	-1.06108	-1.41871	0.851631	0.598676	0.329758	0.752421
K7ZRK0	Sus scrofa	IgA heavy chian constant region (Fragment)	IGHA	4.96607	5.19356	4.99976	4.51028	4.42461	4.75061	5.02248	5.94982	4.6986	4.17792	4.91795	4.72965	-0.108587	0.568263	5.15608	5.80154	4.57992	3.9893	4.84542	4.67743	5.95426	5.12558	4.04192	4.17928	4.73469	4.887	0.0211602	0.927633
K9IVP5	Sus scrofa	N-myosin-9	MYH9	0.321393	-2.0373	-1.42131	-1.40968	-0.107854	0.2088	0.140659	-2.48201	-0.696177	-2.4216	-0.00207276	0.460036	0.0925354	0.721336	-0.828689	-1.29175	-2.19714	-2.17239	-0.223357	-0.052813	-1.99061	-3.25889	-4.03465	-2.28998	-0.0520268	0.763251	0.682795	0.202559
K9IVR7	Sus scrofa	WD repeat domain 1	WDR1	2.28019	2.52631	2.30264	1.0324	1.72634	2.25164	2.57574	2.52405	1.91118	1.86905	1.83564	2.04444	-0.106764	0.570151	2.29169	2.06467	1.54812	1.17323	2.25584	2.19681	1.79074	1.69236	1.93737	2.07722	2.11991	2.21581	-0.0505076	0.822016
K9IWF9	Sus scrofa	Ras GTPase-activating-like protein IQGAP1	IQGAP1	-1.64312	-1.89666	-5.63993	-5.05037	-0.868288	-0.579587	-1.63369	-1.22548	-2.07994	-6.80698	-1.08767	-0.809327	-0.339144	0.658141	-1.15756	-3.53735	-1.2313	-6.16252	-0.530015	-0.767386	-1.65168	-1.80317	-1.20191	-1.45586	-0.75172	-1.02396	-0.916304	0.317922
K9IWG6	Sus scrofa	Spectrin beta chain, brain 1 (Fragment)	SPTBN1	-0.671954	-3.14031	-3.17724	-3.06011	0.0725832	0.500011	-0.648244	-3.29179	-1.24187	-1.28471	0.00207276	-0.0298423	-0.497104	0.306687	-0.296212	-4.2338	-4.01672	-3.4063	0.218977	0.264174	-3.36857	-5.03128	-2.44567	-0.975585	0.179825	0.0384271	0.0221621	0.978578
K9J6H8	Sus scrofa	Alpha-2-macroglobulin	A2M	3.14888	1.97668	4.1749	4.10338	4.02217	3.50719	1.31693	1.88004	3.90279	3.58225	3.33589	3.16134	0.625661	0.0577787	2.72126	3.28962	3.01644	3.169	3.60575	4.29428	0.528551	2.9186	3.03062	3.64331	4.00235	3.07242	0.483417	0.30691
K9J6J2	Sus scrofa	Erythrocyte band 7 integral membrane protein isoform a	STOM_tv1	-1.28472	0.389179	-0.508367	-0.818458	-3.77968	-2.23731	-1.27286	0.849361	-1.11988	-0.632774	-1.76981	-2.04993	-0.373908	0.344767	-0.413652	0.709648	-1.10182	0.271471	-2.39666	-1.98933	1.59733	0.635965	0.00440131	-0.218123	-2.27038	-1.17612	-0.582238	0.178521
L8B0S2	Sus scrofa	IgG heavy chain	IGHG	3.64325	2.63272	5.31989	5.28359	5.66467	4.72346	3.66725	3.5934	5.65831	5.34142	4.97035	5.27068	-0.20564	0.40978	3.62559	3.37675	5.16877	4.82293	4.87226	5.3813	4.63563	3.26706	5.19587	4.56464	5.47441	4.8264	-0.1194	0.635768
L8B0W0	Sus scrofa	IgG heavy chain	IGHG	7.11481	7.42203	7.84556	7.46945	7.96059	7.1851	7.11337	6.53727	7.79248	7.55928	7.25585	7.66611	0.178862	0.434355	6.70089	6.5232	7.15266	7.6008	7.23198	7.59641	6.81146	6.64403	7.25837	7.16276	7.88694	7.10517	-0.0104641	0.954153
L8B0W4	Sus scrofa	IgG heavy chain	IGHG	3.93305	3.5706	3.28274	2.24634	4.66941	4.0265	3.17441	1.85954	3.60131	2.31417	4.17727	4.28192	0.386671	0.277293	3.06222	1.94272	3.69407	2.37807	3.8325	4.10977	2.90915	2.30884	2.03487	2.4003	4.12935	3.59831	0.273087	0.41336
L8B0W9	Sus scrofa	IgG heavy chain	IGHG	-2.50946	-1.19439	-5.57693	-5.09974	-3.24759	1.82544	-0.858396	-4.05256	1.82821	-5.57699	1.29627	-0.588046	-1.30853	0.464945	-3.12319	0.304448	-0.865828	0.601979	1.46909	0.370773	-1.26945	-1.25765	-7.0356	-5.37919	3.21063	-2.00311	2.08194	0.208393
L8B173	Sus scrofa	IgG heavy chain	IGHG	0.543251	0.690769	2.60895	2.32764	1.92253	1.29355	0.614477	-0.0115965	2.48781	2.0852	1.14622	1.68204	0.230423	0.264017	-0.197691	0.0545117	2.21669	2.09288	1.23156	1.64514	0.243773	0.470243	1.92724	1.89982	1.67375	1.14972	-0.053577	0.771076
L8B180	Sus scrofa	IgG heavy chain	IGHG	2.45675	2.22513	4.90212	4.81653	4.80541	4.39578	2.50593	1.27609	4.72458	5.56219	4.08799	4.22496	0.203327	0.442688	3.22799	3.86085	5.15034	4.87432	4.09373	4.19089	2.17302	1.99682	4.71337	4.51177	5.12926	4.15209	0.453631	0.305881
M3TYI1	Sus scrofa	Phosphoglucomutase 2	PGM2	0.799863	-1.25326	-1.84238	-2.31175	0.0947914	0.555373	0.495608	0.386341	-0.516504	-1.47754	0.239838	0.275314	-0.56007	0.15964	0.332377	-0.783813	-0.1751	-1.56466	0.00998241	0.0541828	-1.4491	0.000266738	-1.07204	0.377767	0.301738	0.782088	-0.177959	0.755668
M3TYR7	Sus scrofa	Nicotinate phosphoribosyltransferase	NAPRT1	-2.46998	-1.52224	-4.08818	-6.00608	-1.19547	-0.400722	-1.9149	-2.1234	-2.31314	-2.08939	-1.09427	-0.54481	-0.933795	0.229325	-1.00018	-2.08627	-4.79503	-2.87723	-0.45682	-0.558147	-3.28374	-2.06498	-3.22591	-1.43018	-0.417254	-1.32546	-0.00435956	0.994368
M3V836	Sus scrofa	Glutathione S-transferase pi 1	GSTP1	2.33699	2.95002	1.55567	-6.36896	0.960718	1.25962	3.03212	2.78649	0.694795	1.26173	0.919025	1.2688	-1.21148	0.394048	2.8501	2.33945	0.761903	1.4256	1.03771	1.21696	2.16427	2.31565	1.49515	1.87608	1.00187	1.08593	-0.051206	0.809226
O02705	Sus scrofa	Heat shock protein HSP 90-alpha	HSP9AA1	2.20501	1.56466	1.99097	1.16136	2.02646	2.05228	2.12766	1.84525	2.18533	1.76192	1.57248	2.20113	-0.115505	0.462027	2.2276	0.0566585	1.74805	1.35188	1.88825	0.780128	1.79834	-3.30614	1.98274	2.2045	1.54416	1.71807	0.351817	0.609572
O02772	Sus scrofa	Fatty acid-binding protein, heart	FABP3	-5.57337	-4.18481	-1.21446	-5.8372	-3.86672	-2.35151	-1.50497	-2.33506	-2.11758	-1.52871	-2.52463	-4.70777	-1.38489	0.257184	-2.32188	-2.67449	-5.57755	-6.60417	-2.30938	-2.2125	-4.24263	-5.15587	-5.9148	-6.44191	-2.50593	-2.24435	0.800918	0.137832
O19063	Sus scrofa	Serum amyloid P-component	APCS	-3.06063	-6.26246	-1.33498	-2.15764	-2.65594	-3.39964	-3.71371	-5.8874	-0.612129	-2.1099	-2.38338	-3.05306	-0.185286	0.373726	-1.83161	-1.99744	-1.96271	-4.19829	-3.62106	-3.73025	-6.19057	-2.89948	-2.61938	-1.78754	-3.11631	-3.44836	0.453378	0.641524
O97507	Sus scrofa	Coagulation factor XII	F12	-1.6782	-1.49017	-2.85759	-4.23317	0.568373	-0.57055	-1.3626	-2.91442	-1.55929	-2.39836	-0.4514	-0.242762	-0.222079	0.685639	-6.14889	-4.0899	-3.02009	-6.06838	-0.976511	-0.425806	-1.76133	-3.33331	-3.87353	-5.54069	0.122376	-1.18728	-0.8593	0.320013
P00336	Sus scrofa	L-lactate dehydrogenase B chain	LDHB	0.556724	-1.8531	0.410443	-0.0337672	-0.230301	-0.296944	0.0963534	0.502212	0.524645	1.0904	0.173104	-0.370772	-0.577146	0.224524	-0.0174632	0.605275	0.7626	0.987307	-0.213644	-0.106176	0.895657	0.232071	1.01094	1.05705	-0.314574	0.132585	-0.165973	0.391831
P00339	Sus scrofa	L-lactate dehydrogenase A chain	LDHA	3.47123	2.68366	3.28365	2.36287	3.3539	3.52949	3.49118	3.62163	3.30222	3.04349	3.237	3.48499	-0.249288	0.227645	3.30876	3.45188	2.73138	2.66943	3.56214	3.55755	2.43243	3.31144	3.20568	3.48789	3.30656	3.6269	-0.0149608	0.953025
P00346	Sus scrofa	Malate dehydrogenase, mitochondrial	MDH2	0.305692	0.656458	-1.61469	-5.55473	-1.61988	-0.662698	0.666026	-0.0811039	-0.28395	-1.94314	0.0381287	0.29983	-1.19761	0.0995302	0.359337	1.42828	-1.70364	-6.81965	-0.986045	-0.471186	0.0360555	1.95603	-0.978587	-0.154396	-0.568908	0.908516	-1.56527	0.194155
P00355	Sus scrofa	Glyceraldehyde-3-phosphate dehydrogenase	GAPDH	4.41144	4.89403	5.28685	5.23108	3.76955	4.00011	4.04778	5.58115	4.58619	4.82199	4.19712	3.94457	0.069044	0.763795	4.95477	5.56581	4.93569	5.06614	3.8425	3.89244	5.07961	5.64594	4.87645	5.18928	3.8613	4.47951	-0.14579	0.176845
P00371	Sus scrofa	D-amino-acid oxidase	DAO	-0.472206	-0.148942	-6.39795	-6.04029	-0.231734	0.151764	-0.0609647	-1.14031	-2.62145	-4.31576	0.333954	0.451214	-0.964341	0.206004	-0.0658491	-2.01865	-2.98081	-5.67531	0.578155	0.608514	-2.93571	-5.37715	-2.3017	-2.27294	0.494013	0.497387	0.390356	0.715275
P00503	Sus scrofa	Aspartate aminotransferase, cytoplasmic	GOT1	2.20915	2.97784	1.61511	1.42454	0.602487	1.30414	2.47254	3.73332	1.27595	1.61503	1.77942	1.4093	-0.358714	0.159579	2.84683	3.86298	1.23384	1.87178	1.27716	1.20656	3.87901	3.66345	1.78563	2.22465	0.957277	2.09547	-0.384389	0.150557
P00571	Sus scrofa	Adenylate kinase isoenzyme 1	AK1	-3.33164	-5.7214	-3.69035	-3.4179	-4.84973	-4.97413	-3.99957	-6.47261	-2.58124	-3.72738	-3.49924	-4.60049	-0.184104	0.639468	-4.11407	-5.55028	-7.86541	-6.06143	-4.25562	-4.61796	-5.257	-5.07199	-4.16697	-3.58841	-5.06127	-4.15664	-0.860417	0.31415
P00636	Sus scrofa	Fructose-1,6-bisphosphatase 1	FBP1	1.1278	0.358206	0.931665	-0.904558	1.31757	2.3153	1.4656	-0.72738	0.98419	0.0180549	1.73478	1.88424	-0.0355841	0.906676	1.3438	-0.0413495	0.922247	-0.165028	2.19795	2.03882	-1.30213	-1.57226	0.0524916	-0.107421	2.14617	1.68772	0.898645	0.0873873
P00772	Sus scrofa	Chymotrypsin-like elastase family member 1	CELA1	-1.25164	0.999596	1.87074	2.64265	-6.15146	-5.78851	0.0550104	1.09741	1.08403	2.53314	-5.02983	-4.45077	-0.494603	0.229896	0.114281	1.68197	1.90872	2.42095	-6.21373	-6.14605	1.80014	1.29793	2.16988	2.2188	-5.69565	-3.43256	-0.765399	0.179338
P00889	Sus scrofa	Citrate synthase, mitochondrial	CS	-1.51136	-2.45563	-2.9039	-4.79096	-3.31282	-2.22011	-3.17259	-0.59466	-1.43686	-4.09605	-1.0307	-0.575131	-1.04813	0.131885	-0.657784	0.312007	-4.66235	-4.64244	-3.03366	-1.99821	-0.48837	0.0335306	-4.30544	-1.12346	-2.57857	-0.244584	-0.995925	0.144285
P04366	Sus scrofa	Protein AMBP (Fragment)	AMBP	-4.05419	-2.4639	-3.12694	-3.01824	1.23505	0.126459	-3.20772	-5.45788	-2.07758	-4.50962	0.755126	0.639128	0.42613	0.536926	-3.81778	-4.93514	-2.67089	-7.89511	0.648479	0.919356	-2.7092	-2.74411	-5.50229	-5.50478	1.38565	-0.0305911	-0.44096	0.612668
P04574	Sus scrofa	Calpain small subunit 1	CAPNS1	-1.22169	-4.24083	-1.84301	-6.63555	-0.966536	-0.819242	-1.65907	-4.94067	-2.01831	-0.562325	-0.949052	-0.540404	-0.842835	0.460731	-0.645428	-0.307826	-3.65324	-0.49009	-1.23028	-0.891331	-5.19584	-4.79518	-0.357305	-0.500837	-1.14081	-0.940797	0.952096	0.477944
P05027	Sus scrofa	Sodium/potassium-transporting ATPase subunit beta-1	ATP1B1	-1.19351	-1.22264	-0.585371	-1.29192	-4.93315	-1.98787	-1.69287	-0.354773	-7.05858	-1.54683	-6.74328	-4.99988	1.86362	0.142651	-1.75412	-1.1053	-5.33361	-0.112993	-1.95097	-2.04117	-1.13089	-1.70919	-0.997599	-0.949034	-2.25993	-2.74073	-0.418467	0.628333
P06867	Sus scrofa	Plasminogen	PLG	0.81618	0.602701	1.25254	1.01398	2.18644	0.985832	0.924099	0.384658	2.11683	1.36736	1.0732	1.68956	-0.116341	0.708173	0.813104	-0.341905	1.55449	0.576693	1.13049	1.38402	0.592777	-5.66811	0.838551	0.172356	1.83545	0.985009	1.06014	0.280141
P08059	Sus scrofa	Glucose-6-phosphate isomerase	GPI	3.50492	2.90081	3.24777	2.86782	2.84947	3.19636	3.56667	3.35764	3.35533	2.9974	3.13632	3.19766	-0.173979	0.0523438	3.25513	3.15571	3.16136	3.08525	3.21389	3.18511	2.37923	3.22226	3.29678	3.53499	3.02973	3.33163	0.0436425	0.823656
P09571	Sus scrofa	Serotransferrin	TF	7.19174	7.58593	8.69606	8.49099	8.43611	7.5119	7.50395	6.40478	8.53512	7.42249	7.78579	7.60155	0.443177	0.139594	6.63901	6.40623	7.81968	8.23153	7.69283	7.50892	6.05449	6.70031	7.31216	7.83689	8.19163	6.90035	0.217062	0.323266
P09954	Sus scrofa	Carboxypeptidase A1	CPA1	-0.485715	0.349946	1.92269	1.37903	-4.94161	-3.836	-1.43056	-0.98036	0.742643	2.322	-3.01586	-4.19078	0.156876	0.781671	0.878417	0.652774	1.77214	1.72215	-2.75385	-6.26804	1.60159	0.94589	1.74565	1.78766	-5.88	-1.99739	-0.366634	0.719037
P09955	Sus scrofa	Carboxypeptidase B	CPB1	3.02546	4.34504	3.99188	3.84217	-5.7682	-4.93634	3.37807	3.55786	4.61014	4.51926	-1.04397	-2.37887	-1.35708	0.152241	3.66728	4.18275	3.86975	4.36946	-6.54515	-4.57572	3.76461	2.83894	4.54969	4.86816	-4.41707	-0.219002	-1.06949	0.238581
P10289	Sus scrofa	Gastrotropin	FABP6	7.85293	8.20687	7.80941	8.06368	7.46407	7.95195	8.11833	8.33767	7.06941	8.22345	7.68482	7.62034	0.0491512	0.776196	8.1221	8.15487	7.5969	7.97854	7.67566	7.63845	7.93101	8.37864	7.53704	8.37602	7.59754	7.60334	-0.0428447	0.655073
P10668	Sus scrofa	Cofilin-1	CFL1	0.9733	0.842161	0.733752	0.0704355	1.30679	1.8543	1.30389	-6.62365	0.023408	0.298572	0.895046	1.12077	1.46045	0.283308	0.111187	-6.49361	0.4647	-0.655355	1.53413	1.52393	-5.13348	-4.06305	0.185255	0.234226	1.73668	0.750315	0.462508	0.680495
P10775	Sus scrofa	Ribonuclease inhibitor	RNH1	-5.34519	-3.99423	-2.60179	-3.62838	-2.7679	-2.44878	-2.37587	-2.9716	-3.55779	-6.31833	-2.45827	-2.35815	-0.124378	0.878796	-3.75383	-5.1221	-4.44987	-5.38955	-2.15946	-1.94667	-4.76721	-6.77924	-8.34606	-2.49589	-2.23799	-2.21883	0.670623	0.493143
P11708	Sus scrofa	Malate dehydrogenase, cytoplasmic	MDH1	1.94814	1.92994	2.28708	1.27296	0.861278	1.19018	1.35243	2.54065	1.7176	2.04746	1.32977	1.17019	-0.11142	0.668049	2.1414	2.28801	1.81227	1.88657	1.04233	0.992099	1.91503	2.23237	1.90535	2.1455	0.973045	1.50175	-0.0850633	0.467353
P12309	Sus scrofa	Glutaredoxin-1	GLRX	-1.91669	-4.39527	-2.55085	-1.55919	-2.14235	-2.16399	-2.18495	-2.27601	-2.04488	-1.78594	-2.85974	-2.46326	-0.185592	0.676355	-2.07422	-2.90797	-1.42736	-1.64555	-2.24126	-2.41748	-2.90287	-5.01369	-1.17892	-2.28015	-2.31674	-2.28633	0.544143	0.188351
P18650	Sus scrofa	Apolipoprotein E	APOE	-0.535312	-1.61867	-0.0903246	-5.64468	2.1343	0.00777309	-0.0662661	-2.0736	0.875261	-4.24893	0.546428	0.142272	-0.153678	0.738905	-1.34797	-2.28214	-0.55052	-4.78601	0.246944	-0.584412	-2.41844	-2.84295	-6.13636	-4.31209	0.356458	-0.614897	1.11069	0.2822
P19205	Sus scrofa	Acylamino-acid-releasing enzyme	APEH	0.614983	0.927025	0.161667	0.0511345	-1.3554	-1.21162	0.58703	0.553597	0.579908	0.303638	-0.382497	-1.1495	-0.217399	0.29679	0.776417	0.747447	0.409341	0.13811	-0.882619	-0.886295	0.00490728	0.413926	0.508189	0.779114	-1.21551	-0.678386	0.0816937	0.704537
P19620	Sus scrofa	Annexin A2	ANXA2	1.41537	2.2366	2.44821	1.31278	1.58779	2.17173	1.77668	2.20954	1.88768	1.80381	1.91899	1.85108	-0.0458821	0.800192	1.67254	2.25373	2.27184	2.23736	2.09191	1.86105	2.00662	2.12456	1.53368	2.47987	2.18111	1.5897	0.0788138	0.644912
P20305	Sus scrofa	Gelsolin (Fragment)	GSN	1.73404	0.95661	1.68776	-1.94103	3.11972	2.53679	1.59129	0.848788	2.21911	1.27724	2.42666	2.6593	-0.488084	0.430745	1.52568	-1.05728	1.63693	-0.0740811	2.37191	2.43053	0.676188	-1.68011	-2.24072	0.602771	2.80275	2.04846	0.770722	0.300496
P20735	Sus scrofa	Glutathione hydrolase 1 proenzyme	GGT1	-2.03528	-0.566949	-5.05987	-4.75709	-2.30731	-1.76776	-0.976771	-0.265593	-1.51958	-5.7934	-1.95262	-1.512	-0.745715	0.28551	-0.799837	-0.459844	-3.70508	-4.61802	-1.96987	-2.05522	0.312567	-0.229695	-3.93119	-2.60853	-2.06828	-2.42609	-0.442775	0.297418
P22411	Sus scrofa	Dipeptidyl peptidase 4	DPP4	3.29841	4.66289	3.1107	2.44106	1.42089	2.16592	4.08551	4.78065	2.39812	2.92741	2.51614	2.5415	-0.358245	0.218787	4.23266	4.82975	2.5782	3.04793	2.18673	2.20963	4.8582	4.66324	2.98651	2.89509	2.12467	2.79922	-0.207004	0.234363
P22412	Sus scrofa	Dipeptidase 1	DPEP1	2.77722	3.21553	2.38927	2.19419	1.8152	2.32303	2.87559	3.67229	2.35603	2.82449	2.13742	2.29821	-0.241597	0.0818563	3.04966	3.78834	2.38565	3.00398	2.41537	2.56587	4.10752	3.7458	3.00014	2.89661	2.43372	2.0164	-0.16522	0.512385
P26234	Sus scrofa	Vinculin	VCL	0.142967	-1.05647	-0.352986	-1.32096	0.826253	0.388836	0.673514	-2.51842	-1.57403	-1.55169	0.269823	0.408859	0.486598	0.175375	-0.421561	-1.75355	-2.45428	-3.61008	0.422145	0.4861	0.358149	-1.41177	-3.10903	-3.99346	0.721416	0.113729	-0.00171275	0.994239
P27917	Sus scrofa	Apolipoprotein C-III	APOC3	0.870531	-6.17321	0.681483	-4.93906	3.70912	2.88961	0.670301	-1.51311	2.61672	-0.885431	2.64765	2.77871	-1.54606	0.174981	-0.593622	-2.05269	1.5802	-4.48884	3.22986	2.4831	-5.60085	-5.71838	-5.56826	-0.126428	3.01164	1.69647	2.0773	0.268042
P28491	Sus scrofa	Calreticulin	CALR	-0.0696212	0.0466418	-0.95608	-5.00657	-1.17241	-0.543666	-0.279386	0.84267	-0.966198	-0.188345	0.093433	0.0668882	-1.2118	0.168952	0.0450788	1.11603	-0.729439	0.655751	-0.646195	-1.50872	-0.00631475	0.653002	-5.53934	0.36917	-0.831678	0.255449	0.672036	0.485161
P33198	Sus scrofa	Isocitrate dehydrogenase [NADP], mitochondrial (Fragment)	IDH2	-1.91428	-2.7661	-7.05031	-2.62251	-3.78442	-2.57048	-3.13948	-2.68265	-2.76706	-4.78855	-2.00588	-1.68781	-0.606113	0.545835	-1.6032	-2.16801	-3.90545	-6.3248	-2.7335	-1.99615	-1.42935	-2.88358	-5.1983	-4.68952	-2.57395	-2.03063	0.0123668	0.976805
P35750	Sus scrofa	Calpain-1 catalytic subunit	CAPN1	0.0757414	0.419139	-0.725633	-0.720965	-0.343107	0.264645	0.292157	-1.23485	0.651743	-0.655793	0.374591	0.337149	-0.13253	0.76086	0.432604	-0.603588	0.459483	0.290096	0.284681	0.495555	-0.996608	-0.737588	0.308127	0.593334	0.320404	0.722955	0.191368	0.492809
P37111	Sus scrofa	Aminoacylase-1	ACY1	2.36293	2.9749	1.34663	-0.0457849	1.29884	1.83166	2.1939	2.75046	1.39791	0.397402	1.53186	1.70436	-0.0344536	0.759774	2.69895	2.8536	1.15887	1.2464	1.68286	1.8286	2.65174	2.46129	1.02891	1.56209	1.67934	1.61138	0.0790903	0.451998
P48819	Sus scrofa	Vitronectin	VTN	1.87527	1.66589	2.58482	1.68898	3.12489	1.84205	1.54752	0.509702	2.89167	2.27972	2.14841	2.5766	0.138043	0.693037	1.06887	0.468304	2.5528	2.32961	2.39067	2.74825	0.438958	0.296804	2.78471	1.95952	2.74045	2.04054	0.216252	0.280654
P49924	Sus scrofa	Fatty acid-binding protein, liver	FABP1	3.84783	3.68152	2.96148	2.42588	3.14214	3.596	3.80644	3.74297	2.75603	3.24121	3.37248	3.33128	-0.0992588	0.56426	3.6719	3.63301	2.94277	3.05266	3.41185	3.63973	3.8138	3.63285	3.31419	3.26421	3.43728	3.54545	-0.10931	0.171327
P50390	Sus scrofa	Transthyretin	TTR	5.69769	6.24897	6.31031	6.27221	5.71041	4.56017	5.62988	5.68468	6.15487	5.80511	4.95394	5.03407	0.2562	0.213196	5.56039	5.84384	6.50702	5.55249	4.71936	4.77937	5.90111	5.56927	5.92015	5.98885	4.69323	4.96999	-0.0133565	0.936473
P50447	Sus scrofa	Alpha-1-antitrypsin	SERPINA1	3.65008	4.11261	4.37398	3.84129	5.35725	4.43636	3.5754	2.6185	4.84212	2.58262	4.5319	4.97117	0.441644	0.271795	3.38715	2.70605	3.66559	3.39137	4.58999	4.96645	2.15146	2.53195	3.39316	3.06671	4.87275	4.35722	0.388893	0.118524
P50578	Sus scrofa	Aldo-keto reductase family 1 member A1	AKR1A1	0.610702	0.665724	0.952365	0.43375	0.198885	0.690946	0.926293	1.24558	0.529209	1.31341	0.6244	0.472559	-0.259847	0.252653	0.802776	0.886868	0.598435	1.09978	0.514142	0.657291	0.747287	1.14456	1.06976	1.50378	0.444803	0.64299	-0.165649	0.155821
P50828	Sus scrofa	Hemopexin	HPX	5.0264	5.15983	5.34575	4.69208	5.83438	4.95905	5.11308	4.80206	6.37509	5.11955	5.2311	5.31785	-0.156876	0.541616	4.93872	4.53333	5.7115	4.91374	5.02172	5.12359	3.9043	3.9075	4.5652	5.14813	5.61162	4.71346	0.398731	0.217101
P51779	Sus scrofa	Complement factor D	CFD	-0.651509	-1.51821	-1.28046	-1.72868	0.480065	0.660405	-1.16696	-1.46821	-1.12232	-1.50315	0.126584	0.737055	0.0597708	0.647407	-1.03347	-3.86877	-1.31593	-2.29115	0.711723	0.646312	-2.25959	-3.94389	-0.774663	-2.19791	0.659317	0.524916	0.140088	0.582897
P60662	Sus scrofa	Myosin light polypeptide 6	MYL6	-0.192879	-1.42258	-1.10867	-0.597582	-0.0967162	0.210993	0.256316	-0.852985	-0.727989	-1.33877	0.205627	0.246946	-0.166097	0.43453	-1.24239	-1.22129	-1.02449	-0.727817	0.187599	0.0285114	-1.63243	-1.87602	-4.0584	-0.611065	-0.0581787	0.430951	0.634213	0.263482
P61288	Sus scrofa	Translationally-controlled tumor protein	TPT1	-2.48487	-2.49356	-2.28729	-2.40461	-3.15592	-5.7401	-1.45358	-2.99635	-2.97235	-8.86433	-3.2694	-2.97908	0.661454	0.625199	-2.00576	-2.74965	-1.94385	-2.46176	-2.8778	-2.72716	-2.26319	-5.72699	-2.61917	-2.81471	-3.37454	-2.90615	0.823131	0.118227
P62802	Sus scrofa	Histone H4		3.55008	3.53344	3.74531	2.03782	3.16278	3.82912	3.65554	2.80811	3.78079	2.25989	4.24938	3.79594	-0.115183	0.647985	3.45554	2.45392	2.60647	2.30615	3.90284	3.5952	2.03928	2.1911	2.16029	1.90761	3.72204	4.32406	0.329288	0.291987
P62936	Sus scrofa	Peptidyl-prolyl cis-trans isomerase A	PPIA	1.87573	1.59878	0.71634	0.765249	1.93804	1.93622	1.90316	1.33197	1.31078	0.676314	1.64735	1.39201	0.0947948	0.57738	1.17526	1.64054	1.32864	0.933862	1.65091	1.81265	-0.835149	0.570081	1.12002	1.68738	2.07095	1.34809	0.430083	0.343881
P63053	Sus scrofa	Ubiquitin-60S ribosomal protein L40	UBA52	0.0890719	0.564237	1.19156	1.16962	-1.59986	-0.880259	0.654073	1.05556	0.95383	1.2834	-0.458977	-0.763901	-0.364934	0.120874	0.786174	0.744072	0.922978	1.56296	-0.9771	-0.742863	0.760985	0.698561	1.58679	1.23347	-0.620975	-0.257261	-0.184225	0.285055
P79274	Sus scrofa	Long-chain specific acyl-CoA dehydrogenase, mitochondrial	ACADL	-1.31814	-0.907066	-3.46858	-6.09357	-6.32203	-4.42869	-0.981861	-0.0813413	-4.72141	-1.7158	-2.35599	-2.02921	-1.77541	0.104486	-1.16616	0.248015	-5.87645	-5.43538	-7.35265	-2.96769	-0.894471	-0.371292	-5.65323	-3.82272	-5.42711	-1.67445	-0.784506	0.106984
P79403	Sus scrofa	Neutral alpha-glucosidase AB	GANAB	-2.73254	-3.21823	-1.42602	-3.49717	-3.79211	-3.41102	-2.51043	-2.71467	-2.84508	-2.94682	-1.56278	-3.20342	-0.382313	0.457029	-2.9118	-1.97077	-2.94569	-2.86574	-7.97461	-4.11466	-3.35744	-1.52019	-4.37921	-3.11594	-5.72265	-1.02105	-0.611132	0.425793
P80147	Sus scrofa	4-aminobutyrate aminotransferase, mitochondrial	ABAT	-0.594807	0.584998	-1.01324	-1.75878	-3.93386	-2.00196	-0.226867	1.11453	-1.17613	-1.51658	-0.0871113	-0.500547	-1.05416	0.140516	-0.0590519	1.49311	-0.882577	-1.01674	-2.3779	-2.32369	1.04136	0.916536	-1.66491	-0.98439	-2.44113	0.370713	-0.400839	0.484277
P80310	Sus scrofa	Protein S100-A12	S1A12	1.94748	4.40238	-2.02826	-4.96466	-0.92778	-1.18204	3.47478	3.07509	-1.95276	-0.273814	-0.355249	-0.863916	-0.97617	0.294032	3.15003	3.55608	-3.5224	-6.33469	-1.45919	-4.47114	3.63428	3.8739	0.082822	-0.897091	-0.339297	-2.88817	-2.09129	0.0522206
P80928	Sus scrofa	Macrophage migration inhibitory factor	MIF	0.0305062	0.26808	-0.267986	0.320103	-0.830355	-0.303735	0.151995	0.344434	-0.316015	-6.12333	-0.441932	-0.388084	0.998257	0.402235	-0.148361	-0.0131241	-0.14618	2.36488	-0.252316	-0.0452567	0.121966	0.350725	0.369488	0.917123	-0.147178	0.148879	-0.000227328	0.999416
P82125	Sus scrofa	1,5-anhydro-D-fructose reductase	AKR1E2	0.307514	-0.0392605	-0.191128	-0.95332	-0.220979	0.000955641	0.489363	0.237573	-1.03848	0.467726	-0.264748	0.187453	-0.195851	0.539317	0.405423	0.0518894	-0.353614	0.54449	0.410334	0.365475	-0.122349	0.0461593	0.401644	0.380982	-0.0139765	0.179824	0.0919522	0.642253
P82460	Sus scrofa	Thioredoxin	TXN	1.68966	1.87581	0.955001	1.06643	1.21444	3.11222	1.60668	1.99348	0.808439	1.05325	3.45329	3.20743	-0.36817	0.372947	1.34402	1.93946	1.18784	1.29226	2.52245	2.02552	0.703914	1.65881	1.28784	1.91361	2.5558	3.85016	-0.276431	0.470045
Q007T2	Sus scrofa	Cell division control protein 42 homolog	CDC42	-7.32911	-6.45514	-5.36676	-6.10658	-3.58033	-3.333	-4.19809	-4.11241	-3.12828	-3.95417	-3.28336	-3.33633	-1.69305	0.0211238	-5.77697	-3.68593	-3.59294	-5.84339	-3.94932	-3.45537	-3.50838	-3.4893	-4.25116	-4.36339	-3.52936	-3.40946	-0.62548	0.208726
Q06A94	Sus scrofa	Heterogeneous nuclear ribonucleoprotein A1	HNRNPA1	-1.55842	-2.26785	-1.495	-5.09685	-1.64221	-1.02372	-1.15471	-6.01278	-1.52593	-1.25141	-1.51098	-1.73939	0.0185248	0.985819	-1.47491	-2.7924	-7.14442	-1.92108	-1.13142	-1.08822	-2.38225	-3.62002	-6.34854	-1.61358	-0.792023	-1.51393	0.119646	0.692639
Q06AU7	Sus scrofa	Ras-related protein Rab-1B	RAB1B	-2.12905	-3.01336	-2.11134	-4.02243	-2.64154	-2.0918	-2.02479	-6.64802	-4.75902	-5.39945	-1.97964	-2.19481	1.16603	0.153411	-2.70936	-2.31696	-2.463	-1.8416	-2.19284	-1.97202	-6.05346	-2.90096	-1.83709	-2.21402	-2.21781	-1.97927	0.617803	0.328306
Q07717	Sus scrofa	Beta-2-microglobulin	B2M	-1.79447	-4.66646	-0.879779	-5.56685	-1.12165	-2.13405	-1.02776	-3.66672	-0.813011	-0.582019	-1.98872	-1.7947	-1.04839	0.262704	-4.58341	-7.27198	-0.695373	-0.591097	-2.13924	-2.24829	-3.96247	-5.35379	-0.845391	-0.677752	-1.13297	-2.51082	-0.507699	0.204238
Q0MVN8	Sus scrofa	Quinone oxidoreductase	CRYZ	-0.0328411	-0.000215472	-0.196851	-1.62454	-1.1334	-0.56146	0.389587	0.728487	-0.522056	0.601021	-0.802916	-0.483644	-0.57663	0.170137	0.338718	0.173254	0.646484	-0.133739	-0.603421	-0.676225	0.0511869	-0.103291	0.835238	0.261648	-0.66396	-0.74412	0.0180618	0.875054
Q0PM28	Sus scrofa	Pigment epithelium-derived factor	SERPINF1	-0.291047	-1.14019	0.123444	-2.18022	0.805495	-0.100634	-0.974011	-2.13693	0.853028	0.165902	0.204914	0.684299	-0.263391	0.632904	-1.24282	-2.98791	0.332821	-1.61404	0.327017	0.264206	-2.18026	-2.34636	-5.08777	-1.8735	0.344369	-0.162731	1.06425	0.288641
Q0QF01	Sus scrofa	Succinate dehydrogenase [ubiquinone] flavoprotein subunit, mitochondrial	SDHA	-4.40011	-3.29413	-4.03389	-6.02342	-6.12148	-4.47172	-5.07467	-2.84807	-4.62135	-5.37989	-2.97417	-3.18937	-0.709539	0.27255	-5.40069	-2.33667	-3.86813	-5.41137	-4.14844	-5.58704	-3.06815	-2.6759	-5.71544	-4.2735	-5.47071	-3.30244	-0.374366	0.634053
Q0R678	Sus scrofa	DJ-1 protein	PARK7	0.333826	-1.29813	-0.369217	-1.7886	-0.612047	-0.610518	-0.0793662	-0.703725	0.242113	-0.122294	-0.306076	-0.476276	-0.483177	0.147278	-0.223425	-0.222941	0.182787	-0.727817	-0.333672	-0.849848	-1.49598	-0.829092	-0.314471	0.0924132	-0.569149	-0.426555	0.227986	0.491259
Q19AZ5	Sus scrofa	Antithrombin protein		1.67894	-0.106625	0.81993	-0.928548	4.03211	3.06819	0.886692	-0.757335	3.51967	0.110208	3.36431	3.82221	-0.396958	0.511791	0.221914	-0.756437	1.41349	-0.289547	3.51015	3.82315	-0.937643	-2.71407	-0.0632725	0.0215941	3.72701	3.07595	0.802193	0.0848591
Q1W2G0	Sus scrofa	14-3-3 sigma protein	Sfn	-1.08338	-4.88974	-5.62261	-4.805	-0.169322	0.0222898	-1.4747	-3.2189	-2.07234	-3.86072	-1.38948	-0.78265	-0.624831	0.43445	-1.69545	-5.47646	-5.68026	-6.60014	-0.198873	-0.226334	-2.39193	-4.96357	-4.45694	-4.85871	-0.067116	-1.27471	-0.310756	0.511781
Q1W2K3	Sus scrofa	Proteasome subunit beta	PSMB1	-2.29657	-2.54671	-1.99645	-3.70384	-3.10807	-3.25445	-4.94204	-4.05294	-2.78174	-5.72341	-2.75309	-2.75148	1.01644	0.108532	-1.95865	-2.98626	-7.53226	-6.47712	-2.67202	-6.28266	-2.34309	-2.75809	-6.99331	-2.40692	-5.37471	-7.35211	-0.113457	0.906721
Q29041	Sus scrofa	Ficolin-2	FCN2	1.31228	0.631778	2.72052	1.87094	1.4023	0.94717	0.5709	1.01696	1.79794	2.22064	1.46376	1.37152	0.0738785	0.77644	1.21186	1.03044	2.71256	2.17805	0.962226	1.06611	0.712039	0.566603	2.48162	2.27134	1.42084	0.840329	0.144744	0.374814
Q29058	Sus scrofa	Galectin-4	LGALS4	2.85561	2.58683	2.91491	2.44293	1.75544	2.49755	2.9802	2.87705	2.6482	2.65456	2.23846	2.4477	-0.132149	0.273647	2.62511	2.89047	2.70683	2.69803	2.37148	2.67032	2.63572	2.86199	2.48197	3.18484	2.46175	2.63736	-0.0502317	0.626825
Q29073	Sus scrofa	Prostaglandin reductase 1	PTGR1	-0.0614798	0.325522	-0.611692	-0.495298	-1.40919	-1.67093	-0.265763	0.382009	-0.237542	-0.70245	-0.854047	-1.01742	-0.204642	0.241405	0.13641	0.492293	-0.00983864	-1.0564	-1.21108	-1.27397	0.300281	-0.240055	-1.14165	-1.11183	-1.51831	-0.937486	0.287743	0.262412
Q29092	Sus scrofa	Endoplasmin	HSP9B1	-2.39626	-5.16553	-6.63757	-5.10303	-2.021	-1.19984	-6.4197	-6.36654	-1.51977	-4.17785	-0.984083	-0.796942	-0.37639	0.771148	-2.37959	-5.05664	-1.23686	-0.746916	-1.18395	-1.99589	-4.50501	-7.05036	-0.662975	-1.20767	-1.60435	-0.786518	0.536173	0.371317
Q29290	Sus scrofa	Cystatin-B	CSTB	0.76241	1.15891	1.51151	0.362867	-1.295	-0.397716	0.848767	1.63524	0.492545	0.982296	0.0373646	-0.339359	-0.258979	0.452358	1.28527	1.14228	1.05998	1.26975	-0.188597	-0.440283	1.0088	0.999222	0.917024	0.886415	-0.00243342	0.233244	0.0143547	0.931248
Q29545	Sus scrofa	Inhibitor of carbonic anhydrase	ICA	2.52097	2.35726	3.27983	2.60599	3.45131	2.43107	2.0825	1.79453	3.68691	2.97176	2.83569	3.0169	0.0430224	0.855917	1.98336	1.6434	2.9301	2.53628	2.68234	2.9488	2.00473	1.45185	2.76923	2.37561	3.27322	2.54621	0.0505718	0.73198
Q29561	Sus scrofa	UMP-CMP kinase	CMPK1	0.606185	-0.818522	-1.7726	-6.83357	0.613997	1.00292	0.533463	-1.98967	-0.330875	-6.88009	0.55718	0.80222	0.0176957	0.960684	0.0227822	-2.90177	-1.3876	-4.17643	1.02297	0.91417	-4.69562	-5.51766	-2.9785	-1.57611	0.936745	0.559802	1.12758	0.317126
Q29594	Sus scrofa	Creatine kinase B-type	CKB	0.811948	-2.07417	-0.330175	-0.955388	1.44925	1.74174	0.838217	-0.400542	0.701956	0.895822	1.23818	1.17467	-0.634182	0.189856	0.562764	-0.231477	0.361435	0.509675	1.63605	1.67148	-0.00829099	-0.774226	0.345133	0.423611	1.65133	1.08376	0.298102	0.0572833
Q2EN75	Sus scrofa	Protein S100-A6	S1A6	-1.39064	-1.75079	-0.75232	-6.72772	-1.02821	-0.0291147	-1.45569	-1.2093	-1.42422	-2.01273	-1.00005	-0.385395	-0.698564	0.433246	-0.729047	-0.00808081	-7.46434	-1.60609	-0.433224	-1.51116	0.610271	-1.19218	-1.95876	-1.84317	-0.846771	-0.957679	-0.927275	0.388026
Q2EN76	Sus scrofa	Nucleoside diphosphate kinase B	NME2	1.99592	2.44959	1.99616	1.74296	0.0836041	0.222067	2.18675	2.45518	1.5882	1.87739	0.654109	0.498282	-0.128269	0.376349	2.18728	2.10772	1.8044	2.03337	0.393533	0.631316	2.28628	2.06279	2.02433	2.06794	0.388382	1.16386	-0.139327	0.171312
Q2PYM7	Sus scrofa	Proteasome subunit beta	PSMB9	-1.68871	-0.823756	-5.01648	-1.22871	-2.84817	-2.43174	-8.0271	-1.4295	-3.3481	-1.92373	-2.16635	-1.97188	0.804848	0.519829	-1.80808	-5.44573	-4.68325	-1.53933	-1.92592	-2.75608	-4.22767	-2.6821	-1.66093	-1.90444	-2.53883	-5.57816	0.0722925	0.946121
Q2TJA5	Sus scrofa	Aldo-keto reductase	akr	0.0989498	-6.57971	-0.704297	-6.01857	-0.984084	0.0210223	0.314873	-0.961186	-1.44642	-0.733992	-0.327802	-0.306519	-1.78427	0.189829	-0.107075	-1.0941	-0.970981	-0.786055	-0.144232	-0.20993	-0.687361	-5.555	-0.860051	-0.374237	-0.264461	-0.0543509	0.747181	0.367874
Q2XSV9	Sus scrofa	Guanine nucleotide-binding protein subunit alpha-11	GNA11	-4.06945	-3.66253	-6.06057	-5.70069	-3.13546	-2.57598	-4.63721	-4.27199	-5.13546	-3.66895	-2.54447	-2.33886	-0.434623	0.333528	-4.83916	-3.73886	-4.55842	-5.36528	-2.30026	-2.38193	-4.9425	-4.52103	-3.3277	-3.69104	-4.678	-2.43864	0.0691656	0.911766
Q3ZD69	Sus scrofa	Prelamin-A/C	LMNA	2.65484	2.59684	2.60488	1.87557	3.21173	3.41427	3.09342	2.2967	2.30589	1.83069	2.59645	2.93895	0.216008	0.216017	2.68468	1.68792	2.24977	1.4833	3.33825	3.08666	2.16228	0.0998765	1.74553	2.41147	3.3923	2.49127	0.371309	0.322879
Q45FY6	Sus scrofa	Hypoxanthine-guanine phosphoribosyltransferase	HPRT1	-1.35442	-1.15571	-5.7091	0.0994322	-2.36031	-2.46702	-1.77718	-0.98844	-1.1385	-0.909688	-1.70457	-2.16182	-0.711151	0.419272	-1.06945	-1.69771	-0.697369	-0.659647	-2.07922	-1.84831	-6.86638	-1.24611	0.0451164	-0.121308	-2.67652	-1.4791	0.715432	0.519785
Q45KW7	Sus scrofa	Fatty acid-binding protein, intestinal	FABP2	2.15844	2.94086	-0.43422	-1.01091	2.75804	4.00609	3.14328	3.01518	-1.02691	2.0105	3.32613	3.44947	-0.583224	0.336801	2.92908	2.70863	-0.0996714	2.1141	3.19656	3.01983	2.44472	2.88438	-0.778349	2.23277	3.25617	3.60191	0.037822	0.849436
Q64L94	Sus scrofa	Proteasome activator complex subunit 1	PSME1	-0.0122435	-1.70274	-0.850652	-5.03448	-0.00257471	0.606709	0.106864	-1.8397	0.315993	-6.62342	0.436364	0.577656	0.00504458	0.989656	-0.127966	-4.20922	-0.813374	-5.34726	0.631398	0.421634	-3.60543	-6.54283	-1.27541	-2.39981	0.494071	0.740058	0.524094	0.590112
Q68RU1	Sus scrofa	Ovarian and testicular apolipoprotein N	ApoN	-0.687822	-1.47513	-0.282656	-4.12292	0.82162	0.124808	-0.487212	-2.48364	1.49358	-7.21178	0.164299	1.667	0.205943	0.791191	-0.661211	-2.12591	0.317826	-1.39049	-0.432416	0.0842142	-4.40825	-2.36817	-0.901472	-1.80676	0.00243342	0.224623	0.841601	0.235925
Q69DK8	Sus scrofa	Complement C1s subcomponent		-2.66318	-4.19999	-2.14102	-2.0828	-0.109663	-1.55632	-2.90288	-5.34297	-2.03658	-2.48519	-0.913655	-1.07013	0.333072	0.226813	-3.94254	-4.71083	-2.88593	-3.65959	-1.1413	-0.821079	-3.18928	-4.95106	-2.38346	-3.43624	-0.986917	-1.36778	-0.141086	0.499985
Q69DL0	Sus scrofa	Complement C1q subcomponent subunit A	C1QA	-2.62898	-5.29232	-3.30983	-1.26638	-0.914058	-2.27304	-6.59667	-2.78565	-0.988982	-1.30254	-2.2133	-1.87188	0.0124028	0.990466	-3.02815	-3.10579	-1.53693	-1.15394	-2.43812	-3.1321	-3.75296	-3.36409	-1.2198	-1.76611	-2.03338	-4.0161	0.2929	0.246898
Q6QA25	Sus scrofa	Tropomyosin 3	TPM3	0.704238	-1.72714	-1.72516	-5.57883	0.720684	1.08203	1.12222	-2.8649	-0.423609	-4.89506	0.645229	0.608323	-0.119395	0.750111	0.0136766	-0.752164	-1.24049	-2.72767	0.905279	0.481877	-5.79476	-7.08513	-3.23296	-2.47591	0.871452	0.291375	2.35107	0.112207
Q6S4N2	Sus scrofa	Heat shock 70 kDa protein 1B	HSPA1B	0.734243	0.349312	-1.67575	-6.47372	0.68959	0.869876	1.54475	-1.94582	-1.14109	-5.27781	0.100661	0.39935	0.135585	0.804533	1.00298	-1.73873	-2.28316	-2.93703	1.02498	0.726429	-1.27193	-2.00188	-0.757944	-1.303	1.01306	0.252491	-0.022555	0.971012
Q6WSP6	Sus scrofa	Chaperonin 10		-1.30937	-0.171272	-1.41731	-4.20643	-2.84162	-2.05192	-1.0095	-0.173182	-1.98963	-0.673659	-0.303354	-0.497356	-1.22521	0.118978	-1.33994	0.460456	-0.455734	-5.08318	-2.13826	-1.74364	-1.06939	0.596461	-1.58318	-0.831485	-1.84032	0.197873	-0.961711	0.266508
Q6YT39	Sus scrofa	Lactotransferrin	LTF	-4.42792	-3.98429	-5.01676	-4.64336	-1.90403	-1.64414	-4.83644	-3.92243	-4.31655	-3.10668	-1.70567	-3.48966	-0.0405107	0.93381	-4.74561	-4.66218	-4.5207	-3.60949	-2.58104	-4.91534	-3.82707	-5.07237	-3.10523	-4.38454	-4.6224	-3.03064	-0.165349	0.79725
Q710C4	Sus scrofa	Adenosylhomocysteinase	AHCY	0.621685	-0.160034	0.198048	-3.48152	0.108442	0.173866	0.397827	0.236164	0.243621	0.725046	-0.0207059	0.297732	-0.736533	0.340606	0.0971409	-0.22937	0.68901	0.62649	0.455998	0.55359	-0.194408	-0.0249794	0.161796	0.262314	0.247836	0.0776315	0.277111	0.0495185
Q75QW1	Sus scrofa	Epithelial cell adhesion molecule	TACSTD1	-1.10929	-2.20672	-0.912902	-1.7238	-2.09724	-1.36985	-4.85592	-1.71091	-1.60247	-1.20979	-1.43217	-1.63224	0.503952	0.493984	-1.89582	-3.79362	-1.12302	-0.672828	-1.39921	-1.54715	-2.09713	-1.49116	0.530401	-0.770737	-1.56039	-1.89772	-0.52415	0.314113
Q767L7	Sus scrofa	Tubulin beta chain	TUBB	0.0170409	-0.625331	-3.09618	-7.22281	1.54712	1.62	-1.66553	-1.7492	-0.58206	-5.0613	1.25431	1.29147	-0.207977	0.780632	-0.94649	-3.09032	-1.3733	-2.22186	1.61775	1.64079	-7.43289	-2.37916	-6.11666	-2.48088	1.64914	1.23368	1.85889	0.187793
Q7SIB7	Sus scrofa	Phosphoglycerate kinase 1	PGK1	1.56976	1.5301	0.787485	1.05663	1.41418	1.90574	1.7863	1.52058	1.12937	1.54977	1.65318	1.54723	-0.153758	0.265196	1.92623	0.857976	1.42206	1.85986	1.86819	1.69471	1.16714	0.673106	0.899068	1.85038	1.81404	1.35552	0.311628	0.0462039
Q7YSA7	Sus scrofa	Peptide transporter 1	SLC15A1	-1.84752	-1.34731	-5.2375	-4.89122	-3.49044	-2.56102	-1.2435	-0.395279	-3.53672	-3.39734	-3.20657	-2.67117	-0.820736	0.0348323	-0.84638	-0.168719	-3.81402	-3.18239	-2.13046	-2.24836	0.542609	-2.694	-2.5889	-2.09682	-2.30726	-3.08959	-0.0260613	0.968356
Q865F1	Sus scrofa	Microsomal triglyceride transfer protein large subunit	MTTP	-1.31348	-1.64983	-2.40978	-3.51139	-1.3815	-0.299204	-2.07837	-0.00415117	-1.28718	-1.43747	0.697797	0.497883	-1.15895	0.0456353	-0.440085	-2.88142	-2.43976	0.561474	-0.455639	-0.738773	-0.721586	-1.56001	-0.568641	-0.614083	-0.533373	1.61606	-0.668761	0.289742
Q8MI72	Sus scrofa	Complement regulator factor H	FH	-0.305528	-2.99473	-0.172406	-3.22329	2.19145	1.06849	-0.420285	-0.861685	0.962487	-1.68149	0.478092	1.42637	-0.556583	0.366494	-0.489619	-2.57056	0.611363	-1.72018	0.714668	1.27105	0.0233602	-1.99203	-1.48242	-1.70709	1.84553	0.132853	0.166086	0.751495
Q8MIB3	Sus scrofa	ATP-binding cassette sub-family G member 2	ABCG2	-2.89687	-0.623753	-0.37055	-2.30064	-0.812291	-0.601955	-0.41478	-1.318	-1.54589	-1.0913	-1.04112	-0.466993	-0.287996	0.62262	-0.321069	-1.41615	-0.843271	-0.872994	-0.185315	-0.158811	-0.947778	-2.70497	-0.872711	-0.298541	-0.17342	-0.89335	0.348861	0.253499
Q8MJ14	Sus scrofa	Glutathione peroxidase 1	GPX1	-0.301121	-0.917406	-2.49742	-4.0522	-2.05211	-2.38498	-0.974455	-1.38827	-0.127492	-3.22277	-1.21176	-1.8533	-0.571197	0.257988	-0.988026	-1.14013	-2.07689	-1.06786	-1.97003	-1.81375	-2.23397	-1.4277	-0.908707	-0.669807	-2.5242	-1.92648	0.105696	0.766588
Q8MJ30	Sus scrofa	Dihydropteridine reductase	QDPR	-0.359594	-0.996987	-6.41826	-6.10309	-0.709041	-0.456888	-0.801084	-6.47308	-1.12166	-2.44355	-0.60028	-0.322215	-0.547	0.734647	-1.04043	-0.919472	-1.20763	-5.7138	-0.392949	-0.328151	-0.959375	-5.34065	-5.88877	-0.697506	-0.546404	-0.972669	0.800489	0.605087
Q8SPS7	Sus scrofa	Haptoglobin	HP	-3.07772	-2.12968	7.0929	6.48759	6.08267	4.94264	-2.37237	-2.23259	6.5526	6.35526	5.0971	5.39425	0.100693	0.707895	-2.9621	-2.00491	6.67061	6.31576	4.97748	5.27905	-1.8141	-1.59706	5.87045	6.12852	5.47733	4.64553	-0.0724604	0.821279
Q8WNW3	Sus scrofa	Junction plakoglobin	Jup	-2.46262	-2.17816	-4.79124	-2.6661	-0.796238	-0.253916	-2.18726	-4.45135	-2.1054	-5.65303	-0.879312	-0.579945	0.451339	0.606567	-3.67682	-6.59579	-4.6461	-4.02175	-0.235779	-0.330787	-5.64467	-4.38992	-0.958775	-6.84986	-0.560391	-0.701797	-0.066937	0.949684
Q95333	Sus scrofa	Xaa-Pro aminopeptidase 2	XPNPEP2	2.10034	3.05661	2.03481	1.80819	1.69181	2.56626	2.32722	3.09792	1.52933	2.26176	2.48773	2.63672	-0.180443	0.358838	2.39791	3.25373	1.6379	2.12245	2.47098	2.45206	3.16651	2.61514	2.33115	2.52424	2.27074	2.48931	-0.177011	0.463627
Q95334	Sus scrofa	Glutamyl aminopeptidase	ENPEP	4.81217	5.40312	3.88314	3.14234	3.2892	3.85318	5.10204	5.44705	3.34894	3.92661	3.67983	3.86421	-0.164258	0.404509	5.18854	5.34047	3.58494	4.15968	3.82642	3.7937	5.28394	4.60382	3.97084	4.20003	3.63285	3.7083	0.0823284	0.614603
Q9GKX6	Sus scrofa	Aldose 1-epimerase	GALM	0.766489	0.898441	-0.877598	-4.0412	-0.00701413	0.493028	0.0187651	1.33162	0.105906	-0.0090251	0.590152	0.403716	-0.868164	0.256924	0.873811	1.11596	-1.17273	0.389975	0.60331	0.584672	0.324643	0.906822	-0.189979	0.116843	0.532347	0.739508	-0.00586368	0.979501
Q9GLE7	Sus scrofa	Ferritin (Fragment)		-0.611468	1.50794	-5.48414	-6.15496	-5.00946	-4.8052	0.00144935	0.404662	-6.2677	-4.49451	-6.11891	-1.87442	-0.367977	0.61288	0.260161	1.07999	-0.905569	-5.64818	-5.70823	-5.25451	1.54351	1.21267	-0.333509	-0.451746	-3.60288	-1.8913	-2.10885	0.0418567
Q9GLP2	Sus scrofa	Vitamin K-dependent protein C	PROC	-0.667963	-2.8444	-2.7003	-5.60358	-0.708916	-1.62213	-1.84491	-2.67246	0.038623	-6.11935	-0.664832	-0.512234	-0.395354	0.513224	-1.71754	-5.80183	-2.30278	-3.19754	-1.05336	-3.42928	-2.83365	-2.40099	-6.20313	-3.83091	-1.32343	-0.86631	-0.00731908	0.99486
Q9GLW8	Sus scrofa	Peroxiredoxin 5	PRDX5	0.426195	-2.88461	-2.79432	-3.44175	0.995016	1.31398	0.185079	-5.43172	-5.17015	-4.034	0.392967	0.935511	1.1228	0.046735	-1.01399	-4.51849	-3.51652	-5.50381	1.38056	1.60535	-6.20097	-5.81728	-1.20146	-3.98134	1.31429	0.753543	0.594386	0.605191
Q9GMA6	Sus scrofa	Alpha-1-antichymotrypsin 2	SERPINA3-2	5.40632	4.88091	4.92078	4.91871	5.81824	4.94658	4.76701	4.45859	6.59897	4.59707	5.50134	5.67176	-0.117203	0.762654	4.821	4.87187	5.02682	4.58055	5.18106	5.50725	4.93851	4.372	4.61381	4.76796	5.4714	5.45908	0.0609672	0.666773
Q9GMA7	Sus scrofa	Alpha-1-antichymotrypsin 1 (Fragment)	SERPINA3-1	0.8119	0.170607	-0.552621	-5.3885	1.20733	0.354771	-0.0744457	-0.879491	1.69495	-6.42877	1.10367	0.996492	0.0318466	0.954444	-0.019157	-0.908399	-0.213632	-2.17123	0.850691	1.31735	-1.67518	-1.65175	-5.18614	-1.28342	1.03354	0.859063	1.12659	0.240125
Q9N1F5	Sus scrofa	Glutathione S-transferase omega-1	GSTO1	2.35987	1.84453	1.0563	1.26804	1.62462	1.8951	1.81516	1.81151	1.37496	0.10871	1.70576	2.06309	0.19488	0.43046	2.04194	1.42502	1.32986	1.28297	2.07406	2.32096	1.00304	1.39254	1.3229	1.35118	1.97816	2.35516	0.178642	0.350608
Q9TRC7	Sus scrofa	Amiloride-sensitive amine oxidase [copper-containing]	AOC1	1.14274	0.608437	1.26553	0.61159	0.063231	0.105904	1.06485	1.22477	1.52227	1.16556	0.164832	-0.0603833	-0.214078	0.165443	1.25532	1.02583	1.63087	1.32656	0.316113	0.0570985	0.21584	1.01805	1.02812	1.20213	0.209697	0.0558141	0.313691	0.126563
Q9TSX9	Sus scrofa	Peroxiredoxin-6	PRDX6	1.64073	1.22568	0.204643	0.791804	-0.194068	0.187941	1.37258	1.22313	1.12837	0.858618	0.522864	0.434988	-0.280636	0.190694	1.51366	1.0906	0.725172	0.380363	0.526592	0.919459	-0.523269	0.546439	1.3099	0.943507	0.336425	0.914395	0.271408	0.523329
Q9TUB5	Sus scrofa	Calcium-activated chloride channel regulator 1	CLCA1	-0.168354	0.540063	-0.892841	-0.0334692	0.0988932	0.0333608	-0.589475	-3.84667	-4.75365	-6.35857	-1.07439	-0.463374	2.7773	0.0383364	0.328459	-0.538991	-3.90136	-2.03535	-0.377547	-0.106469	-0.149305	-0.854271	-5.66634	-1.74619	-0.180895	-0.90376	0.47825	0.180073
Q9TV69	Sus scrofa	Trans-1,2-dihydrobenzene-1,2-diol dehydrogenase	DHDH	0.341865	0.432173	-0.602029	-0.8765	-0.436756	0.422993	0.463187	0.588756	0.0682397	0.391835	-0.0570773	0.209524	-0.397119	0.1191	0.567438	1.28723	-0.00354654	-0.773027	0.00286387	-0.157077	0.406825	-0.0256129	0.556705	0.14682	-0.290465	-0.0740158	0.033937	0.918647
CJH_04550	C. jejuni	DNA-binding protein		-0.320739	-0.0128235	-1.65893	-3.9147	-1.4097	-1.54823	-6.36756	-2.14934	-4.64763	-4.62579	-2.07521	-4.43826	2.57311	0.024526	-2.04257	-0.259865	-1.95141	-0.843914	-2.04179	-6.36321	-2.07791	-2.21921	-0.776169	-3.76534	-2.94074	-8.0268	1.05057	0.139025
CJH_08645	C. jejuni	Iron transporter		-3.3659	-1.43832	-1.95778	-2.03743	-1.16444	-2.5177	-4.09879	-5.26297	-5.92031	-4.88662	-3.72947	-4.27071	2.61455	0.00350433	-5.37322	-4.41139	-3.73288	-3.1461	-2.37691	-3.80991	-5.55097	-3.00451	-4.85786	-6.20354	-5.85351	-5.12873	1.29145	0.141542
X5IBY9	Sus scrofa	Regenerating islet-derived 4	Reg	-5.84941	-5.24702	-2.83092	-5.38993	-1.36775	-1.21802	-3.96041	-3.44107	-3.76086	-2.06296	-2.45055	-0.851202	-0.896	0.26442	-4.28678	-7.5107	-5.86867	-5.818	-1.22616	-0.982961	-5.29039	-5.57657	-7.47673	-1.83264	-1.82627	-1.95326	-0.289566	0.75931

## Sheet: WT_CiaD_12hr
ID	Organism	Protein	Gene	Log2_MedianCentered_LFQ_F38011 WT_L1_S01	Log2_MedianCentered_LFQ_F38011 WT_L3_S03	Log2_MedianCentered_LFQ_F38011 WT_L1_S33	Log2_MedianCentered_LFQ_F38011 WT_L3_S35	Log2_MedianCentered_LFQ_F38011 WT_L1_S41	Log2_MedianCentered_LFQ_F38011 WT_L3_S43	Log2_MedianCentered_LFQ_Control_C1_S05	Log2_MedianCentered_LFQ_Control_C3_S07	Log2_MedianCentered_LFQ_Control_C1_S37	Log2_MedianCentered_LFQ_Control_C3_S39	Log2_MedianCentered_LFQ_Control_C1_S45	Log2_MedianCentered_LFQ_Control_C3_S47	Log2 (fold change) in WT-infected loops	Paired t test, p value	Log2_MedianCentered_LFQ_F38011 ΔciaD_L2_S02	Log2_MedianCentered_LFQ_F38011 ΔCiaD_L4_S04	Log2_MedianCentered_LFQ_F38011 ΔCiaD_L2_S34	Log2_MedianCentered_LFQ_F38011 ΔCiaD_L4_S36	Log2_MedianCentered_LFQ_F38011 ΔCiaD_L2_S42	Log2_MedianCentered_LFQ_F38011 ΔCiaD_L4_S44	Log2_MedianCentered_LFQ_Control_C2_S06	Log2_MedianCentered_LFQ_Control_C4_S08	Log2_MedianCentered_LFQ_Control_C2_S38	Log2_MedianCentered_LFQ_Control_C4_S40	Log2_MedianCentered_LFQ_Control_C2_S46	Log2_MedianCentered_LFQ_Control_C4_S48	Log2 (fold change) in mutant-infected loops	Paired t test, p value
A0A075B7J0	Sus scrofa	Uncharacterized protein		0.565948	0.0796627	-4.55891	-4.62081	-3.11404	0.0937342	0.113137	0.790085	-2.76022	-4.42615	-5.16367	0.337206	-0.0741318	0.892845	0.0525566	-3.9815	-3.76384	-5.67165	-3.5201	0.221433	-5.45371	-0.000742297	-3.63962	-0.714368	0.2248	0.293853	-1.22889	0.474195
A0A0E3M2Q4	Sus scrofa	Transmembrane secretory component poly-Ig receptor (Fragment)		-1.6163	-0.190195	-4.41575	-1.29189	-0.550466	-0.380862	0.178795	-0.039022	-1.42431	-5.3006	-1.37663	-0.801131	0.0529078	0.959243	-1.61913	-0.855727	-0.797662	-0.495497	-0.0253055	-0.511728	0.373431	0.136063	-0.508668	1.05412	-1.30641	0.815653	-0.811541	0.151165
A0A0E3MY68	Sus scrofa	Multi-drug resistance protein 1 transcript variant 2	ABCB1	1.17949	2.177	1.60951	2.38953	2.71181	2.29944	1.43938	1.36832	2.07428	1.65212	2.01333	2.02588	0.298913	0.239959	1.59707	2.1898	2.59115	2.50148	2.56928	1.9483	2.52264	1.54629	2.41489	2.06437	2.58611	2.15189	0.0184852	0.937991
A0A0K1TQQ7	Sus scrofa	Carbonyl reductase 3	CBR3	1.6821	1.51551	1.21558	1.66722	1.11787	1.5862	1.70769	1.45364	1.34767	1.29483	1.09364	1.66677	0.0367059	0.636172	1.57191	-0.0138404	1.6276	1.41818	1.44744	1.87801	1.54089	0.958118	1.42202	0.989861	1.69211	1.47749	-0.0251974	0.911301
A0A286ZFW3	Sus scrofa	Apolipoprotein H	APOH	2.6861	1.57303	-0.00263664	0.858923	0.892877	0.730002	2.47676	2.00762	1.82399	1.44996	0.738052	0.76096	-0.419839	0.233824	1.87781	0.80915	-1.08329	1.17906	0.855536	0.551638	1.22842	1.59641	1.09301	1.20329	0.782908	1.56153	-0.545944	0.239353
A0A286ZHZ3	Sus scrofa	Translin	TSN	-3.69831	-2.34587	-2.84553	-2.3533	-2.43979	-2.38525	-2.5429	-2.75582	-2.62066	-2.57684	-2.42462	-2.68153	-0.0776172	0.754482	-2.84922	-2.92658	-2.50909	-2.64787	-1.87349	-2.9671	-2.4046	-2.87125	-2.69881	-2.56992	-2.50379	-2.65636	-0.0114377	0.944614
A0A286ZI97	Sus scrofa	Peptidoglycan-recognition protein	PGLYRP1	2.84032	0.442989	-2.22739	-1.59269	-0.565088	0.196597	-2.60305	-1.99044	-1.51869	-3.17942	-0.747712	-1.87195	1.83433	0.0887375	0.80368	-2.48599	-1.00316	-2.0255	-0.917276	-0.263794	-2.14916	-7.90438	-2.10645	-2.59935	-0.91243	-1.96383	1.95726	0.0596867
A0A286ZID0	Sus scrofa	Serine dehydratase like	SDSL	-1.00506	-0.678757	-4.0641	-1.38808	-1.29927	-1.11464	-1.23388	-1.25667	-1.0878	-1.57959	-3.02178	-0.577577	-0.132104	0.845499	-1.96089	-5.97093	-0.569289	-0.34658	-1.11568	-0.464158	-0.908925	-1.5499	-0.769464	-1.38017	-0.669115	-0.667396	-0.747093	0.386903
A0A286ZIF2	Sus scrofa	Uncharacterized protein	SEC14L2	-2.85915	-1.99265	-5.1263	-4.4432	-3.01191	-4.85937	-4.56308	-6.03915	-2.22931	-3.0812	-4.04	-1.50505	-0.139131	0.910673	-2.86946	-2.68296	-2.02381	-1.74159	-2.30657	-1.1968	-7.38435	-5.81981	-6.54876	-2.74243	-1.74443	-1.55032	2.16148	0.0607813
A0A286ZIG4	Sus scrofa	Pyridoxal kinase	PDXK	2.36568	2.6811	2.15879	2.64483	3.13905	3.03677	2.62005	2.28099	2.7653	1.92799	2.3966	2.95425	0.18017	0.452657	2.27618	-0.00463512	2.98521	2.59845	2.90694	2.98509	2.12948	1.3212	2.69871	1.71854	3.29041	2.65278	-0.0106451	0.973978
A0A286ZIH7	Sus scrofa	Uncharacterized protein	ACTR3	1.70645	2.02716	1.5351	1.66863	2.11112	1.94079	2.08851	1.42895	1.53682	1.14622	1.55085	2.0219	0.202669	0.282658	1.21961	0.772522	1.86279	1.55749	1.97376	2.20058	1.01245	0.337417	1.795	1.60157	1.94145	1.75507	0.190633	0.0766598
A0A286ZIL5	Sus scrofa	N-acetylglucosamine-6-phosphate deacetylase	AMDHD2	-5.34199	-3.99787	-2.93737	-2.67807	-2.23373	-2.7341	-1.62169	-2.99538	-4.94093	-7.23766	-3.10049	-2.59984	0.428812	0.723334	-3.38452	-5.04634	-3.70409	-3.98974	-2.69131	-2.83972	-4.7357	-2.65572	-5.37535	-2.85525	-2.51006	-2.66663	-0.142838	0.827138
A0A286ZIN0	Sus scrofa	Heterogeneous nuclear ribonucleoprotein D	HNRNPD	0.347827	-0.340586	-1.26516	-0.587927	-0.706052	-0.0405912	-0.702982	-0.39861	-0.702811	-1.37488	-7.13682	-0.00198309	1.2876	0.277088	-0.539693	-4.70101	-0.104209	-1.02072	-0.523361	0.510219	-1.37183	-1.78706	-0.670799	-1.63245	-0.0303239	0.0884749	-0.162464	0.791107
A0A286ZIQ2	Sus scrofa	N-ribosyldihydronicotinamide:quinone reductase 2	NQO2	0.856072	0.452969	0.289892	0.663885	0.461981	0.511636	0.853072	0.198214	0.916556	0.51253	0.30857	0.478091	-0.00509976	0.970168	0.412247	-4.51366	1.52766	0.527034	0.649233	0.714146	0.192174	0.039377	0.696961	0.64451	0.984103	0.709948	-0.658401	0.445658
A0A286ZJD8	Sus scrofa	Dipeptidyl peptidase 7	DPP7	-4.15188	-4.62581	-4.01429	-2.40348	-2.67594	-2.63862	-5.21009	-3.4181	-2.30397	-5.9187	-2.74177	-3.2014	0.380669	0.637569	-5.75119	-5.19257	-3.1881	-5.00153	-2.42832	-5.62068	-5.1274	-4.62457	-3.40695	-4.85447	-2.33055	-4.37035	-0.411356	0.109063
A0A286ZJR3	Sus scrofa	Heterogeneous nuclear ribonucleoprotein U	HNRNPU	-0.659569	0.0215325	-1.8722	-0.926001	-0.271488	-0.44201	-1.09827	-1.10295	-1.12128	-1.72229	-1.29591	-0.287903	0.413142	0.227218	-1.69108	-7.89338	-1.32924	-0.583516	-0.789149	-0.410489	-1.09797	-1.25548	-0.570143	-4.86158	-0.309384	-0.735863	-0.644405	0.6706
A0A286ZK74	Sus scrofa	Uncharacterized protein	HNRNPC	0.166107	-0.812179	-2.50947	-0.816156	-1.87837	-1.15124	-1.45195	-1.4144	-1.51713	-1.14613	-1.98598	-0.851351	0.227607	0.55388	-1.2494	-5.01905	-1.48662	-0.873881	-1.61586	-1.28588	-2.04037	-1.41409	-1.50384	-1.23708	-1.22914	-1.1566	-0.491595	0.480169
A0A286ZKA5	Sus scrofa	Complement C1q B chain	C1QB	-1.56278	-0.941735	-6.21161	-1.22768	-2.83126	-2.54415	-3.66792	-0.403029	-1.15176	-2.56034	-3.65999	-4.02883	0.0254433	0.982115	-5.77219	-4.56458	-4.04949	-3.77332	-2.81518	-3.91017	-2.04867	-6.77665	-5.07094	-1.06694	-3.94272	-2.00084	-0.663028	0.532726
A0A286ZKG9	Sus scrofa	Peptidyl-prolyl cis-trans isomerase	PPIB	-1.91293	-0.615701	-0.85676	0.659518	-5.46678	-0.399132	-0.210555	-0.180597	-0.738555	-0.766582	-3.26914	-5.38272	0.326062	0.772259	-0.3571	-6.84661	-3.64335	-0.88576	-6.22203	-1.19801	0.104101	-0.0593506	-1.47014	-0.255741	-4.02508	-0.670044	-2.12943	0.0837353
A0A286ZKH3	Sus scrofa	Uncharacterized protein	SPR	-2.18867	-1.91889	-1.91582	-1.67375	-2.13406	-5.93882	-1.79186	-1.63249	-2.05183	-1.96093	-2.48402	-1.48157	-0.727886	0.379925	-1.61451	-3.91226	-2.16102	-3.54994	-2.05344	-2.02415	-1.62047	-2.35678	-2.0872	-2.56153	-2.68851	-5.96352	0.327116	0.695673
A0A286ZKR5	Sus scrofa	LSM6 homolog, U6 small nuclear RNA and mRNA degradation associated	LSM6	-1.91221	-1.8947	-2.84553	-5.54139	-1.51134	-1.79832	-2.00415	-6.52352	-1.55369	-3.47306	-3.94531	-4.67549	1.11195	0.34516	-2.40717	-5.38377	-0.941267	-1.41055	-1.59567	-1.83375	-4.79509	-4.68105	-0.988979	-1.29015	-4.16486	-1.95614	0.717348	0.263643
A0A286ZL65	Sus scrofa	Ribosomal protein L15	RPL15	-3.8059	-1.67596	-3.46999	-2.68176	-1.6736	-1.10134	-2.91358	-2.32446	-2.20458	-2.85246	-2.05611	-1.37858	-0.113129	0.734869	-3.16167	-2.76066	-2.44456	-1.08759	-2.09732	-1.89494	-2.68226	-4.5593	-2.42271	-1.98799	-1.12191	-1.78878	0.186036	0.668668
A0A286ZLH2	Sus scrofa	Glycolipid transfer protein	GLTP	-0.569083	-4.42339	-3.07272	-0.765721	-5.61477	-3.45287	-5.51341	-1.75915	-0.801915	-6.56439	-6.0486	-5.36356	1.35874	0.391788	-2.16896	-4.27792	-0.679313	-4.15145	-4.43901	-0.742997	-5.67685	-5.61285	-0.454793	-1.49822	-1.26349	-4.93301	0.496596	0.708902
A0A286ZLR0	Sus scrofa	Uncharacterized protein		3.08326	0.825628	-3.56063	0.185944	1.07195	1.3107	1.46369	1.42247	1.5186	1.2296	0.282292	0.153788	-0.525598	0.622602	0.403236	0.425737	0.703314	0.53266	0.446381	0.359938	0.806236	1.13576	1.19033	1.57884	1.3221	0.617472	-0.629912	0.00364761
A0A286ZLU2	Sus scrofa	3-hydroxyanthranilate 3,4-dioxygenase	HAAO	-4.09911	-1.551	-1.17249	-1.08747	-1.18878	-1.14758	-3.25113	-1.71209	-1.22169	-2.0075	-4.67893	-0.718501	0.557233	0.420344	-1.83604	-5.62941	-1.13663	-2.54804	-1.1002	-6.68385	-1.72334	-5.49673	-2.34584	-1.7844	-1.24794	-1.15955	-0.862729	0.413923
A0A286ZLU4	Sus scrofa	USO1 vesicle transport factor	USO1	-1.04826	-1.24636	-1.96863	-1.16041	-1.55686	-0.911862	-0.686336	-1.16314	-1.35548	-1.70536	-7.0766	-1.00029	0.849138	0.411439	-1.52129	-4.40251	-1.67021	-1.67129	-1.37693	-1.00848	-2.03806	-2.34127	-1.45849	-1.53467	-0.955172	-1.33671	-0.331057	0.417158
A0A286ZM70	Sus scrofa	AHNAK nucleoprotein	AHNAK	0.597243	-0.733593	-0.706968	-0.257747	0.690233	-0.268522	-0.471397	-2.53441	-0.287728	-1.15647	-5.35101	-0.115558	1.53953	0.169811	-5.61448	-1.19542	0.0482072	-0.277054	0.563325	-0.390203	-5.49714	-4.66771	0.00314019	-0.552688	0.550559	-0.742179	0.673399	0.286241
A0A286ZN24	Sus scrofa	Inter-alpha-trypsin inhibitor heavy chain H4	ITIH4	5.97186	5.65299	4.78294	5.52507	5.57853	4.9673	5.55072	5.85842	6.08358	5.93186	5.01863	4.9359	-0.15007	0.607741	5.41993	4.63944	5.85226	5.90786	5.05451	5.04711	5.20897	5.47465	5.98622	6.18364	5.28084	5.3177	-0.255153	0.123355
A0A286ZN52	Sus scrofa	Proteasome subunit beta	PSMB3	-0.453252	0.306552	0.263903	0.572242	0.414507	0.380264	0.167094	-0.00814777	0.345269	0.158942	-0.144063	0.0712561	0.148977	0.437385	-0.0798722	-0.598995	0.270827	0.470896	0.655813	0.19288	0.256185	-0.743606	0.0996644	0.50586	0.587727	0.095927	0.0182985	0.82086
A0A286ZNH2	Sus scrofa	Uncharacterized protein	LOC110260348	2.0274	3.15515	1.6065	2.94528	2.29714	3.14877	2.65079	2.8105	2.27329	2.05018	1.93537	2.94941	0.0851189	0.747681	2.37479	-0.189949	2.69397	2.82183	2.57065	3.58623	2.47374	2.078	2.15135	2.50647	2.93446	3.07853	-0.227504	0.62182
A0A286ZNH3	Sus scrofa	Reactive intermediate imine deaminase A homolog	RIDA	0.541274	1.17509	1.48573	1.79068	0.965103	2.06182	1.3836	1.27567	1.50703	1.60206	1.76116	2.32385	-0.305609	0.137521	1.3941	-4.28726	1.74443	1.56268	1.35603	2.20948	0.94142	1.02915	1.70185	1.47397	2.03355	2.12009	-0.88676	0.369074
A0A286ZNI7	Sus scrofa	Serine protease 8	PRSS8	-1.52308	-1.34252	-6.75028	-4.87179	-3.95895	-5.02476	-1.9621	-0.61762	-0.838232	-2.02199	-1.52098	-4.0496	-2.07681	0.0711966	-1.63044	-3.44779	-1.48755	-1.61902	-5.11363	-3.65798	-1.02677	-0.735482	-1.1847	-0.697429	-1.42238	-0.808089	-1.84693	0.023776
A0A286ZNV5	Sus scrofa	4-trimethylaminobutyraldehyde dehydrogenase	ALDH9A1	4.10238	4.44721	4.06906	4.88527	4.56605	4.56342	3.9131	4.2804	4.68545	4.43199	4.08387	4.82608	0.0687514	0.711116	4.01634	2.47249	5.08804	4.86202	4.67277	4.91449	4.22827	3.72911	4.96064	4.39053	4.94013	4.62734	-0.141645	0.597478
A0A286ZNZ2	Sus scrofa	Sodium/glucose cotransporter 1	SLC5A1	-0.41579	1.75561	0.576427	1.57467	1.73658	1.79757	0.8362	0.48693	1.12443	1.16274	0.672153	1.37223	0.228396	0.586909	0.752335	1.61002	0.395774	1.29107	1.64979	1.48505	1.47382	0.932635	0.784924	1.84639	1.61088	2.01635	-0.246825	0.298296
A0A286ZP69	Sus scrofa	RAB7A, member RAS oncogene family	RAB7A	-0.190427	-0.33067	-0.471077	-0.423751	-0.253441	-0.322068	-0.494572	-0.712613	-0.722555	-0.915203	-0.525045	-0.0782093	0.242794	0.066297	-0.817042	-4.81887	-0.0384057	-0.451592	-0.31804	-0.323828	-0.447107	-3.54053	-0.460003	-1.05255	0.0111333	-0.433008	-0.140953	0.63316
A0A286ZPA0	Sus scrofa	Amine oxidase	LOC100520329	-0.679767	0.510817	-0.565803	-0.455981	-0.00028933	-0.0526834	0.339322	1.18331	0.00448201	-0.227203	-0.11417	-0.76453	-0.277485	0.323385	0.901671	-7.22583	-1.60224	-0.925749	0.0727209	-0.512762	0.0921714	-0.515327	-0.893742	-0.190459	-0.250481	-0.227163	-1.21786	0.328701
A0A286ZPE2	Sus scrofa	ADP ribosylation factor interacting protein 1	ARFIP1	-3.67744	-2.63386	-5.3479	-5.93781	-5.78915	-4.38805	-3.59126	-2.55062	-5.38402	-3.56133	-5.57736	-3.46192	-0.607947	0.171184	-4.19793	-6.28472	-5.21908	-5.12899	-2.23747	-4.04135	-5.63446	-5.69692	-3.7284	-3.0229	-3.59704	-5.40488	-0.00415613	0.995165
A0A286ZPG4	Sus scrofa	Filamin B	FLNB	3.89623	4.09308	3.63019	4.20727	4.09266	4.00947	3.98502	3.73776	4.01903	3.67563	3.64904	4.24069	0.103622	0.542168	3.57179	2.27944	4.41208	4.06679	4.03713	4.09431	4.01972	3.42504	4.15885	3.78014	4.24664	3.96287	-0.188621	0.438417
A0A286ZPR1	Sus scrofa	Adaptor related protein complex 2 subunit mu 1	AP2M1	-1.8145	-1.7483	-3.80249	-5.85795	-5.19413	-2.05952	-1.47701	-1.22907	-4.93543	-4.14876	-4.1749	-5.01558	0.0839765	0.908001	-1.4698	-5.71724	-4.83919	-6.53903	-4.06757	-1.69653	-5.13971	-3.69896	-6.62617	-1.84429	-2.13657	-2.1612	-0.453741	0.72759
A0A286ZPT0	Sus scrofa	Coatomer subunit beta'	COPB2	-0.141152	-0.382101	-1.69971	-0.763	-3.58775	-0.670771	-0.829368	-0.914446	-0.743297	-1.5004	-1.3347	-0.537703	-0.230761	0.652774	-0.897366	-4.07089	-0.756759	-0.710707	-0.521001	-0.465868	-0.391368	-1.08903	-0.852509	-0.924555	-0.56969	-0.370568	-0.537479	0.330941
A0A286ZQ28	Sus scrofa	SEC24 homolog C, COPII coat complex component	SEC24C	-4.75378	-2.55155	-4.56158	-6.18357	-5.35325	-2.74398	-2.45557	-2.15206	-2.54174	-3.09025	-1.84199	-2.68847	-1.89627	0.0212425	-6.2881	-4.98301	-2.12515	-2.26142	-2.3976	-1.87989	-6.09104	-7.01302	-2.42419	-2.67004	-2.57416	-2.35683	0.532348	0.151694
A0A286ZQ31	Sus scrofa	Phosphoglycerate mutase	BPGM	-1.96766	-0.507506	1.00856	0.838639	-0.459866	-0.576845	0.428628	0.901453	0.596022	0.57693	0.324427	0.266429	-0.793093	0.123677	0.296731	-5.4057	-2.22796	-1.24018	-1.31604	0.135404	0.50797	-0.13124	-0.509956	-0.247556	-0.612766	-0.55519	-1.36817	0.167321
A0A286ZQ44	Sus scrofa	Dicarbonyl and L-xylulose reductase	DCXR	-0.673282	-1.66409	-4.17127	-0.421506	-7.09083	-0.914207	-2.37932	-0.625654	-0.775606	-0.907167	-1.38255	-0.640845	-1.37067	0.272771	-1.75899	-5.70138	-0.617265	-0.500173	-4.67348	-0.459907	-1.94528	-2.06402	-0.73115	-0.678201	-1.38869	-1.37795	-0.920986	0.308933
A0A286ZQC1	Sus scrofa	SGT1 homolog, MIS12 kinetochore complex assembly cochaperone	SUGT1	-2.9454	-3.55064	-1.46278	-3.54507	-3.76545	-4.17125	-2.747	-3.95096	-3.07121	-4.15497	-4.18585	-4.90348	0.595478	0.0565466	-1.25255	-4.42052	-3.18091	-4.47063	-5.55541	-5.73367	-3.18649	-3.6286	-5.48718	-4.37961	-2.95106	-3.1722	-0.301423	0.741937
A0A286ZQQ8	Sus scrofa	Uncharacterized protein		-2.67885	-5.36688	-5.66738	2.26385	-6.67321	2.56861	-3.91793	-6.35188	2.67392	2.34677	2.05903	-5.42906	-1.15578	0.676337	-4.32312	-5.70977	-3.7428	-5.94885	-7.13936	-4.74304	-5.74572	-5.41625	-3.7644	2.83335	-5.12932	-3.97928	-1.73422	0.29442
A0A286ZRM3	Sus scrofa	FLII, actin remodeling protein	FLII	-2.97121	-3.37181	-7.32822	-3.1875	-6.35518	-4.03768	-4.29237	-4.15244	-3.62439	-6.32481	-5.15364	-3.24879	-0.0758594	0.940403	-4.12087	-5.12806	-4.97883	-3.78907	-3.17225	-3.27009	-2.97669	-4.75054	-3.39238	-1.70466	-4.16671	-3.60639	-0.643634	0.238161
A0A286ZRQ3	Sus scrofa	Adenosylhomocysteinase	AHCYL2	-2.28594	-4.1446	-2.63277	-5.14733	-1.74904	-5.96996	-5.79543	-1.04509	-4.76977	-4.15643	-3.43285	-1.24952	-0.246757	0.858995	-1.80009	-5.82335	-1.72035	-3.62634	-5.75679	-1.08353	-6.48303	-6.19861	-4.24439	-4.68379	-3.30476	-1.6161	1.12004	0.301184
A0A286ZRR3	Sus scrofa	Selenium binding protein 1	SELENBP1	3.00145	3.34858	3.47841	3.29157	2.96186	3.79475	3.19545	3.28518	3.46274	2.81726	3.39605	3.5974	0.0204251	0.879503	2.963	2.19837	3.51636	3.13972	3.2671	3.71144	3.30073	2.6027	3.45999	2.57202	3.53199	2.70513	0.103903	0.673583
A0A286ZS69	Sus scrofa	Proteasome subunit beta	PSMB2	-0.377504	0.980669	1.53554	1.29635	0.985801	1.43726	0.770842	0.992855	1.04866	0.861534	1.00993	1.11515	0.00985943	0.969856	0.883556	-0.592249	0.817394	0.922411	1.27645	1.15301	0.87021	0.0333451	0.755367	0.935512	1.07908	0.822345	-0.00587952	0.966853
A0A286ZSG3	Sus scrofa	Catalase	CAT	3.31285	4.32193	5.89281	5.77828	4.70343	5.42508	5.27426	5.23849	5.46993	5.65648	5.57904	5.66353	-0.574561	0.163856	4.93081	4.09662	5.09936	5.09664	4.91545	5.76847	4.80573	4.69226	5.26927	5.11184	5.10811	5.41651	-0.0827276	0.557153
A0A286ZT13	Sus scrofa	Serum albumin	ALB	12.7433	10.9948	10.6181	11.083	10.6717	10.3669	11.6946	11.523	11.4454	11.056	10.7543	10.7467	-0.123691	0.661517	11.1122	10.7489	11.3215	11.3067	10.5772	10.4446	10.946	11.2087	11.4225	11.4444	10.6676	10.6966	-0.145768	0.143758
A0A286ZT61	Sus scrofa	Uncharacterized protein		0.117685	-0.228195	-1.26808	-0.525485	-8.48871	-0.777995	-0.697824	-0.641891	0.551871	-0.438657	-0.406469	0.533792	-1.6786	0.267365	-1.43547	-2.47615	0.189136	-0.846157	-0.90184	0.440355	-1.22037	-2.08514	0.479561	0.142126	0.287669	0.442279	-0.512709	0.0438167
A0A286ZT78	Sus scrofa	USH1 protein network component harmonin	USH1C	-1.07716	-0.109889	-1.24855	-0.3925	-0.419062	0.15026	-0.900284	-0.700727	-0.598772	-0.608001	-0.774072	-0.242359	0.121219	0.543939	-0.383856	-1.55991	-1.51895	-0.377492	0.154381	-0.166393	-0.406637	-1.5971	-0.698796	-0.616985	0.0370953	-0.398	-0.0286324	0.867233
A0A286ZTA4	Sus scrofa	Fructose-bisphosphate aldolase	ALDOB	5.55216	5.28471	4.41414	5.1779	4.46216	5.32259	4.96106	4.79283	5.04901	5.07869	4.47176	5.38569	0.0791019	0.678487	4.58824	3.02662	5.11891	5.27292	4.71177	5.61076	4.77992	4.34358	5.38777	5.52597	5.48658	5.42952	-0.437353	0.0981533
A0A286ZTF3	Sus scrofa	Serine/threonine-protein phosphatase 2A activator	PTPA	-2.30454	-1.37258	-0.466178	-0.858913	-3.55144	-1.2552	-0.70201	-0.761557	-0.990951	-0.941194	-1.47428	-1.10925	-0.63827	0.182833	-0.618856	-6.39835	-1.18313	-1.55683	-3.49998	-3.47209	-1.37952	-1.1234	-1.59157	-1.50309	-1.41936	-1.47318	-1.37318	0.197173
A0A286ZTK5	Sus scrofa	N-acylethanolamine acid amidase	NAAA	-4.73907	-2.97975	-3.37565	-1.9991	-4.29558	-2.95977	-2.74451	-2.29152	-2.09195	-3.47223	-2.63288	-2.62416	-0.748613	0.201619	-4.37812	-3.39246	-5.85111	-4.21231	-4.46387	-2.39216	-3.53734	-3.15924	-2.45695	-2.52588	-2.6558	-2.83653	-1.25305	0.0727797
A0A286ZU32	Sus scrofa	Arsenite methyltransferase	AS3MT	-0.350374	-0.557288	-0.739678	-0.981694	-0.210403	-0.20335	-0.715874	-0.877929	-0.989344	-1.05878	-3.63414	-0.568137	0.800236	0.189035	-0.670598	-6.30759	0.170511	-0.671589	-0.189119	0.118384	-1.26555	-1.83099	-0.814437	-0.996442	-0.301351	-0.0695014	-0.37862	0.667326
A0A286ZU42	Sus scrofa	Phosphatidylinositol binding clathrin assembly protein	PICALM	-2.93289	-2.47991	-4.26659	-2.53744	-2.77445	-2.29359	-2.59381	-2.74939	-2.85997	-2.65662	-4.29859	-4.18489	0.343069	0.519772	-2.58167	-4.52398	-2.68448	-2.7571	-2.5883	-2.5783	-5.39139	-5.81428	-2.76603	-2.87437	-2.30128	-2.44383	0.646226	0.243592
A0A286ZU55	Sus scrofa	Uncharacterized protein	C4BPA	1.78234	2.21245	-0.152327	0.39533	0.277365	1.11654	1.77579	2.67199	0.529624	0.896264	0.773542	1.1055	-0.353502	0.0309995	2.13383	0.800487	0.544524	-0.168806	0.980341	1.53753	1.79537	1.21208	-0.02016	0.931477	0.703787	1.87656	-0.111867	0.677582
A0A286ZUI1	Sus scrofa	Dihydropyrimidine dehydrogenase [NADP(+)]	DPYD	-1.61554	-1.69931	-5.49963	-6.06578	-1.46436	-4.75201	-3.30266	-4.07108	-0.752996	-5.89405	-5.46066	-1.31651	-0.0497779	0.97301	-4.52	-5.34646	-0.608945	-1.05655	-1.01419	-1.37779	-4.44891	-4.23604	-1.081	-1.76959	-1.05678	-4.03167	0.45001	0.417866
A0A286ZUI3	Sus scrofa	Eukaryotic translation elongation factor 1 alpha 1	EEF1A1	2.84518	2.3328	0.721137	1.40335	2.4239	2.2439	1.7438	1.72561	1.70348	1.06072	1.36332	2.20852	0.3608	0.306231	2.18971	-0.499355	2.23843	1.59365	1.82677	2.39929	1.53634	1.54702	1.91211	1.03702	2.36115	2.47611	-0.186875	0.66975
A0A286ZUW0	Sus scrofa	Glutamine--fructose-6-phosphate transaminase 1	GFPT1	-0.838822	-0.605073	-2.66217	-1.85984	-1.57606	-1.04896	-1.59521	-1.25191	-1.4757	-3.3738	-2.08787	-1.0588	0.375394	0.35685	-1.57102	-5.97531	-2.24583	-1.41068	-1.47941	-1.29675	-1.51245	-7.26579	-1.85876	-2.81585	-0.949972	-1.18431	0.268018	0.477249
A0A286ZVQ0	Sus scrofa	Acyl-CoA thioesterase 4	ACOT4	-2.02866	-1.22333	-0.658124	-1.17067	-0.990886	-0.638551	-0.755375	-0.715796	-1.08039	-1.3945	-1.79662	-0.589132	-0.063068	0.842788	-2.00511	-4.28504	-1.22626	-1.42074	-1.37162	-0.335521	-2.39945	-3.74896	-1.14262	-0.968862	-0.494172	-1.06509	-0.137524	0.602881
A0A286ZVR9	Sus scrofa	EPS8 like 2	EPS8L2	-0.520141	-0.459948	-4.04553	-4.73044	-0.674693	0.0145011	-0.545601	-0.442617	-1.37309	-3.95108	-3.86969	0.115453	-0.0582706	0.942869	-0.944556	-4.13904	-0.710172	-0.70145	-1.17689	0.0642962	-0.593126	-1.80462	-0.224968	-1.15303	0.195386	0.111534	-0.689832	0.153279
A0A286ZWS0	Sus scrofa	SH3 domain-binding glutamic acid-rich-like protein	SH3BGRL3	-1.97731	-1.13733	-1.4018	-1.36749	-1.31208	-4.91055	-0.940641	-1.66925	-0.938922	-0.993636	-0.908719	-1.1314	-0.920665	0.190062	-2.81567	-2.99549	-0.651377	-1.02661	-1.43492	-1.17341	-1.33303	-3.54484	-0.670044	-1.60108	-1.23717	-1.05361	-0.109616	0.734924
A0A286ZXH8	Sus scrofa	Elastase, neutrophil expressed	ELANE	-0.305341	-1.0508	-5.65969	-1.74201	-2.00218	-1.82172	-3.17369	-6.751	-5.15328	-6.20271	-2.61534	-5.84088	2.85919	0.0322182	-1.56827	-4.2005	-4.02756	-5.94923	-1.91099	-1.9127	-3.63712	-4.46086	-7.71426	-6.68989	-2.64094	-3.67802	1.54197	0.0297446
A0A286ZXU2	Sus scrofa	Uncharacterized protein	FLNA	0.7082	1.3057	0.57668	0.310769	-0.789375	-0.333288	-1.34756	1.09348	0.713759	0.487877	-0.200414	-0.0130578	0.1741	0.674823	0.468712	-4.79527	0.419137	0.429361	-0.418472	0.0316207	0.00997794	-0.111147	-0.399608	1.03321	-0.357143	-0.54252	-0.582946	0.521536
A0A286ZXW1	Sus scrofa	Acetyl-CoA acetyltransferase 1	ACAT1	-4.6981	-3.08674	-2.08175	-2.64142	-2.69511	-3.16297	-2.92747	-2.11408	-4.6849	-3.93819	-2.86414	-3.27649	0.239863	0.722629	-4.86358	-1.27952	-3.14937	-5.58626	-3.14172	-3.01231	-5.79405	-5.62873	-3.1901	-2.43335	-2.94184	-3.68082	0.439355	0.673936
A0A286ZXZ1	Sus scrofa	Echinoderm microtubule associated protein like 2	EML2	-1.03718	-1.03327	-1.82906	-0.854478	-1.34993	-0.638054	-1.10267	-1.01925	-0.642378	-0.967734	-1.24869	-1.12983	-0.105237	0.668785	-1.14327	-5.45177	-0.431596	-0.366174	-1.11003	-0.756836	-1.11224	-1.53071	-0.919193	-0.69564	-0.72306	-0.965873	-0.552159	0.456952
A0A286ZY10	Sus scrofa	Glucose-6-phosphate 1-dehydrogenase	G6PD	1.50645	1.30131	0.39446	1.31755	0.978478	1.01023	1.05287	1.0678	0.9714	0.269119	0.474459	1.37448	0.21639	0.417231	0.900955	-5.90442	1.02393	0.961112	0.813799	1.28253	1.02234	0.397633	1.22197	0.314849	1.06204	1.00265	-0.990595	0.397631
A0A286ZY95	Sus scrofa	Fibronectin 1	FN1	5.46491	5.50262	4.48189	4.87096	3.55173	3.88331	5.65662	5.79655	4.95676	5.00217	3.50601	3.90156	-0.177374	0.0703898	5.45108	3.29406	4.36059	4.35232	3.66974	4.02218	4.89859	5.18219	4.64448	5.22614	3.79295	4.18609	-0.463413	0.231059
A0A286ZYQ7	Sus scrofa	Uncharacterized protein		0.509198	0.38789	-0.795461	0.141277	0.473071	0.462971	0.62831	0.537831	0.460504	0.267019	0.556721	0.382448	-0.275648	0.224532	0.459205	-5.30404	-0.131876	-0.108181	0.559526	0.396539	0.490129	0.447476	0.0564053	0.561334	0.443588	0.721837	-1.1416	0.273586
A0A286ZYX8	Sus scrofa	Fructose-bisphosphate aldolase	ALDOA	5.01178	4.49467	3.52241	4.23622	4.47018	4.24363	4.71572	4.15054	4.41012	4.14216	4.19374	4.39392	-0.00455038	0.981975	4.01992	2.85612	4.7055	4.44085	4.35783	4.60451	4.47624	4.00903	4.47861	4.30126	4.7751	4.57438	-0.271652	0.255086
A0A286ZYZ5	Sus scrofa	Uncharacterized protein	LOC106504545	2.64309	4.10291	2.43414	2.96619	4.06036	4.34221	3.80702	4.00375	3.35691	2.99378	3.55481	3.91798	-0.18089	0.555031	3.53108	2.45155	2.42876	3.12833	3.8908	3.82342	3.58715	2.88003	3.35599	3.45496	3.89467	4.14583	-0.344114	0.0513164
A0A286ZZM7	Sus scrofa	Thioredoxin domain containing 17	TXNDC17	-0.620483	-4.23971	-0.403854	-0.527611	-0.818129	-0.474959	-3.4853	-0.139844	-2.88097	-5.87859	-3.73173	-0.835064	1.64446	0.267653	-0.578865	-4.75928	-0.389431	-5.2481	-0.643181	-0.57113	-4.31316	-3.8049	-1.52937	-3.26064	-0.326997	-1.24225	0.38122	0.658512
A0A286ZZS1	Sus scrofa	Adenosine kinase	ADK	-2.8833	-1.6353	-1.79863	-1.31017	-1.25634	-0.961901	-1.24546	-0.793904	-1.40881	-1.73685	-0.738202	-1.01119	-0.485206	0.159109	-1.04722	-1.98951	-1.70619	-2.10211	-1.86925	-1.3965	-0.776679	-1.57023	-1.22363	-1.53593	-1.12452	-1.13109	-0.458114	0.00169267
A0A287A042	Sus scrofa	Uncharacterized protein	MGAM	5.2382	5.86963	5.5516	5.84252	5.88282	5.90475	5.8397	6.36622	6.22006	5.76201	5.71144	6.13494	-0.290809	0.102431	5.40956	5.92704	5.92945	6.06294	6.13074	6.07474	6.34299	5.83093	5.85213	6.17646	6.12854	5.85766	-0.109039	0.551302
A0A287A044	Sus scrofa	Aspartate aminotransferase	GOT2	-3.28191	0.454585	1.09461	1.13738	0.375266	0.52331	0.685563	0.712584	0.29222	0.0737838	0.305503	0.59685	-0.393877	0.619751	-0.0469668	-3.40357	0.80644	0.578771	0.0211622	0.969942	0.108223	-1.24929	0.957635	1.10943	0.795806	0.422905	-0.536489	0.208383
A0A287A077	Sus scrofa	Phenazine biosynthesis like protein domain containing	PBLD	-1.82813	-1.2304	-0.701568	-1.0259	-0.308752	-0.269933	-8.16822	-2.10504	-1.03895	-1.58673	-0.890381	-0.735276	1.52665	0.174643	-1.67686	-3.8475	-0.546127	-0.919453	-0.112707	-0.503784	-1.34651	-4.87842	-0.937963	-1.73877	-0.204599	-0.852421	0.392043	0.107769
A0A287A0E9	Sus scrofa	Calcium-activated chloride channel regulator 1	CLCA1	5.27067	5.58526	6.24597	6.04314	6.41865	6.41878	5.99617	5.43181	6.25017	6.15613	6.16617	6.40904	-0.0711682	0.635111	5.39473	5.5464	6.02472	6.13757	6.46386	6.16366	5.92989	4.84685	6.20034	6.18436	6.63813	6.09939	-0.0280035	0.873545
A0A287A113	Sus scrofa	Spectrin beta chain	SPTB	-2.94392	-0.844686	-0.138247	-1.34642	-0.472389	-1.01585	-2.94895	-0.224477	-1.50481	-1.33595	-0.345378	-2.39636	0.332404	0.375867	-2.74572	-2.54578	-6.38474	-1.02064	-0.496517	0.583813	-4.67498	-2.3399	-4.32277	-1.81343	-1.39954	-0.615019	0.426009	0.489764
A0A287A1H3	Sus scrofa	40S ribosomal protein S9	RPS9	-1.68462	-4.97586	-1.78029	-1.21698	0.352483	-1.08628	-4.43317	-4.96391	-5.79856	-5.09962	-4.24329	0.0188275	2.3547	0.0583757	-4.90069	-4.08426	-1.67648	-1.15381	-0.787746	-2.88486	-6.0524	-3.97201	-1.2634	-4.15346	-0.246578	-1.49659	0.282767	0.676584
A0A287A1W5	Sus scrofa	Glyoxylate and hydroxypyruvate reductase	GRHPR	-1.78481	-1.7709	-1.2701	-1.16011	-2.96447	-1.66484	-1.41697	-1.58015	-1.46952	-1.63505	-2.15096	-1.31805	-0.174087	0.39213	-3.96972	-4.7533	-1.16358	-0.838168	-1.65253	-1.25097	-1.53065	-3.06422	-1.44545	-1.8283	-1.57119	-1.86615	-0.387049	0.51896
A0A287A229	Sus scrofa	EH domain containing 1	EHD1	-0.0363339	0.0939402	-4.77633	-1.32775	-0.503224	-0.938928	-0.619864	-0.246928	-1.61518	-2.46882	-2.82145	-1.09899	0.230435	0.770764	-0.37469	-0.910243	-1.26305	-1.07547	-0.630719	-1.3477	-0.875663	-1.44821	-1.50497	-1.70986	-0.936368	-0.901701	0.295817	0.123854
A0A287A278	Sus scrofa	Uncharacterized protein	DDT	-0.845556	-6.33162	-5.22993	-1.16114	-4.02468	-3.75139	-2.66813	-3.60332	-0.435408	-0.899328	-1.65962	-1.82541	-1.70885	0.123586	-0.904595	-1.36933	-0.896702	-0.815562	-4.01167	-1.34535	-1.20724	-1.39803	-0.65208	-1.31292	-1.4859	-4.1052	0.13636	0.85113
A0A287A453	Sus scrofa	Heterogeneous nuclear ribonucleoprotein A2/B1	HNRNPA2B1	3.09416	1.94857	0.192657	1.41336	1.42683	2.19406	1.951	1.40633	1.77964	0.516514	1.39537	2.50989	0.118482	0.782035	1.83405	-2.60927	2.44221	1.01425	1.58682	2.52796	1.23882	0.857788	1.91583	0.591095	2.50707	2.20457	-0.419861	0.547544
A0A287A4Q7	Sus scrofa	Actinin alpha 4	ACTN4	4.91692	5.14958	5.23511	5.48098	5.33336	5.20242	5.54389	5.03799	5.48874	5.11858	4.92718	5.16392	0.00634639	0.969884	4.6316	3.44015	5.65427	5.41801	5.19533	5.23456	4.86994	4.49825	5.44315	5.17208	5.41041	4.91686	-0.122793	0.58619
A0A287A4R1	Sus scrofa	Actin, beta like 2	ACTBL2	7.07562	7.01267	6.03642	6.72466	7.22344	6.69518	6.86066	6.35921	7.0786	6.48813	6.72891	7.27034	-0.0029749	0.991642	6.45381	5.17051	7.58854	7.26805	6.53866	6.9384	6.62441	6.30235	7.27703	6.61906	7.06676	7.07816	-0.168303	0.539044
A0A287A5T1	Sus scrofa	Abhydrolase domain containing 14B	ABHD14B	2.73102	2.1306	3.41018	3.29168	2.59449	2.41301	2.7399	2.38	3.14058	2.52272	2.34565	2.59037	0.141958	0.394971	2.49906	-5.71635	3.50091	2.97363	2.33474	2.66326	2.17821	1.50333	2.80343	2.72176	2.53281	2.43195	-0.986041	0.46667
A0A287A5Y1	Sus scrofa	Haloacid dehalogenase like hydrolase domain containing 3	HDHD3	-3.67758	-2.56655	-2.34275	-2.81831	-2.77023	-2.11174	-1.99447	-1.76084	-3.30206	-3.04012	-2.66561	-2.7779	-0.124364	0.768725	-3.11131	-3.17165	-2.73216	-2.53169	-2.05983	-1.95373	-3.87793	-2.23194	-2.96585	-1.77753	-2.10629	-2.82265	0.0369683	0.909091
A0A287A5Z8	Sus scrofa	Uncharacterized protein	LOC100517145	0.547635	0.716973	-0.352262	0.453128	0.706045	0.701358	0.7466	0.952181	0.734359	0.889745	0.644122	0.531126	-0.287543	0.176627	0.798458	-0.815408	0.316281	0	0.776473	0.753643	0.890433	0.664596	0.172135	0.68401	0.586556	0.66459	-0.305479	0.307683
A0A287A604	Sus scrofa	Galectin 3 binding protein	LGALS3BP	-1.14644	-0.774186	-1.6112	-1.15962	-3.53406	-2.36696	-1.13139	-0.465226	-0.865053	-0.921298	-5.88648	-4.29548	0.495412	0.394455	-2.09857	-1.81101	-1.2432	-1.26427	-2.99296	-2.47137	-0.759173	-1.03076	-1.76659	-0.837722	-2.41219	-2.48747	-0.431244	0.162426
A0A287A699	Sus scrofa	Heterogeneous nuclear ribonucleoprotein K	HNRNPK	0.476634	1.02649	-0.40027	-0.0144115	0.879729	0.617474	0.639137	0.696667	0.0550738	-0.448116	0.199935	0.686381	0.126094	0.499736	0.758834	-1.1897	0.633984	0.176758	0.261892	0.721678	0.619238	-0.314688	0.365612	-0.279438	0.451504	0.698707	-0.0295816	0.883085
A0A287A6K2	Sus scrofa	Epiplakin 1	EPPK1	-1.06823	-2.00308	-2.08175	-2.63953	-0.76321	-0.446586	-1.16534	-3.53942	-5.01628	-2.77331	-0.836741	-0.147053	0.74596	0.202257	-5.94331	-3.44236	-1.44382	-1.76979	-0.710257	-0.1575	-2.39592	-5.39944	-4.70494	-4.95869	-0.0923915	-0.647315	0.788612	0.492786
A0A287A6N3	Sus scrofa	Phospholipase B1	PLB1	-6.39912	-3.71882	-4.83092	-1.9993	-4.5886	-5.68149	-4.8374	-4.57537	-5.97192	-3.1132	-4.10275	-3.12147	-0.249359	0.711126	-4.39899	-5.54681	-4.94132	-3.56371	-3.26752	-1.40013	-7.57006	-3.30691	-5.90257	0.973139	-2.83759	0.785822	-0.876719	0.465232
A0A287A6V9	Sus scrofa	Carboxymethylenebutenolidase homolog	CMBL	2.13446	2.44042	2.78133	3.02601	2.49262	3.04389	2.20032	2.11481	2.94504	2.42847	2.4651	2.75511	0.16831	0.208733	2.03929	0.551605	2.9942	2.79388	2.75082	2.99984	1.95923	1.14026	2.65022	2.59717	3.00707	2.48506	0.0484399	0.782135
A0A287A703	Sus scrofa	Uncharacterized protein	LOC100512795	2.05432	1.50961	1.5889	1.7531	3.16433	3.62225	1.71449	1.07771	1.43199	0.743365	2.69657	3.50755	0.420142	0.024154	1.32908	-3.73674	1.91853	1.07313	2.79843	3.73225	0.411681	-0.516035	1.63552	0.0972632	3.72882	3.16176	-0.234054	0.73773
A0A287A784	Sus scrofa	Uncharacterized protein	KRT8	7.00027	7.09034	6.29697	7.00626	6.71856	7.03593	7.30662	7.17924	6.87893	7.00973	6.85538	7.2798	-0.226896	0.0420974	6.75796	4.80562	7.27734	7.47827	6.90009	7.2377	6.8676	6.61974	7.3773	7.28536	7.35991	7.43899	-0.415321	0.214911
A0A287A7G8	Sus scrofa	Histone H2B		5.33456	5.87016	5.57817	6.15881	5.21566	5.39532	5.27899	5.22074	5.90746	5.19391	5.1876	5.83907	0.154152	0.52382	4.46758	2.56528	5.66607	5.77755	5.3523	5.64637	4.78723	3.97445	6.19654	6.17963	5.60039	5.90127	-0.527392	0.0335886
A0A287A7V3	Sus scrofa	Beta-hexosaminidase	HEXA	-4.97525	-1.30731	-1.49169	-1.38494	-0.946922	-1.05715	-0.895771	-1.05506	-0.826863	-2.11959	-1.10044	-0.956868	-0.701446	0.363339	-1.5011	-4.04034	-0.887891	-1.69726	-1.14831	-1.01337	-0.82333	-2.79984	-1.83353	-1.90237	-0.957062	-1.14184	-0.138382	0.673441
A0A287A7Z0	Sus scrofa	Suppressor APC domain containing 2	SAPCD2	-4.78867	-3.9068	-3.51126	-6.82361	2.04981	-6.19952	-1.07739	-4.92315	-1.74606	0.523758	0.919272	-5.32076	-1.92595	0.202268	-3.07758	-3.27697	-1.15751	0.913981	-5.24016	-1.21557	-2.63718	-3.13865	0.108695	-6.22843	1.17417	1.16723	-0.583275	0.759509
A0A287A888	Sus scrofa	Programmed cell death 6	PDCD6	-1.28859	-1.60156	-1.74886	-1.62138	-1.5437	-1.71071	-1.27706	-1.35173	-2.02469	-1.69652	-1.47174	-1.58801	-0.0175098	0.821484	-2.03741	-4.42573	-1.566	-2.01671	-1.53553	-1.80039	-1.87132	-3.37429	-5.33598	-1.11531	-1.6555	-1.62918	0.266636	0.728153
A0A287A8T0	Sus scrofa	Uncharacterized protein	RPL7	-3.05066	-2.03502	-4.4928	-2.40365	-0.773906	-1.17787	-2.79154	-4.2796	-5.22445	-2.62428	-1.33344	-1.25148	0.59515	0.158962	-3.03584	-6.08128	-6.79785	-1.35417	-0.648232	-1.70836	-2.86146	-3.52417	-2.23016	-2.09579	-0.736388	-1.87313	-1.05077	0.26853
A0A287A8U7	Sus scrofa	Uncharacterized protein		6.76267	5.73477	4.38318	5.29613	5.37897	5.15309	5.96699	5.63555	5.9704	5.85432	5.41401	5.48386	-0.26939	0.443583	5.33341	4.50762	5.57482	5.26658	5.14633	5.58248	5.50517	5.38869	5.88318	6.06434	5.60604	5.89424	-0.488403	0.00887026
A0A287A8W9	Sus scrofa	Uncharacterized protein	44076	-3.80193	-2.4408	-2.62257	-5.07545	-4.67149	-1.6945	-2.56553	-6.65941	-3.45548	-2.29925	-2.39175	-1.51944	-0.23598	0.829925	-4.82725	-3.58831	-2.1447	-4.42881	-2.16607	-1.79592	-3.08316	-3.8002	-4.30908	-3.49341	-1.51719	-2.01982	-0.121366	0.833668
A0A287A9H4	Sus scrofa	Uncharacterized protein	HNRNPF	0.31136	-0.270557	-0.720683	-0.943328	-0.182116	-0.254234	-0.39244	-0.860776	-0.746975	-5.95387	-0.309244	-0.113412	1.05286	0.246687	-0.318208	-5.55237	-0.0776426	-0.649209	-0.0981466	0.0948259	-0.792768	-1.47114	-0.277078	-0.909882	0.0400654	0.0249388	-0.535814	0.48674
A0A287A9T4	Sus scrofa	Uncharacterized protein	HSP90AB1	1.93352	1.26562	0.236222	1.05297	0.137162	1.28817	1.02721	0.960522	1.19182	0.55656	0.703097	1.60882	-0.0223929	0.941109	1.02822	-2.85851	1.7444	1.5912	0.734558	1.83665	0.726727	0.639667	1.6545	0.470665	1.6658	1.80862	-0.481574	0.498338
A0A287AA42	Sus scrofa	Uncharacterized protein		1.27769	0.887362	-6.70281	-0.62148	1.58313	1.02845	1.14186	1.48646	1.24745	-0.252163	1.52207	1.30055	-1.49898	0.299373	1.38125	-3.94141	0.0884506	-0.27164	0.950337	1.96878	0.397456	0.832676	0.549886	1.04769	1.22168	1.67599	-0.924938	0.316557
A0A287AA45	Sus scrofa	Uncharacterized protein	HNMT	-1.21445	-2.42538	-4.62358	-2.72359	-6.03576	-6.15683	-5.46185	-5.10025	-4.56902	-3.72277	-6.19842	-2.0074	0.646685	0.603673	-2.97265	-2.47112	-2.27484	-2.34634	-2.81749	-2.44675	-4.87634	-2.34453	-3.06056	-3.85749	-2.00373	-2.31423	0.521282	0.281212
A0A287AA59	Sus scrofa	Mov10 RISC complex RNA helicase	MOV10	-4.98226	-4.17545	-3.64251	-4.60921	-4.52246	-4.18709	-4.28743	-4.39129	-4.84259	-4.80294	-5.31632	-4.47023	0.331969	0.260636	-1.11953	-6.43756	-4.44138	-1.59501	-4.49028	-4.42375	-5.17212	-3.10626	-4.43494	-4.26938	-3.87322	-4.14308	0.415247	0.712948
A0A287AAD5	Sus scrofa	Alpha-1B-glycoprotein	A1BG	5.59548	4.84088	3.5159	4.16915	4.68465	4.54863	5.11869	4.9802	4.58249	4.39193	4.39009	4.38403	-0.0821241	0.729079	4.63282	3.86164	4.19023	4.0506	4.74539	4.45754	4.46325	4.74045	4.43052	4.8106	4.82319	4.8751	-0.367478	0.0751035
A0A287AAM6	Sus scrofa	Vacuolar protein sorting 25 homolog	VPS25	-2.69601	-5.69037	-4.56764	-2.63426	-2.45658	-3.63529	-1.76587	-2.23877	-5.08149	-3.97818	-5.17502	-2.0628	-0.229671	0.809105	-2.51254	-2.61422	-2.11817	-2.30315	-5.20966	-1.97388	-1.95389	-3.2058	-4.29396	-3.27107	-1.75603	-2.26455	0.0022832	0.997783
A0A287AAN2	Sus scrofa	Uncharacterized protein	LOC100625897	-8.02505	-1.51883	-2.88885	-2.13419	1.6632	1.40137	-2.38195	-1.74999	0.728752	-0.313371	1.06524	1.67055	-1.7536	0.141344	-2.62075	2.24402	0.0331439	0.0161521	1.50502	1.92777	-0.302871	-1.04289	0.250164	0.399329	1.91438	1.49994	0.064551	0.934405
A0A287AAP0	Sus scrofa	Uncharacterized protein	LOC100522130	0.948108	1.21015	1.55492	1.92893	1.17054	1.6758	1.32034	0.972436	1.87637	0.809238	0.850352	1.40654	0.208862	0.388037	0.870002	-1.09513	2.23638	1.99833	1.49067	1.57944	0.979019	0.476278	1.95616	1.93641	1.64771	1.39922	-0.219183	0.467429
A0A287AAQ8	Sus scrofa	Enteropeptidase	TMPRSS15	-7.748	-6.66301	-3.67479	-2.65094	-0.463186	-1.47302	-4.81557	-2.29276	-5.64845	-3.82581	-1.09551	-1.39976	-0.599182	0.582513	-3.40947	-1.66047	-4.58005	-5.79858	-0.29556	-1.72387	-4.17263	-2.85147	-3.78082	-2.6253	-0.700709	-0.254279	-0.5138	0.477514
A0A287AAS9	Sus scrofa	Catenin beta 1	CTNNB1	0.00223379	-0.0327979	0.00263664	0.294646	-0.217674	0.529885	-0.463844	-0.538124	0.377535	-0.0587243	-0.320721	0.512943	0.178311	0.248005	-0.384671	-2.88198	0.834195	0.162688	-0.389057	0.709292	-1.46259	-1.07457	0.390733	-0.0470037	0.593027	0.401096	-0.125037	0.784538
A0A287AAW7	Sus scrofa	Uncharacterized protein	LOC110258312	0.422368	0.370873	-1.00326	-0.363796	-3.89451	-0.485396	-0.13042	0.594286	0.158793	0	-0.727883	-1.13728	-0.618536	0.332878	-0.151884	-5.29581	-0.142511	-0.356544	-4.91493	-0.818516	-0.172265	-5.53768	-0.248886	0.119006	-5.64492	-0.416583	0.0368561	0.846662
A0A287ABG2	Sus scrofa	Proliferating cell nuclear antigen	PCNA	-1.34852	-1.40604	-1.52207	-1.32018	-1.53188	-5.372	-7.67434	-6.84709	-1.02672	-4.62348	-4.79832	-0.960272	2.23825	0.230936	-1.39999	-4.93996	-1.654	-7.38421	-3.25756	-2.70778	-5.24024	-1.3336	-1.51909	-1.13167	-4.99961	-1.46802	-0.941875	0.553671
A0A287AC42	Sus scrofa	VAMP associated protein A	VAPA	-2.09105	-4.35476	-4.80553	-4.66671	-2.09856	-1.93664	-6.07773	-2.52802	-2.89684	-4.73471	-2.36252	-1.79718	0.0739582	0.935873	-4.93655	-5.49738	-0.911735	-4.77209	-1.98426	-1.54839	-4.86817	-3.73451	-1.49766	-1.88314	-1.06006	-1.18105	-0.9043	0.138014
A0A287ACP9	Sus scrofa	Enoyl-CoA hydratase and 3-hydroxyacyl CoA dehydrogenase	EHHADH	-1.77254	-0.577692	-2.54829	0.078427	-0.448108	0.804837	-0.789704	-0.135575	-0.793668	-0.283267	-1.37064	1.23696	-0.387911	0.362811	-0.828862	-5.34926	-0.567008	-0.0124439	-0.0369617	1.82519	-1.3478	-2.99109	-0.10303	-0.584572	0.522898	1.21097	-0.279453	0.577116
A0A287ACX4	Sus scrofa	Peptidylprolyl isomerase	FKBP2	-2.92437	-2.51174	-2.54178	-2.61939	-2.94585	-2.72289	-2.59717	-3.00301	-3.21447	-4.10464	-5.68246	-2.35407	0.781633	0.16572	-2.37069	-3.87417	-2.37582	-5.69414	-5.22666	-2.02939	-4.3229	-7.01895	-2.69438	-2.67429	-2.44965	-2.37932	-0.00522993	0.996078
A0A287ADB5	Sus scrofa	CutA divalent cation tolerance homolog	CUTA	-2.70305	-5.0603	-4.69191	-2.10202	-3.69205	-2.66504	-4.72958	-3.94027	-3.81479	-3.45985	-2.53813	-4.48524	0.342247	0.610425	-2.41692	-5.77074	-2.54276	-2.7783	-4.84278	-4.1417	-4.73907	-3.01676	-5.80913	-5.98218	-2.25026	-4.72814	0.67206	0.577708
A0A287ADK7	Sus scrofa	Mitochondrial fission 1 protein	FIS1	-2.93896	-2.39788	-2.03	-1.60569	-3.19551	-2.53765	-2.7934	-3.2527	-2.03479	-2.55188	-2.72771	-2.72311	0.229651	0.36347	-2.96475	-4.86179	-2.02667	-1.84608	-2.67751	-2.33461	-3.2867	-4.32318	-2.08266	-2.24976	-2.43308	-2.91866	0.0971046	0.600049
A0A287ADU1	Sus scrofa	Sulfotransferase	SULT1B1	-0.404902	-1.55431	-3.99893	-2.56868	-6.54196	-0.438399	-1.36877	-5.07999	-4.57773	-3.86228	-3.95781	-0.0710161	0.568402	0.519769	-1.23998	-4.80224	-1.28591	-0.9231	-3.59623	-0.215221	-2.42401	-5.99949	-5.18806	-4.35237	-7.6975	-1.10369	2.45041	0.0105913
A0A287AE16	Sus scrofa	Adseverin	SCIN	4.85272	4.65103	4.18993	4.7828	4.4278	4.83188	4.69486	4.31745	4.69206	4.26259	4.1801	4.83665	0.125405	0.425005	4.12197	1.75169	5.14954	4.81966	4.40682	5.04169	3.87389	3.59828	4.89317	4.39023	5.13594	4.87615	-0.246045	0.526187
A0A287AEA5	Sus scrofa	Aldehyde dehydrogenase family 16 member A1	ALDH16A1	-2.66456	-1.34384	-1.08684	-2.23126	-2.59814	-1.59202	-2.06214	-1.1653	-1.82441	-2.25788	-2.76409	-1.44797	0.000854876	0.996423	-2.14205	-4.74153	-1.93441	-1.42046	-3.2516	-1.51577	-1.27312	-2.49645	-2.42602	-1.685	-2.01014	-1.7247	-0.565063	0.254206
A0A287AEK2	Sus scrofa	cAMP-dependent protein kinase type II-alpha regulatory subunit	PRKAR2A	-1.65312	-1.91643	-3.34403	-1.95104	-1.09658	-1.18879	-3.5462	-1.89105	-1.77418	-2.12316	-1.77961	-0.897705	0.143655	0.770154	-1.77826	-4.38492	-1.95607	-2.03316	-1.15764	-1.72639	-5.04832	-6.50855	-1.61021	-2.36383	-1.41444	-1.48852	0.899573	0.192332
A0A287AEU6	Sus scrofa	Methionine adenosyltransferase 2 subunit beta	MAT2B	-1.17296	-1.54504	-1.44336	-1.18536	-1.06379	-0.86633	-1.38642	-1.46697	-1.05581	-1.70728	-1.26696	-1.03386	0.106744	0.435091	-1.9127	-2.56976	-1.17185	-1.08867	-0.999273	-0.482022	-1.79479	-3.1167	-1.43191	-1.54518	-0.666394	-1.06188	0.232096	0.192512
A0A287AFW2	Sus scrofa	Aminopeptidase like 1	NPEPL1	-3.12166	-2.89293	-6.21639	-3.19046	-2.50826	-2.59597	-3.24889	-2.76543	-2.44321	-2.2733	-2.78736	-2.74776	-0.709954	0.315991	-4.49391	-3.72823	-2.05005	-2.37684	-2.59798	-2.484	-5.74042	-3.03351	-2.16792	-2.42304	-2.03469	-2.94179	0.101726	0.739766
A0A287AG13	Sus scrofa	Apolipoprotein B	APOB	4.34362	4.52147	2.3836	4.11617	2.94154	3.83513	4.17054	4.51268	4.43344	4.3105	3.16148	3.73407	-0.363531	0.338061	4.0016	2.81849	3.58344	3.82087	3.33353	3.6836	3.96444	4.03633	4.05079	4.27697	3.91534	4.02267	-0.504169	0.029613
A0A287AG39	Sus scrofa	Small nuclear ribonucleoprotein-associated protein		-0.175707	-0.310078	-4.66061	-0.578565	-0.687232	-0.523304	-0.283564	-0.327681	-0.926039	-1.01258	-1.11639	-0.364553	-0.484115	0.494326	-0.598181	-5.19657	-0.345346	-0.813438	-0.964958	-0.761445	-0.790539	-1.05748	-0.946164	-0.333274	-0.667437	-0.981386	-0.65061	0.40488
A0A287AGZ2	Sus scrofa	Caspase 7	CASP7	-0.204269	-1.07436	-4.70868	-1.42538	-1.7042	-1.44566	-0.539806	-1.66471	-0.518545	-1.76503	-1.72412	-0.773052	-0.596212	0.457341	-1.09479	-5.63724	0.161303	-0.0756675	-2.02212	-1.04173	-1.53118	-0.700079	-0.0526247	-0.130169	-0.703745	-0.608662	-0.997296	0.282363
A0A287AH85	Sus scrofa	Adenylate kinase 2, mitochondrial	AK2	0.431514	1.17583	0.114024	0.824051	0.905392	0.745067	0.486192	0.310544	0.956685	0.459711	-0.0617493	1.10166	0.157139	0.610206	8.92094e-05	-2.29194	1.06679	1.26263	-0.324805	1.48601	0.0789131	-0.525501	1.08897	0.590265	1.21128	0.976306	-0.370244	0.421796
A0A287AHB8	Sus scrofa	Hephaestin	HEPH	-2.14189	-2.6134	-5.59111	-2.66952	-2.00609	-1.91413	-2.27883	-3.04786	-2.62127	-4.63931	-2.38422	-2.20084	0.0393664	0.954844	-2.49513	-3.60141	-2.52507	-7.40421	-2.39846	-1.88697	-3.51322	-4.74947	-2.95358	-2.6664	-1.64997	-2.334	-0.407433	0.672508
A0A287AHI3	Sus scrofa	Protein phosphatase 6 regulatory subunit 3	PPP6R3	-5.97716	-3.15371	-3.97981	-3.64548	-3.53512	-3.50351	-4.01842	-3.00879	-3.46031	-3.58272	-3.60802	-3.37466	-0.45698	0.201595	-3.61118	-4.12963	-2.13655	-3.40012	-3.52256	-3.39253	-3.06366	-3.49626	-3.92381	-4.93696	-4.01678	-3.58943	0.472388	0.308026
A0A287AHQ0	Sus scrofa	Acetyl-CoA acetyltransferase 2	ACAT2	-1.42282	-0.385639	0.247053	0.352768	-0.400611	-0.231814	0.43207	-0.147805	-0.00138599	0.0150081	-0.015954	-0.109484	-0.335585	0.348547	-0.432629	-4.31522	0.616889	0.610147	-0.046315	-0.0715872	-0.386126	-1.15213	0.115125	-0.119946	0.589756	0.114187	-0.466596	0.454107
A0A287AHT5	Sus scrofa	Small nuclear ribonucleoprotein Sm D1	SNRPD1	-5.01098	-2.20673	-5.94441	-5.04554	-5.39623	-5.46461	-3.07807	-2.43863	-6.02208	-4.08059	-4.30723	-2.22415	-1.15296	0.081728	-5.17425	-3.85961	-2.92298	-3.18042	-3.61877	-2.95881	-6.07036	-6.81729	-3.10241	-2.43403	-4.36882	-4.74128	0.969893	0.123373
A0A287AHX3	Sus scrofa	Glycosylphosphatidylinositol specific phospholipase D1	GPLD1	-0.176465	-0.946974	-5.42669	-0.986166	-2.08307	-1.29989	-1.32409	-0.620089	-0.271449	-0.762117	-1.68519	-1.5887	-0.777934	0.430083	-1.70474	-6.42872	-1.70672	-2.69881	-1.52547	-0.917286	-5.34368	-1.85609	-1.03119	-0.285012	-1.76961	-0.755361	-0.656801	0.584503
A0A287AI92	Sus scrofa	Carbonic anhydrase 1	CA1	3.02663	5.63185	6.81057	6.24198	4.48993	5.06541	6.38072	6.48693	6.27028	6.13083	5.93836	5.73447	-0.945868	0.152972	6.58681	5.69241	5.09827	5.59444	4.68244	5.33881	6.54632	6.83203	5.57887	5.15197	4.90128	5.07778	-0.182513	0.470777
A0A287AIJ3	Sus scrofa	Glutathione peroxidase	GPX3	1.61589	1.52015	1.63833	2.06303	1.40456	1.93568	1.44443	2.02077	2.29751	2.39157	1.65051	1.75108	-0.229704	0.165381	1.68637	0.234035	1.41403	1.69534	1.64966	1.84406	1.62875	1.24523	1.90836	2.24375	1.67864	1.69782	-0.313176	0.147707
A0A287AJ89	Sus scrofa	Heterogeneous nuclear ribonucleoprotein M	HNRNPM	-2.02355	-2.40174	-3.86497	-3.84165	-4.99251	-3.34208	-4.34559	-3.09568	-2.10319	-3.59058	-3.89946	-4.21635	0.130723	0.836858	-1.82312	-3.25379	-3.5434	-5.73912	-4.31985	-2.37903	-5.86748	-5.61097	-4.66812	-3.95658	-2.94184	-3.02143	0.834686	0.397944
A0A287AJE3	Sus scrofa	Uncharacterized protein	LOC106504547	2.73886	3.13501	2.04593	2.63642	1.72204	3.18375	2.18726	3.53905	2.5072	2.66106	2.16581	3.19883	-0.132867	0.44528	2.90594	-0.219945	2.50327	2.29831	2.01426	3.47057	2.49253	2.3481	2.49594	2.82936	3.05742	3.40062	-0.608593	0.228949
A0A287AJI4	Sus scrofa	Serpin family F member 2	SERPINF2	2.97667	3.09321	1.80105	2.11116	2.75541	2.60206	3.27947	3.27903	2.7963	2.32901	2.52697	2.52825	-0.233242	0.234889	2.67806	2.88006	2.27943	2.38862	2.50525	2.51264	2.9997	2.78415	2.22745	2.31516	2.53528	2.54503	-0.0271171	0.683841
A0A287AJM8	Sus scrofa	Thimet oligopeptidase	THOP1	-2.06706	-1.57943	-5.15167	-1.48484	-1.2316	-4.4727	-1.36816	-1.37451	-1.67756	-3.74557	-5.45194	-5.95292	0.597228	0.606969	-1.22628	-4.03542	-1.26929	-0.900961	-3.59561	-1.60654	-1.91505	-1.92994	-1.20907	-1.58612	-1.0514	-1.8084	-0.522354	0.412609
A0A287AJQ2	Sus scrofa	Phosphoglycerate mutase	PGAM1	3.80929	3.77069	3.72308	3.92178	3.81652	3.92174	3.73392	3.63506	3.95944	3.39468	3.49428	4.08503	0.110113	0.392418	3.37655	1.36974	4.15186	3.79064	3.58809	4.13279	3.2027	2.79524	3.53556	3.55176	4.0601	3.55503	-0.0484489	0.885013
A0A287AJU1	Sus scrofa	Coactosin like F-actin binding protein 1	COTL1	-0.164514	0.666265	-1.17253	-0.174945	0.384457	0.121589	0.360668	-0.106521	0.0812919	-0.0406781	-0.261018	0.209065	-0.0970804	0.764743	0.101521	-3.39742	0.09505	0.296466	0.0325489	0.596856	0.32285	-0.219042	0.040406	0.020888	0.389797	0.685116	-0.585833	0.316198
A0A287AK65	Sus scrofa	Argininosuccinate synthase 1	ASS1	2.3082	2.20893	0.727884	2.41126	1.72484	2.65392	1.53409	1.5528	2.8662	1.69856	1.20992	2.82317	0.058382	0.904217	1.86617	-2.32217	2.9913	2.95616	1.63772	2.72001	1.25677	0.373453	2.97964	1.35677	2.78105	2.09572	-0.165704	0.801572
A0A287ALI7	Sus scrofa	Core histone macro-H2A	H2AFY	-0.956467	0.787343	0.724879	0.77834	-0.624823	0.400079	0.187871	0.960465	-0.0494389	-0.261445	-0.483101	0.2466	0.0847333	0.800111	-0.392145	-5.38537	-0.348561	-0.0321115	-0.81981	0.00251165	0.611538	-0.795199	0.27508	0.362373	-0.0565631	-0.0592339	-1.21891	0.137674
A0A287ALJ5	Sus scrofa	2-hydroxyacyl-CoA lyase 1	HACL1	-6.90251	-4.29364	-5.62442	-4.33003	-6.27191	-5.02863	-3.79501	-1.7475	-5.24157	-3.92429	-5.20563	-4.33549	-1.36694	0.0354385	-4.44017	-6.98028	-4.8554	-5.09684	-4.55474	-3.36145	-3.40542	-3.53051	-3.8694	-4.0497	-3.92736	-3.91516	-1.09855	0.0939691
A0A287ALP5	Sus scrofa	SEC24 homolog A, COPII coat complex component	SEC24A	-2.09874	-1.2888	-2.21754	-1.7474	-1.62785	-0.790238	-1.19915	-1.30031	-1.80325	-2.74633	-2.28192	-1.13973	0.116687	0.699773	-1.52558	-5.23923	-1.82719	-1.89943	-1.06205	-0.842629	-1.41923	-4.51089	-2.02289	-2.16016	-0.953808	-1.33206	0.000490046	0.997851
A0A287ALS7	Sus scrofa	Uncharacterized protein		3.92308	2.55971	1.06107	2.07691	2.45075	2.21904	2.67224	2.34673	2.52401	2.19587	2.20458	2.39111	-0.00732869	0.984478	2.26349	-5.78085	2.92089	2.23927	2.2728	2.32943	2.46424	3.1475	2.82002	3.285	2.74627	2.93352	-1.85859	0.248286
A0A287ALZ4	Sus scrofa	Actin-related protein 2/3 complex subunit 3	ARPC3	0.926746	0.687931	-0.225746	0.519766	1.14394	0.642303	0.523808	-0.107238	0.785152	-0.0836849	0.340451	0.584633	0.275303	0.372777	0.428578	-1.76656	0.913517	0.371784	0.762978	0.805392	0.184195	-2.9693	0.627334	0.217698	0.923285	0.927253	0.267538	0.242483
A0A287AM26	Sus scrofa	Arginyl aminopeptidase	RNPEP	0.922035	1.47814	1.1317	1.36404	1.36201	1.7445	1.72942	1.31028	1.32014	0.917655	1.18908	1.35661	0.02987	0.881599	0.970302	-1.88632	1.44395	1.17067	1.15612	1.70137	1.12509	0.84361	1.04571	1.0678	1.60715	1.34543	-0.413119	0.429992
A0A287AM78	Sus scrofa	Purine nucleoside phosphorylase	PNP	0.202989	1.63845	2.55713	2.12867	2.04925	1.97917	1.97989	1.87323	2.05128	1.84935	2.1442	1.73971	-0.180334	0.616035	2.14551	0.933285	2.12057	1.83563	1.92056	1.77771	1.69643	1.17329	1.7535	1.51299	2.0656	1.78605	0.124234	0.345235
A0A287AM82	Sus scrofa	Anterior gradient 2, protein disulphide isomerase family member	AGR2	1.53985	2.56211	2.94278	2.48422	1.85757	2.18431	3.71002	3.04603	2.32185	2.46155	1.9104	2.3231	-0.367019	0.388947	2.25351	1.80635	2.28257	2.19892	2.08371	2.44408	2.43338	2.17685	2.32784	2.98326	2.06181	2.48309	-0.232848	0.11992
A0A287AN02	Sus scrofa	26S proteasome non-ATPase regulatory subunit 2	PSMD2	-1.92052	-1.29327	-2.10398	-1.55474	-1.55579	-1.57575	-0.978905	-1.34867	-1.65421	-2.3474	-1.8422	-1.51812	-0.052424	0.838509	-1.58121	-5.148	-2.69462	-1.66675	-1.51165	-1.57666	-1.58497	-4.26358	-1.93014	-1.91618	-1.43717	-1.65331	-0.232259	0.282516
A0A287AN95	Sus scrofa	PDZ and LIM domain 5	PDLIM5	-2.64604	-2.25262	-4.40805	-2.26291	-2.68683	-1.83883	-5.94151	-4.66922	-2.55138	-2.36516	-2.74553	-1.75988	0.656236	0.430509	-8.41283	-4.8943	-2.97846	-2.7933	-2.7384	-1.85026	-2.54381	-6.81251	-2.69538	-3.14106	-2.13008	-2.22708	-0.686271	0.558554
A0A287AP66	Sus scrofa	Uncharacterized protein	RPL12	-1.12636	-1.1473	-0.548401	-1.48654	-0.172628	-0.839629	-3.58074	-1.71984	-1.06392	-1.81686	-1.75927	-0.839829	0.909933	0.0608544	-1.61478	-3.25419	-0.453955	-1.08227	-0.192208	-0.684399	-1.51442	-2.12233	-1.05684	-1.61844	-0.415571	-0.716208	0.0270011	0.920554
A0A287APV0	Sus scrofa	Uncharacterized protein	SERPINB10	0.220075	0.519568	-0.397986	-1.34352	0.293587	-0.573848	-0.910554	-2.20756	0.204525	-2.93413	-1.12252	-1.84974	1.25631	0.0352352	0.212854	-3.82195	-0.332559	-1.21718	0.330537	0.609016	-2.66589	-2.14571	-1.17087	-1.0907	-0.539157	-0.15193	0.590831	0.37514
A0A287APZ8	Sus scrofa	Superoxide dismutase	SOD2	-1.86711	1.40917	3.01883	2.68735	2.3856	2.25241	1.35318	1.36712	2.66817	2.51375	2.0063	2.29327	-0.385924	0.529029	0.608967	2.36531	2.55039	2.24872	2.50588	2.21704	1.32721	-0.0114268	2.67823	3.0978	2.26207	1.77963	0.227133	0.654437
A0A287AQ35	Sus scrofa	Uncharacterized protein	SMIM24	-0.580186	0.539428	-0.389178	0.682201	0.785686	1.0485	-0.188074	-0.270001	-0.0722136	0.610985	-0.0443052	0.488258	0.2603	0.298434	-0.616939	-0.118288	1.00878	1.01795	0.789619	0.721749	0.832058	0.505331	1.07307	1.01291	0.886756	1.14893	-0.442698	0.105371
A0A287AQG4	Sus scrofa	Uncharacterized protein	SYNCRIP	-4.83817	-1.60179	-2.23648	-0.475786	-1.91737	-2.22368	-1.54563	-1.33365	-3.39514	-2.63171	-5.4905	-1.6595	0.460476	0.657705	-1.31193	-3.75433	-1.82949	-6.03143	-1.72651	-1.6265	-1.89005	-1.70868	-1.91226	-2.17872	-1.67632	-1.66086	-0.875549	0.267397
A0A287AQY1	Sus scrofa	Desmin	DES	-3.05962	-3.76839	-4.30727	-3.51148	-3.72734	-4.28476	-3.78109	-3.0639	-3.79909	-3.11195	-7.42986	-6.44393	0.828496	0.303766	-4.77205	-1.23944	-3.93356	-3.20057	-3.63947	-4.174	-3.74074	-6.09216	-3.8424	-3.01169	-3.80886	-3.52573	0.510416	0.589455
A0A287AR67	Sus scrofa	Sorcin	SRI	-1.30836	-0.336807	-0.238577	-0.142925	0.168563	0.0115478	-0.821223	-1.26821	-0.0949984	-1.01756	-0.0722272	-0.288172	0.285973	0.263572	-0.755084	-1.59246	-0.494018	-0.595832	0.299689	-0.0776187	-0.733576	-4.4127	-0.909609	-0.297247	0.0301027	-0.284196	0.565317	0.275956
A0A287ARG2	Sus scrofa	Uncharacterized protein		-1.80108	-1.71119	-3.18074	-1.73592	-5.38622	-1.87012	-1.70775	-2.21043	-1.88456	-1.43819	-3.81471	-1.90136	-0.454706	0.226081	-1.92051	-4.40458	-0.84023	-1.6273	-1.83902	-1.62232	-1.70047	-2.26572	-1.5404	-2.28486	-1.15239	-1.18353	-0.354432	0.44378
A0A287ARN5	Sus scrofa	Myosin ID	MYO1D	-1.19354	0.797504	-0.738672	0.542007	1.32172	1.10847	-2.3114	-0.118747	0.467736	-0.572639	0.494856	1.00501	0.478779	0.25216	-0.114511	-2.25325	1.03099	0.493925	1.10161	1.07604	0.738515	-0.374912	-0.0940546	1.04698	1.20004	1.07335	-0.375851	0.39902
A0A287ARR1	Sus scrofa	Ferritin	FTH1	0.0754529	0.241477	0.320679	0.542367	1.62209	0.884653	-0.812618	-0.635006	0.838626	0.296078	0.894437	0.686176	0.403172	0.129148	-0.142794	0.586867	0.954524	0.646719	1.75349	0.5645	-0.00666831	-0.732327	1.0943	-0.348312	1.23371	0.0918952	0.505118	0.0894374
A0A287ARU4	Sus scrofa	S-phase kinase associated protein 1	SKP1	-2.81493	-6.27745	-6.20397	-2.17133	-3.30458	-2.46869	-2.71188	-2.1881	-5.8933	-2.59408	-2.93675	-2.23347	-0.78056	0.297789	-3.498	-2.17392	-2.46656	-3.69969	-4.25082	-2.25864	-4.29988	-5.16564	-4.43413	-4.76788	-2.21165	-4.6937	1.20421	0.16
A0A287ARU7	Sus scrofa	Uncharacterized protein	YWHAE	2.59245	2.61732	2.58502	3.02086	2.80179	2.85404	3.20218	2.55971	3.04243	2.76466	2.73632	2.95752	-0.13189	0.378942	2.36921	-0.312175	3.55445	3.1592	2.75426	3.08937	2.56766	2.1817	3.23046	2.68081	3.19945	2.87253	-0.353049	0.468756
A0A287ARZ1	Sus scrofa	Thioredoxin domain containing 5	TXNDC5	-1.74373	-1.68807	-0.726654	-1.20513	-1.99705	-2.05474	-1.00686	-0.852166	-2.23661	-1.41493	-5.15056	-2.08441	0.555027	0.41415	-1.98202	-4.29222	-3.07553	-3.45344	-1.66048	-1.46771	-1.59288	-1.9317	-2.37187	-0.858629	-1.92191	-1.63798	-0.936072	0.125668
A0A287AS29	Sus scrofa	Nucleoside diphosphate kinase	NME1	-0.477372	0.304223	0.39818	0.529661	0.628377	0.256716	0.717439	0.235508	0.598074	0.512213	0.2191	0.137956	-0.130084	0.592199	0.233867	-0.117107	0.747117	0.574583	0.292761	0.419706	0.601731	0.174865	0.642534	0.394028	0.431459	0.320338	-0.0690046	0.49552
A0A287ASX4	Sus scrofa	Vasodilator stimulated phosphoprotein	VASP	-0.823292	-1.44752	-1.88381	-1.56381	-1.39117	-1.38119	-1.76882	-1.80812	-2.03865	-2.01369	-0.859466	-1.52615	0.254018	0.254154	-1.60889	-6.48912	-1.81844	-1.77199	-1.43832	-1.05668	-2.24455	-2.71476	-3.93886	-1.84564	-1.03703	-1.51874	-0.147311	0.861833
A0A287AT18	Sus scrofa	Proteasome subunit alpha type	PSMA7	0.345542	1.07972	1.27742	1.34772	0.941494	1.37523	1.07798	0.941254	1.13905	1.19411	0.750919	1.142	0.0202996	0.898493	0.763939	-0.861354	1.3449	1.24503	1.11203	1.19961	1.07763	0.244329	0.964151	1.51354	1.19661	1.08827	-0.213397	0.349654
A0A287AT21	Sus scrofa	Sorbitol dehydrogenase	SORD	2.01667	2.48602	1.25591	2.18659	2.30214	2.80342	2.10331	2.36131	1.9325	1.81854	1.85119	3.00207	-0.00302682	0.986421	1.97421	-0.400035	2.25733	2.3465	2.34214	2.90141	1.58141	1.50463	2.3404	1.57055	2.77211	2.66636	-0.168984	0.679475
A0A287AT36	Sus scrofa	Uncharacterized protein	C8B	-0.0479579	0.180964	-1.24296	-0.622608	-3.00544	-0.398852	0.277493	0.358887	-0.66487	-0.318882	-1.47179	-0.264687	-0.508834	0.0638014	-0.133762	-7.47451	-0.827479	-0.457013	-1.98453	-0.893988	-0.185249	0.0846463	-0.518494	-0.243112	-1.18833	-0.174041	-1.59112	0.242427
A0A287ATV1	Sus scrofa	Erythrocyte membrane protein band 4.1 like 3	EPB41L3	-4.02027	-5.84797	-3.27613	-2.13235	-2.4365	-1.88231	-3.09065	-2.38919	-2.5753	-2.93777	-4.8438	-2.16651	-0.265387	0.754888	-2.74699	-3.78432	-2.32812	-3.41082	-2.33177	-2.68596	-4.75192	-3.45426	-3.27211	-6.53891	-2.80837	-2.75138	1.04816	0.105163
A0A287AUR6	Sus scrofa	Glyoxalase domain containing 5	GLOD5	-0.755679	-0.614565	-0.466906	-0.0465903	0.591794	0.448693	-0.635869	-4.58584	-0.174699	-0.308776	-0.11305	0.232604	0.790396	0.279255	-0.615162	-5.89938	-0.158121	-0.0505405	0.323215	0.537131	-0.855648	-1.19775	-0.231817	0.113336	0.408835	0.177311	-0.712853	0.414652
A0A287AUX8	Sus scrofa	T-complex protein 1 subunit gamma	CCT3	-0.20131	-0.468591	-1.48181	-0.545267	-0.900113	-0.606274	0.176335	-0.470378	-0.312015	-1.56749	-0.897688	-0.00518601	-0.187824	0.559123	-0.94691	-4.56382	0.0194403	-0.314762	-0.854786	-0.128461	-0.511521	-1.08091	-0.170697	-0.71365	0.0382384	-0.0847485	-0.711002	0.27878
A0A287AV87	Sus scrofa	Uncharacterized protein		-2.18673	-2.73855	-5.23924	-3.43701	-4.54902	-2.13586	-2.79361	-3.90779	-2.39065	-3.14793	-3.76434	-3.8275	-0.0757644	0.914078	-4.5139	-2.33827	-3.08017	-5.03428	-5.42936	-4.89276	-4.58205	-4.4241	-4.85567	-3.10827	-2.58074	-2.65546	-0.513743	0.580904
A0A287AVA9	Sus scrofa	Uncharacterized protein	LOC100153899	4.30535	4.17392	3.09689	3.35892	2.11507	3.40726	3.74011	4.42726	3.33412	3.37575	2.12167	3.65931	-0.0334689	0.805226	3.80686	1.21933	3.6803	3.54616	2.4367	3.6628	3.12234	3.31415	3.85354	3.77953	3.53726	3.68904	-0.490618	0.270558
A0A287AVL4	Sus scrofa	Uncharacterized protein	LOC100738425	-5.16981	-3.22495	-4.37506	-2.57374	-2.58633	-4.41043	-3.82595	-1.83251	-1.799	-7.04348	-2.57964	-2.41146	-0.474713	0.669799	-4.47639	-4.17233	-2.68483	-2.94982	-2.3032	-2.6291	-5.7814	-6.04083	-3.63426	-4.55711	-2.28552	-1.37769	0.743522	0.182499
A0A287AW14	Sus scrofa	Olfactomedin 4	OLFM4	-4.94765	-1.09721	-3.70225	-6.16526	-2.5542	-1.07426	-1.84178	-1.35785	-5.35119	-4.17525	-4.55367	-1.02321	-0.206315	0.811209	-4.34387	-4.98591	-4.37442	-2.20959	-1.33921	-0.214678	-0.732515	-3.09659	-4.27861	-2.67982	-1.82877	-0.148868	-0.783752	0.293742
A0A287AWD8	Sus scrofa	Carbonic anhydrase 13	CA13	-1.3615	-4.09974	-0.335436	-5.39224	-1.04303	-0.852754	-4.83948	-5.35437	-0.865154	-4.41915	-1.32298	-6.46672	1.69719	0.146066	-0.833783	-7.08628	-5.34762	-0.872813	-7.00731	-1.45763	-1.60216	-5.3216	-0.169953	-1.63711	-0.690524	-0.874462	-2.0516	0.158766
A0A287AWI9	Sus scrofa	Eukaryotic translation elongation factor 2	EEF2	3.61279	3.65868	2.14172	2.96324	3.33451	3.52963	3.55925	3.53456	3.12224	2.62029	2.74239	3.60012	0.0102852	0.964525	3.07013	-0.687412	3.19414	3.08543	3.09201	3.73032	3.10357	2.60812	3.11871	2.56792	3.59375	3.51506	-0.503752	0.420892
A0A287AWP6	Sus scrofa	Uncharacterized protein	SLC10A2	-3.33755	-3.86538	-4.55223	-4.20498	-2.5824	-3.42338	-3.87773	-5.80842	-2.00868	-5.60076	-4.76061	-3.94385	0.672355	0.382225	-6.61584	-5.64464	-1.7495	-2.37166	-2.79571	-4.0334	-2.75791	-3.31087	-1.77295	-3.13492	-2.6541	-2.69277	-1.14787	0.163419
A0A287AWP8	Sus scrofa	Complement C5a anaphylatoxin	C5	0.796568	1.92171	-0.329365	0.893987	0.712062	1.05584	2.04337	2.40225	1.22861	1.3566	0.410244	1.18838	-0.596441	0.0888106	1.93504	-0.444166	0.850985	0.757477	0.54436	1.24825	1.55355	1.62939	0.829613	1.37053	0.964815	1.80833	-0.544047	0.173894
A0A287AWR7	Sus scrofa	Paraoxonase 1	PON1	2.0715	1.85401	0.682794	1.54208	0.860204	1.7176	1.55729	2.01609	1.99909	1.90174	1.51527	1.487	-0.291382	0.323562	1.65748	-5.35599	1.00084	1.29235	1.34572	1.35885	1.17358	1.4769	1.59615	2.02997	1.59015	1.73243	-1.38333	0.265459
A0A287AXR5	Sus scrofa	Tyrosine 3-monooxygenase/tryptophan 5-monooxygenase activation protein zeta	YWHAZ	5.26577	4.9382	4.52172	5.0225	4.81089	4.86758	5.4092	4.65838	5.05669	4.58481	4.54867	4.96445	0.0340762	0.825813	4.61138	2.76238	5.53783	5.24395	4.85888	5.1185	4.60562	4.41402	5.20936	4.82069	5.14681	4.98933	-0.175486	0.598662
A0A287AXW3	Sus scrofa	Catechol O-methyltransferase	COMT	3.51273	3.48649	2.9782	3.73364	3.32962	3.86801	3.73864	3.17326	3.69972	3.01974	2.80344	3.83811	0.105963	0.64335	3.13127	-0.945143	4.01841	3.73886	3.1549	4.21188	2.54712	2.3269	3.6645	3.19244	3.70535	3.75279	-0.313155	0.633013
A0A287AYZ7	Sus scrofa	3'(2'), 5'-bisphosphate nucleotidase 1	BPNT1	-0.0608418	0.607621	0.101861	0.470683	0.823017	0.475197	0.0348219	0.335621	0.438591	0.226285	-0.149887	0.515026	0.169513	0.402657	-0.0963722	-1.79256	0.667372	0.816548	0.175849	0.998539	0.296658	-0.0312652	0.249514	0.778788	0.856942	0.929514	-0.385129	0.278401
A0A287AZ47	Sus scrofa	Uncharacterized protein	PPP1R7	-2.00683	-1.8765	-1.64132	-1.8216	-1.85202	-1.30666	-1.81336	-2.01362	-2.60102	-2.71485	-2.0947	-2.02523	0.459641	0.0601605	-2.17096	-3.74004	-1.81252	-2.01511	-1.97815	-1.59441	-1.91102	-5.83032	-2.35247	-2.50894	-1.60899	-2.11125	0.501965	0.220771
A0A287AZ54	Sus scrofa	Pyridoxal phosphatase	PDXP	-1.1503	-0.809073	-0.508417	0.256338	-0.704621	-0.207523	-0.403848	-0.982316	-0.102357	-0.333606	-0.785189	-0.824744	0.05141	0.825653	-0.493999	-3.99753	-0.180985	-0.0705195	-0.590758	-0.507751	-1.19644	-1.66654	0.0685524	-0.423569	-0.126952	-0.522111	-0.32908	0.483543
A0A287AZ79	Sus scrofa	AP complex subunit beta	AP2B1	-1.52877	-0.749731	-1.48837	-0.970513	-0.762032	-0.4553	-0.783376	-1.07977	-1.24037	-1.77353	-1.40677	-0.561895	0.148499	0.556222	-1.39418	-4.59975	-1.06752	-0.905986	-0.930721	-0.834727	-1.7528	-6.54209	-1.00536	-1.51144	-0.397515	-0.940347	0.402776	0.297048
A0A287AZD5	Sus scrofa	Uncharacterized protein	MMP9	2.01077	0.334294	-1.143	-1.50134	-0.870471	0.234905	-3.51252	-2.236	-1.96013	-2.27653	-1.24284	-1.79623	2.0149	0.0493879	0.686012	-1.59243	-0.854346	-6.51806	-1.12238	-0.537539	-3.58026	-3.89273	-6.35675	-1.7217	-0.792533	-1.01464	1.23664	0.448595
A0A287AZH1	Sus scrofa	Nucleosome assembly protein 1 like 4	NAP1L4	-2.16502	-2.19472	-1.17869	-1.4534	-2.57508	-1.72827	-5.41303	-2.3113	-2.16701	-1.98055	-2.30198	-1.63836	0.752841	0.2164	-4.34033	-4.38646	-1.97413	-1.96166	-3.53311	-1.61618	-2.83519	-2.14655	-2.31149	-2.00056	-1.7928	-1.99138	-0.788984	0.159186
A0A287AZV4	Sus scrofa	S-(hydroxymethyl)glutathione dehydrogenase	ADH5	0.775305	1.01744	1.07293	1.32901	1.32515	1.36303	1.30645	0.670857	1.25875	0.860042	1.03522	1.23265	0.0864812	0.598995	0.780808	0.400675	1.48217	1.32222	1.24784	1.3996	0.698464	0.0216116	1.25945	1.16623	1.24988	1.03736	0.200052	0.02336
A0A287AZZ1	Sus scrofa	Caspase-3	CASP3	-0.00750851	0.19302	-0.154757	0.655404	0.137337	0.57745	0.112374	0.0641461	0.10013	0.222263	-0.0940582	0.669233	0.054476	0.624472	0.321428	-0.931684	0.357347	0.786379	0.26302	0.722954	0.375101	-0.536704	0.314641	0.124367	0.431111	0.706774	0.0173592	0.909004
A0A287B088	Sus scrofa	Proteasome subunit beta	PSMB4	-0.0172039	0.665498	0.633046	1.37699	0.625067	0.94223	0.635625	0.600294	0.990158	0.912001	0.806998	0.914152	-0.1056	0.531469	0.583475	0.19913	1.00856	0.994262	0.844272	0.980584	0.54174	0.175815	1.20255	1.00224	1.07479	0.780115	-0.0278288	0.688547
A0A287B0H0	Sus scrofa	SEC31 homolog A, COPII coat complex component	SEC31A	0.445781	-0.513608	-1.65934	-1.19426	-0.345532	-0.224707	-0.55	-7.18357	-1.19562	-5.58341	-0.332074	-0.394044	1.95784	0.158853	-1.31585	-4.98723	-0.204977	-0.583251	-0.439425	-0.0494027	-1.00987	-2.05511	-0.671642	-2.71896	-0.355491	-0.511959	-0.0428513	0.951861
A0A287B0I3	Sus scrofa	Uncharacterized protein	ARHGDIB	0.993053	-0.0473638	-0.922776	-0.626335	-1.15973	-1.01043	-0.46669	-0.355635	-0.00672107	-3.94518	-5.29639	-0.815912	1.35216	0.160806	-0.647636	-4.57889	-0.133442	-0.533739	-1.16776	-0.140522	-1.15046	-1.20561	-0.195997	-0.724107	-0.675473	-0.83189	-0.403076	0.542364
A0A287B0K6	Sus scrofa	Dynamin 2	DNM2	-1.02671	-0.526783	-4.61797	-4.14276	-1.71056	-1.33877	-0.73071	-1.39673	-3.61309	-5.07355	-2.54502	-0.756672	0.12537	0.734352	-0.681859	-4.26919	-2.05078	-3.85552	-4.17941	-1.08301	-2.42992	-4.38326	-4.15708	-7.13756	-2.04482	-1.50005	0.922155	0.286156
A0A287B110	Sus scrofa	Tissue specific transplantation antigen P35B	TSTA3	-0.979755	-0.861882	-1.30076	-0.667771	-0.732792	-0.511421	-0.480715	-0.787135	-0.529318	-1.3327	-0.869309	-0.513266	-0.0903242	0.677993	-0.793425	-4.04153	-0.454045	-1.14794	-1.0916	-0.427885	-0.695662	-1.40587	-0.752881	-1.12657	-0.458345	-0.806506	-0.451764	0.37177
A0A287B1I4	Sus scrofa	Uncharacterized protein	DCTN1	-1.71438	-0.819231	-1.75534	-7.05604	-1.21608	-0.443384	-0.810484	-1.02253	-4.12848	-4.9515	-4.43871	-1.57118	0.653073	0.46028	-1.43953	-2.27339	-1.77071	-1.56781	-1.14516	-1.3054	-1.30175	-1.99092	-1.07911	-5.30845	-1.23063	-1.27755	0.447735	0.532222
A0A287B1N4	Sus scrofa	Uncharacterized protein		-2.0621	-0.854198	0.125326	-0.941799	-0.331629	-1.04149	-5.74413	-2.48064	0.212199	-1.1276	-4.46427	-0.195054	1.44893	0.147233	-4.37694	-6.04403	-1.38949	-0.960501	-0.00721836	-0.305193	-0.929266	-5.63961	-0.835442	-0.826614	0.0721166	-0.777015	-0.691258	0.279177
A0A287B1T7	Sus scrofa	Dimethylarginine dimethylaminohydrolase 1	DDAH1	-2.49486	-2.40971	-1.00631	-1.37288	-3.68375	-1.74113	-1.01842	-1.57347	-0.518974	-1.50137	-0.788461	-1.2705	-1.00624	0.0683797	-0.926437	-2.07041	-2.05978	-2.20969	-4.58844	-0.982329	-1.01923	-1.23078	-2.15597	-2.11092	-1.98814	-1.8527	-0.413223	0.438244
A0A287B278	Sus scrofa	Annexin	ANXA4	2.22218	3.00332	3.26437	3.31595	3.16863	2.78413	2.45204	2.59817	3.30189	3.12755	2.61489	2.80411	0.143321	0.288692	2.59523	3.26773	3.3679	3.879	2.96381	2.61279	2.75605	2.98178	3.67421	3.77436	2.97026	2.84707	-0.0528814	0.587916
A0A287B2M3	Sus scrofa	40S ribosomal protein SA	RPSA	0.207352	-0.129005	-0.744087	0.0805073	-0.409423	0.429539	-0.966124	-0.312596	-0.93161	-0.6047	-0.143682	0.940396	0.2422	0.379475	-0.387819	-1.90383	-2.75534	-0.729799	0.290787	0.466984	-3.61185	-1.40533	-0.917567	-1.31502	0.598384	-0.105371	0.289622	0.692086
A0A287B2P1	Sus scrofa	Chloride intracellular channel protein	CLIC1	0.439861	0.30682	-0.820387	0.00188318	0.711238	0.0564537	0.148526	-0.0303919	0.262037	0.0623224	-0.352296	0.0376258	0.0946743	0.753934	0.037772	-1.28997	0.826842	0.362015	-0.174207	0.402477	0.321119	0.159145	0.421448	-0.110694	0.144705	0.565934	-0.222789	0.466448
A0A287B356	Sus scrofa	Eukaryotic translation initiation factor 5A	EIF5A	-0.660806	0.00166018	-2.29679	-1.19441	-1.13917	-0.426192	-0.274935	-0.254975	-1.2442	-1.39211	-1.44866	-0.0991802	-0.166942	0.474169	0.496042	-2.72595	-1.15288	-1.50503	-1.06901	0.218824	-0.208569	-0.758878	-0.389314	-1.96898	-0.362956	-0.50155	-0.257959	0.582353
A0A287B3J0	Sus scrofa	Hydroxymethylbilane synthase	HMBS	-1.96025	-1.44185	-1.11654	-1.2333	-2.31909	-1.49983	-1.08989	-1.1651	-1.59763	-1.27253	-2.44922	-1.62974	-0.0611237	0.760212	-1.89796	-3.75632	-1.85821	-1.34555	-2.21398	-1.40112	-2.15493	-4.6769	-1.3189	-1.47618	-1.47412	-1.63767	0.0442603	0.864189
A0A287B3U6	Sus scrofa	Uncharacterized protein		-0.720627	-1.23949	-5.67629	-6.93214	-2.61526	-4.69455	-1.61705	-5.41557	-1.92146	-3.96707	-3.3608	-0.865935	-0.788414	0.577552	-3.00324	-6.59982	-2.22033	-5.71419	-5.40189	-4.94873	-4.3993	-4.4206	-6.8088	-3.09744	-1.97411	-4.03914	-0.524803	0.687805
A0A287B3W7	Sus scrofa	Uncharacterized protein		2.97113	2.58892	2.83172	2.89184	2.53711	3.68831	2.39397	2.74709	2.89286	3.06513	3.66978	3.67854	-0.15639	0.519221	2.7517	1.53489	2.80545	2.44952	3.1233	3.74059	2.44038	2.72637	2.91507	2.92644	3.84016	4.0264	-0.411565	0.108561
A0A287B3Y1	Sus scrofa	Eukaryotic translation initiation factor 3 subunit I	EIF3I	-6.87924	-2.2893	-3.14838	-6.0566	-4.27694	-4.55514	-3.24869	-3.68496	-5.38734	-3.15129	-4.13103	-6.80048	-0.133635	0.904349	-3.94615	-4.97302	-5.88053	-5.68218	-3.83905	-3.43716	-3.5285	-5.60099	-5.43335	-3.97274	-3.04807	-3.32237	-0.475344	0.191498
A0A287B410	Sus scrofa	Oxoglutarate dehydrogenase	OGDH	-4.0275	-4.45242	-5.70982	-5.0537	-4.40294	-5.29559	-7.47624	-6.03141	-2.49788	-1.96659	-5.28769	-5.22337	-0.0764665	0.946296	-3.18688	-5.4249	-3.69572	-4.4264	-4.53263	-5.27719	-4.41346	-4.14979	-4.24512	-6.02003	-6.82688	-4.74536	0.642819	0.294331
A0A287B489	Sus scrofa	Uncharacterized protein	LOC106508184	-1.89544	-7.18421	-4.57716	-2.10796	-3.23656	-5.99382	-4.36976	-6.10488	-1.99444	-3.63016	-2.59874	-1.46883	-0.804724	0.479275	-5.84583	-5.8144	-1.57996	-1.44718	-2.18538	-5.90409	-3.74798	-5.50722	-1.9652	-5.93372	-1.36087	-5.92731	0.277577	0.773282
A0A287B4D0	Sus scrofa	Supervillin	SVIL	-5.43857	-4.18953	-5.68896	-5.06394	-3.92832	-7.55881	-7.58406	-4.22673	-4.03644	-3.79955	-5.74669	-3.14945	-0.554201	0.602373	-3.77896	-6.59028	-4.45175	-5.86974	-4.95183	-3.53489	-4.0605	-5.05782	-4.65257	-3.45518	-5.81315	-4.17307	-0.327528	0.571822
A0A287B4Y3	Sus scrofa	Carboxypeptidase O	CPO	0.338929	2.05976	1.08243	1.76999	2.25592	1.97281	1.71163	1.68795	1.30273	1.02973	1.49974	1.79536	0.0754479	0.826147	1.35801	1.54746	1.6171	1.69122	2.27745	2.03929	2.12539	1.42123	1.45068	1.60623	1.95804	2.18264	-0.035612	0.831232
A0A287B574	Sus scrofa	Succinate--CoA ligase [ADP/GDP-forming] subunit alpha, mitochondrial	SUCLG1	-4.03346	-1.75703	-1.25387	-1.70552	-0.792178	-0.879565	-0.44352	-0.631395	-1.52477	-2.52325	-1.03537	-1.25316	-0.501694	0.489493	-1.8334	-5.25143	-1.646	-2.02937	-0.847479	-0.254282	-1.74164	-2.17234	-1.77763	-1.82634	-0.192749	-1.27058	-0.480114	0.43536
A0A287B5G9	Sus scrofa	AP complex subunit beta	AP1B1	-0.0857732	0.193987	-0.727527	0.124955	-0.434098	-0.0372016	-0.698159	-0.462184	-0.474113	-0.527406	-0.877539	-0.580407	0.442359	0.0270179	-0.266858	-5.17609	0.0527698	0.138866	-0.571681	-0.267869	-0.0803828	-1.33762	-0.32339	-0.10441	-0.117629	-0.074837	-0.675431	0.342881
A0A287B742	Sus scrofa	TROVE domain family member 2	TROVE2	-1.59642	-1.18382	-0.87281	-0.676946	-0.84063	-0.377678	-0.862562	-1.21508	-0.502487	-1.45957	-0.881823	-0.595011	-0.00529477	0.980967	-1.40067	-5.03266	-0.582491	-0.862913	-0.495835	-0.506405	-1.30482	-2.15032	-0.722351	-1.00781	-0.3775	-0.876162	-0.407002	0.45306
A0A287B759	Sus scrofa	N-acetylglucosamine kinase	NAGK	-3.71357	-2.7919	-4.70586	-3.02854	-4.3474	-6.16612	-4.64887	-5.18063	-6.14503	-2.04973	-2.94729	-3.90293	0.0201825	0.97946	-3.37675	-7.26141	-3.71767	-4.99564	-2.30156	-3.11308	-2.02509	-3.66482	-3.16851	-5.91578	-2.51924	-2.80604	-0.777771	0.28083
A0A287B771	Sus scrofa	40S ribosomal protein S4	RPS4X	-1.98348	-1.41316	-2.02475	-1.86254	-0.737802	-0.146404	-2.86224	-1.871	-1.85885	-1.52587	-0.528026	-0.381532	0.14323	0.487928	-2.19327	-4.05135	-1.48813	-1.77131	-0.226861	-0.842294	-1.7633	-4.98391	-1.31343	-1.68607	-0.404316	-1.20108	0.129815	0.53689
A0A287B781	Sus scrofa	Uncharacterized protein	LOC110258364	2.75366	-0.116953	-1.19462	0.546744	1.84592	-0.914889	-0.704459	-0.837155	0.281955	0.00405949	-0.447859	0.463863	0.693243	0.426155	-4.77723	-1.13583	1.267	0.427349	-0.583395	0.276608	-0.569423	-6.75959	0.661068	0.63743	0.3287	-0.48773	0.277341	0.839486
A0A287B7H2	Sus scrofa	Discs large MAGUK scaffold protein 1	DLG1	-3.18186	-3.20934	-3.65979	-2.9948	-2.89927	-3.24031	-3.01832	-3.68168	-2.53472	-3.26924	-3.36873	-3.06469	-0.041331	0.873723	-3.42969	-3.66033	-2.75312	-5.60657	-4.74208	-2.85799	-3.10171	-3.70639	-2.71466	-3.38484	-2.6449	-3.00345	-0.748975	0.157633
A0A287B7V5	Sus scrofa	Transcobalamin-1	TCN1	3.37805	2.91316	1.43406	1.73586	2.50245	2.87017	1.3361	1.37846	1.12357	1.32716	2.18253	1.8156	0.945056	0.0244454	2.64007	1.23299	1.11213	1.44955	2.8692	2.15774	1.99377	1.20534	1.18009	1.93728	2.07156	1.74263	0.221837	0.313112
A0A287B7Y9	Sus scrofa	Guanine deaminase	GDA	0.634297	0.769339	1.59734	1.67222	1.33753	1.15357	1.01139	0.427835	1.71234	0.971305	1.14749	1.21956	0.112393	0.502922	0.731209	-2.08253	2.16012	1.85182	1.48322	1.42302	0.981487	0.192078	1.49122	1.35657	1.44876	0.9529	-0.142691	0.763129
A0A287B8B1	Sus scrofa	Uncharacterized protein	ST13	-1.09222	-1.26746	-5.16346	-0.697406	-2.36163	-1.01703	-1.76692	-1.53082	-1.6211	-1.52517	-5.13901	-1.07229	0.176017	0.842735	-1.70794	-3.6048	-0.729683	-1.16005	-5.11083	-0.549088	-1.4637	-1.99638	-1.19746	-1.6712	-0.891688	-1.01924	-0.770455	0.360478
A0A287B8R2	Sus scrofa	Uncharacterized protein	NUDC	-2.05405	-1.99507	-1.86678	-1.75965	-6.55665	-2.17474	-4.05156	-1.56879	-1.68959	-2.98657	-5.61446	-1.7566	0.210105	0.670766	-4.37172	-3.62904	-3.94207	-4.11448	-5.74432	-1.65092	-3.61645	-4.95679	-6.29001	-5.62153	-1.81744	-1.87782	0.121248	0.9005
A0A287B944	Sus scrofa	Family with sequence similarity 114 member A1	FAM114A1	-2.57999	-2.1707	-0.415261	-0.938024	-2.70426	-2.41117	-2.54284	-2.55407	-0.505537	-1.0157	-2.18259	-1.1295	-0.214864	0.420575	-2.0949	-1.11587	-1.80767	-1.84216	-1.72651	-1.91345	-1.54542	-2.34659	-1.67816	-4.15645	-1.72634	-1.79839	0.458465	0.35015
A0A287B9U5	Sus scrofa	Histone deacetylase 10	HDAC10	-3.28995	-4.41147	-5.60799	-4.96937	-4.58892	-4.76675	-5.28231	-4.94763	-5.38478	-5.33485	-6.77706	-5.76785	0.976673	0.0531907	-4.26849	-4.36047	-4.64397	-5.7032	-5.25333	-4.64704	-5.1879	-6.79816	-5.10554	-5.30996	-5.07124	-4.96331	0.593268	0.212604
A0A287B9W3	Sus scrofa	Dynein cytoplasmic 1 heavy chain 1	DYNC1H1	-0.48591	-0.0658963	-2.2547	-1.56784	-1.56732	-0.189083	-2.23932	-1.4817	-1.38549	-3.04877	-1.73303	0.265787	0.581962	0.257666	-1.04013	-2.73423	-2.31714	-2.24781	-1.38989	-0.277188	-1.24846	-2.05271	-0.984651	-2.99657	-0.00926923	-0.198267	-0.41941	0.285993
A0A287B9Y7	Sus scrofa	Inosine triphosphate pyrophosphatase	ITPA	-5.39872	-3.11522	-2.73674	-4.40937	-2.75577	-4.47129	-2.30502	-2.66992	-2.80179	-4.18986	-4.83184	-2.65964	-0.571504	0.461993	-5.5076	-5.74187	-2.15783	-2.59332	-2.72965	-2.60707	-2.98671	-5.29342	-4.76401	-2.65855	-2.48896	-2.34103	-0.13411	0.84872
A0A287BA45	Sus scrofa	Succinate--CoA ligase [GDP-forming] subunit beta, mitochondrial	SUCLG2	-3.96996	-1.97592	-1.54697	-1.72536	-1.47993	-5.94305	-0.45407	-1.15949	-1.47237	-2.02295	-3.85581	-0.992132	-1.11406	0.354786	-2.72035	-6.191	-1.35912	-2.13055	-1.08246	-0.20306	-6.50755	-5.43475	-4.7369	-2.05406	-0.213007	-1.03744	1.04953	0.266857
A0A287BAC5	Sus scrofa	Capping actin protein, gelsolin like	CAPG	-2.30388	-2.04585	-4.42171	-4.70053	-3.17698	-2.32887	-2.32849	-2.80711	-3.57333	-2.63311	-5.28229	-5.58032	0.537806	0.527524	-2.28511	-4.18432	-2.52166	-2.42294	-4.72578	-2.26998	-2.45486	-0.545756	-2.62232	-2.45849	-1.94558	-3.95413	-0.73811	0.413624
A0A287BAZ6	Sus scrofa	Peroxiredoxin 2	PRDX2	4.74438	4.98952	6.56378	5.97743	4.80411	5.01531	5.71987	5.82932	6.04137	5.87344	5.92423	5.73364	-0.504557	0.120397	5.70941	5.23432	5.34218	5.62102	5.04412	5.39889	5.83798	5.884	5.71776	5.26724	5.3767	5.12714	-0.14348	0.410314
A0A287BCE6	Sus scrofa	Uncharacterized protein	FCGBP	4.93833	5.96604	5.31899	5.40797	5.50252	5.97037	6.32486	5.6021	5.56391	5.24266	5.72082	6.12024	-0.245063	0.369272	4.99566	5.63254	5.10732	5.12374	5.63796	5.91311	5.86023	4.62235	5.28529	5.90489	6.24284	6.25982	-0.294181	0.343814
A0A287BD64	Sus scrofa	Uncharacterized protein	LOC110261434	-6.82003	-2.1711	-3.3496	-3.45449	-2.74803	-3.73414	-3.15346	-2.86005	-3.42096	-3.69594	-4.514	-7.14574	0.418792	0.681064	-4.38206	-3.22783	-4.28052	-3.19732	-4.42599	-3.72663	-1.78947	-2.24704	-4.77486	-3.2012	-6.27492	-5.43855	0.0809497	0.911034
A0A287BDJ1	Sus scrofa	Septin 7	44081	-0.993954	-6.38373	-4.71188	-5.52225	-1.26211	-0.363779	-1.06055	-4.41354	-7.30817	-4.29176	-4.05174	-0.70486	0.432153	0.609689	-5.40236	-4.05222	-1.8555	-5.69993	-0.845706	-0.732044	-2.27547	-3.9876	-1.13013	-3.90713	-5.03982	-0.822533	-0.237514	0.823914
A0A287BED9	Sus scrofa	Moesin	MSN	-0.06973	-0.00166018	-1.5508	-2.87039	-0.908688	-1.25068	-0.699681	-0.992624	-0.809645	-1.63168	-1.69652	-1.05722	0.039236	0.919714	-0.509408	-5.5752	-0.463499	-5.85145	-1.19818	-1.31264	-1.2338	-1.24931	-5.75066	-1.30703	-0.302045	-0.806506	-0.710171	0.651992
A0A287BEJ3	Sus scrofa	Family with sequence similarity 129 member B	FAM129B	-0.739856	-0.596312	-1.75041	-1.33441	-1.10819	-0.489633	-0.992496	-2.09047	-0.849971	-1.60426	-1.45033	-0.492007	0.243454	0.47203	-1.02587	-4.5707	-0.685697	-0.759862	-0.712948	-0.433068	-1.18722	-2.61039	-0.682205	-1.22852	-0.279952	-0.789414	-0.235075	0.551478
A0A287BEP2	Sus scrofa	Ankyrin 1	ANK1	-5.62387	-6.09384	-1.20417	-6.02414	-1.78123	-2.33767	-3.60488	-1.65041	-4.20699	-2.14091	-1.85606	-6.31652	-0.54819	0.718522	-6.6883	-4.20295	-4.05552	-4.60348	-6.35918	-1.37324	-4.72304	-4.05069	-3.84783	-5.65445	-3.16076	-1.73921	-0.684449	0.339003
A0A287BFB8	Sus scrofa	Glutaredoxin 3	GLRX3	-0.632198	-0.745716	-1.22529	-0.718815	-1.10932	-0.648344	-0.511103	-0.883461	-0.980613	-1.03945	-0.703666	-0.576853	-0.0640883	0.574149	-1.02774	-4.13065	-0.546031	-0.556038	-0.979257	-0.401213	-0.930771	-4.36087	-0.841635	-5.33213	-0.594474	-0.397274	0.802703	0.362226
A0A287BFF2	Sus scrofa	Acyl-CoA synthetase long chain family member 5	ACSL5	-5.7091	-2.58191	-6.39677	-4.91066	-2.59884	-2.62444	-3.30699	-5.25207	-2.83706	-5.91692	-3.1075	-2.06787	-0.388884	0.694818	-4.10139	-3.49331	-2.86443	-3.05926	-2.87569	-2.0929	-2.12923	-3.39258	-3.6978	-6.01014	-2.40964	-2.17628	0.221449	0.752326
A0A287BFU6	Sus scrofa	Complement C1r	C1R	-1.11073	-1.2569	-6.29371	-1.43141	-3.69652	-1.08858	-2.5983	-1.74162	-1.36327	-2.65275	-3.64846	-3.23809	0.0607748	0.955935	-3.45012	-3.42042	-6.17038	-5.75781	-3.15194	-1.87551	-4.35206	-5.29645	-5.11903	-1.74931	-4.23375	-1.83142	-0.207362	0.819959
A0A287BG14	Sus scrofa	Proteasome 26S subunit, ATPase 6	PSMC6	-3.73581	-3.09664	-5.60326	-5.06381	-3.33258	-3.16297	-3.82847	-3.22839	-3.71598	-4.535	-4.26382	-4.07974	-0.0572782	0.899302	-3.74759	-7.73305	-6.41908	-4.3379	-3.49211	-3.21414	-3.20002	-4.5163	-4.06881	-5.54092	-3.32566	-3.97038	-0.720296	0.356631
A0A287BGW4	Sus scrofa	Delta-aminolevulinic acid dehydratase	ALAD	-0.329296	-0.156745	1.39838	0.946311	-0.0273583	0.49338	0.409901	0.325218	1.07757	0.627744	0.479415	0.722284	-0.219576	0.283591	0.296731	-2.40119	0.884109	0.942271	0.0873537	0.614294	0.297979	-0.190996	0.839263	0.461693	0.392839	0.350246	-0.287909	0.503199
A0A287BGX3	Sus scrofa	Transmembrane channel-like protein	TMC5	-7.71432	-1.89359	-5.29377	-1.82157	-3.98984	-1.19297	-1.49549	-1.78452	-1.23622	-2.13879	-4.76255	-1.52333	-1.49419	0.265117	-2.52912	-4.03275	-1.82847	-2.17867	-1.77558	-1.94862	-1.44566	-8.05161	-5.6914	-1.08358	-1.11014	-1.37651	0.744281	0.496214
A0A287BHE7	Sus scrofa	40S ribosomal protein S14	RPS14	-4.57132	-3.75564	-4.64514	-3.0104	-2.05458	-2.18773	-5.72022	-3.06257	-3.14606	-3.34396	-3.07459	-2.2384	0.0601647	0.890533	-3.76524	-5.34925	-3.69316	-2.89172	-1.7943	-2.79872	-4.69226	-2.29252	-2.90584	-5.506	-1.12465	-2.60579	-0.194223	0.811566
A0A287BHL2	Sus scrofa	Phosphoglycolate phosphatase	PGP	-0.447876	-0.362332	-1.27476	-0.167872	-1.0597	-0.413945	-0.333075	-0.833081	-0.275334	-1.05667	-1.08627	-0.667248	0.0875343	0.750886	-1.00543	-6.04737	-0.766839	-1.53546	-1.08862	-0.382411	-0.810101	-0.986586	-0.649517	-0.858856	-0.137626	-0.617471	-1.12766	0.220278
A0A287BIV4	Sus scrofa	Proteasome subunit alpha type	PSMA4	0.782081	1.04216	0.995589	0.994389	0.479518	1.12359	0.961832	0.599416	0.841907	1.03741	0.605765	0.899521	0.0785796	0.455166	0.608558	-0.819341	1.22859	0.689441	1.09864	0.948721	0.849099	0.399135	0.589863	1.21317	1.30463	0.724711	-0.220999	0.433745
A0A287BJL0	Sus scrofa	Joining chain of multimeric IgA and IgM	JCHAIN	1.18957	1.9812	-0.385631	0.926292	1.53049	1.55274	2.19079	2.04772	1.04866	1.39368	1.31274	1.86089	-0.50997	0.0961747	1.86224	1.00801	0.869087	1.3979	1.60244	1.73206	2.17053	1.94907	1.28376	2.33138	1.8215	3.15521	-0.706619	0.0141788
A0A287BJQ1	Sus scrofa	Spectrin alpha, non-erythrocytic 1	SPTAN1	2.83688	3.008	2.8369	3.21755	2.77823	3.00941	3.0625	3.07763	2.96945	2.88999	2.42207	2.78213	0.0805331	0.470948	2.59699	-1.02754	3.21984	3.0104	2.93072	2.97928	2.44306	1.9106	3.03546	3.0547	3.01829	2.69437	-0.4078	0.459688
A0A287BJR8	Sus scrofa	Acyl-CoA-binding protein	DBI	-4.35343	-5.523	-3.75762	-3.9351	-1.75665	-0.560052	-3.47511	-4.2423	-1.48101	-4.3709	-1.35371	-1.23205	-0.621795	0.225713	-3.40664	-3.45675	-1.32491	-5.45925	-4.49218	-0.632413	-5.69903	-5.27984	-4.58872	-2.80458	-0.711851	-5.89804	1.03499	0.503367
A0A287BKR9	Sus scrofa	Uncharacterized protein	LOC100157017	0.113765	-0.129974	-0.370261	0.0833752	0.15823	0.764369	-0.22783	-0.300395	0.0600793	-0.301744	-0.0376517	0.780205	0.107807	0.418117	-0.464772	-4.19681	0.387565	0.449706	-0.0138403	0.868598	-0.852636	-1.14959	0.346568	-0.0769035	0.819802	0.646167	-0.450495	0.453879
A0A287BL47	Sus scrofa	Copine 3	CPNE3	-5.08078	-2.57253	-5.17513	-2.128	-2.01725	-1.91204	-4.5365	-4.66389	-1.54714	-1.62398	-2.12895	-1.8419	-0.423897	0.597939	-2.75209	-3.23481	-1.34778	-1.31803	-2.0231	-1.49331	-5.21601	-2.37339	-1.27585	-1.89039	-1.54459	-2.56343	0.449089	0.404654
A0A287BL48	Sus scrofa	Ectonucleoside triphosphate diphosphohydrolase 5	ENTPD5	-3.64517	-1.01348	-6.04641	-2.55609	-2.40868	-1.5466	-1.13223	-0.732902	-3.5902	-2.25922	-5.22645	-1.54073	-0.455785	0.593579	-2.43673	-4.69502	-2.41232	-1.36331	-2.7385	-1.79093	-2.01417	-1.21572	-1.78841	-1.92	-2.31955	-1.53652	-0.77374	0.230302
A0A287BLY8	Sus scrofa	Talin 1	TLN1	1.35361	1.34518	0.982876	0.550251	1.00029	0.95112	1.08344	1.21469	0.93244	0.789304	0.815156	0.876542	0.0786268	0.32028	0.73051	-1.74291	0.754692	0.826211	0.797594	1.16391	0.755986	0.149064	0.827253	0.946579	1.13271	0.831426	-0.35217	0.321714
A0A287BM53	Sus scrofa	60S ribosomal protein L7a	RPL7A	-5.54979	-5.96968	-3.83893	-2.16597	-1.40991	-2.1999	-7.00943	-6.03196	-5.63313	-7.61917	-2.62398	-2.03152	1.63583	0.104968	-5.83141	-4.93001	-4.5073	-2.69045	-2.11958	-2.19047	-2.67253	-5.72338	-3.64274	-3.79551	-1.7263	-2.10283	-0.434321	0.516154
A0A287BN36	Sus scrofa	Uncharacterized protein	RAB5C	-1.97064	-1.59556	-3.02564	-1.35713	-1.38481	-1.58482	-2.13609	-1.88457	-1.89142	-2.07852	-2.24127	-1.51717	0.138408	0.654425	-2.58113	-1.74262	-1.58259	-1.4986	-1.98809	-1.57158	-1.701	-5.42571	-1.85864	-6.82069	-1.89008	-1.65133	1.39714	0.228003
A0A287BN49	Sus scrofa	Perilipin	PLIN3	-1.50244	-2.56184	-4.26433	-3.30579	-4.8407	-2.63577	-4.76278	-3.30007	-4.63134	-5.06886	-5.51826	-2.23716	1.06793	0.0964337	-4.93613	-7.22919	-4.78648	-6.01388	-3.34724	-1.92828	-1.95742	-3.23882	-2.49405	-3.55792	-2.07283	-2.65178	-2.04473	0.02719
A0A287BNK7	Sus scrofa	Plectin	PLEC	3.45845	2.88293	1.93655	2.75956	3.1202	2.98205	3.01433	2.40026	2.96022	2.10335	2.06174	2.96896	0.271815	0.397028	2.16199	-2.71766	3.30547	2.52866	2.76127	3.13186	2.37629	1.32021	3.15743	1.98955	3.25336	2.65822	-0.597243	0.4367
A0A287BNQ2	Sus scrofa	Uncharacterized protein	UROD	-3.52388	-2.40455	-2.83921	-3.9586	-6.17958	-3.68761	-1.24268	-5.81779	-2.50183	-2.42256	-4.976	-2.76159	-0.478495	0.585654	-6.32162	-4.11624	-6.7675	-2.40878	-3.42142	-3.00019	-2.66219	-3.66117	-2.31384	-2.97483	-2.13373	-6.32275	-0.994537	0.431207
A0A287BP81	Sus scrofa	Poly(U) binding splicing factor 60	PUF60	-6.37273	-2.35032	-3.13315	-2.84451	-1.32553	-1.72482	-6.90518	-4.02655	-6.70012	-4.17309	-2.61127	-4.39212	1.84288	0.00908113	-3.53409	-4.12406	-1.4605	-3.21808	-2.80345	-1.90739	-5.97313	-2.92248	-4.30248	-2.46142	-2.67448	-2.21193	0.583057	0.434067
A0A287BPN8	Sus scrofa	Adducin 1	ADD1	-4.06249	-2.14214	-1.22173	-1.71333	-1.91159	-1.76625	-1.96544	-1.83227	-2.13775	-2.43501	-1.80626	-4.35096	0.285027	0.67183	-2.44963	-4.05495	-5.34814	-2.30639	-1.63876	-1.9305	-2.28522	-4.25919	-4.4363	-2.39176	-2.03128	-2.61983	0.0491986	0.835743
A0A287BPP9	Sus scrofa	Proteasome subunit beta	PSMB1	0.696729	1.4347	2.21434	1.87565	1.38995	1.96476	1.35222	1.57629	1.8264	1.69647	1.53102	1.83227	-0.0397565	0.799419	1.22577	0.679215	1.65758	1.56824	1.49449	1.90797	1.2703	1.04154	1.45551	1.62634	1.74582	1.46019	-0.0110725	0.930734
A0A287BPV2	Sus scrofa	5'-nucleotidase, cytosolic II	NT5C2	-3.17215	-2.86775	-6.77575	-3.63885	-2.45706	-2.84459	-5.96895	-5.04397	-5.78178	-8.24629	-4.50081	-3.47196	1.87627	0.0610592	-4.17167	-3.90174	-3.15709	-5.34779	-2.5028	-2.68431	-4.16199	-4.76517	-3.41917	-4.9144	-3.50412	-3.12427	0.353951	0.167913
A0A287BQK2	Sus scrofa	Inter-alpha-trypsin inhibitor heavy chain 3	ITIH3	1.91814	0.721947	-3.22098	-2.05629	0.361444	-0.254488	0.702127	1.32256	0.0404912	-0.0153484	-0.376943	0.00198309	-0.70085	0.356715	0.475593	-0.342366	-0.744096	-2.41743	-0.305083	0.633635	-0.552897	0.427132	-0.164132	0.584511	0.502999	0.0204859	-0.586307	0.355669
A0A287BQQ3	Sus scrofa	Adducin 3	ADD3	-5.65842	-5.44594	-1.40871	-1.59004	-1.75906	-1.3729	-5.41209	-1.23089	-4.44223	-1.70873	-1.62297	-1.36101	-0.242857	0.807137	-3.44559	-4.9722	-4.37112	-2.53867	-1.29694	-1.28794	-5.30726	-4.93863	-2.89812	-2.87471	-1.11587	-5.73819	0.826722	0.373495
A0A287BQT2	Sus scrofa	Aconitase 1	ACO1	2.98841	3.19908	3.34465	3.80105	3.4952	3.57168	3.09555	2.78829	3.82121	3.34807	3.01653	3.53375	0.13278	0.435667	2.72267	1.72506	4.26146	4.03436	3.59266	3.64375	2.7904	2.40137	4.10095	3.60237	3.93864	3.40302	-0.0427975	0.808436
A0A287BRF1	Sus scrofa	Uncharacterized protein	LOC110258309	0.856874	1.47065	-0.8082	0.581924	-0.0582549	-0.0430015	1.27102	1.40407	1.42586	0.758557	-0.141303	0.0182837	-0.456083	0.264873	0.515269	0.109371	0.752932	0.662461	-0.248059	-0.157239	1.16671	1.46434	0.922916	1.35327	0.379101	0.43585	-0.681242	0.00717974
A0A287BRG3	Sus scrofa	Splicing factor proline and glutamine rich	SFPQ	-0.497178	-0.867202	-4.50565	-5.4188	-3.78853	-0.960223	-1.04369	-0.995561	-4.26981	-4.14579	-1.6244	-1.03328	-0.487509	0.296605	-1.20266	-3.12168	-1.3186	-5.49885	-6.33119	-0.529671	-0.818608	-2.15851	-5.57852	-4.17996	-0.905117	-1.15463	-0.534551	0.693344
A0A287BS00	Sus scrofa	Uncharacterized protein	TXNRD2	-2.76533	-4.77368	-3.00155	-2.96548	-5.79318	-4.80188	-3.08557	-3.34927	-2.77498	-2.65679	-3.09147	-2.9782	-1.02747	0.0795198	-4.72135	-3.88855	-4.12093	-4.01521	-4.1825	-3.11937	-4.50181	-3.28609	-2.88744	-4.12662	-5.18228	-3.32834	-0.122553	0.709618
A0A2C9F345	Sus scrofa	U1 small nuclear ribonucleoprotein A	SNRPA	-3.34719	-4.85544	-2.88172	-3.23028	-6.22335	-3.11506	-3.17424	-3.1988	-4.71214	-4.98384	-5.2105	-3.51371	0.190032	0.757329	-3.8774	-7.76572	-3.43621	-3.41348	-3.87424	-3.85555	-4.17059	-6.61502	-3.62155	-3.79387	-3.98025	-3.62819	-0.0688551	0.779147
A0A2C9F350	Sus scrofa	Medium-chain-specific acyl-CoA dehydrogenase, mitochondrial	ACADM	-5.17107	-6.15844	-3.68877	-0.468252	-0.186829	-0.858822	-0.365105	-0.490125	-0.988288	-1.06695	-5.19543	-4.3629	-0.677231	0.722568	-3.83743	-0.743094	-0.361209	-2.02843	-0.606613	-0.432468	-0.577927	-4.28468	-4.32497	-0.440007	0.0733438	-3.24384	0.798139	0.54739
A0A2C9F380	Sus scrofa	Phosphoacetylglucosamine mutase	PGM3	-1.65003	-1.26382	-1.92489	-1.92445	-1.54714	-0.621291	-1.86554	-1.89117	-1.82323	-2.22629	-1.58473	-1.28575	0.290851	0.069163	-1.4792	-5.65094	-2.06079	-2.832	-1.8615	-1.24126	-1.03291	-5.0504	-2.02406	-2.32992	-1.25003	-1.94026	-0.249684	0.284366
A0A2C9F385	Sus scrofa	Epoxide hydrolase	EPHX1	-1.42717	-1.20489	-5.68556	-1.79046	-3.85455	-4.33883	-5.37051	-6.71317	-5.61101	-4.04977	-4.5239	-1.19425	1.52686	0.278485	-5.39695	0.0278762	-2.20083	-3.77494	-2.8526	-1.47663	-0.740774	-5.10888	-1.62412	-1.4644	-5.75998	0.279199	-0.209186	0.892547
A0A2C9F397	Sus scrofa	Triokinase/FMN cyclase	TKFC	2.50888	2.34834	1.22354	1.97602	1.83612	2.46071	2.09359	2.06764	1.93647	1.67258	0.924596	2.38692	0.211967	0.374408	1.99564	-1.7653	2.17266	1.78562	1.25056	2.97158	1.84236	0.991604	2.05213	1.41344	2.39904	2.48034	-0.461356	0.414201
A0A2C9F3A9	Sus scrofa	Nicotinamide phosphoribosyltransferase	NAMPT	-1.26127	-1.08237	-1.15637	-0.921295	-1.0336	-0.479626	-0.965963	-1.53216	-1.08469	-1.37214	-1.81598	-1.78388	0.436713	0.123113	-1.66878	-4.77048	-0.660432	-1.05707	-1.51795	-0.074046	-5.28147	-1.89575	-1.19812	-1.2657	-0.957745	-0.723476	0.26225	0.771618
A0A2C9F3C0	Sus scrofa	Beta-glucuronidase	GUSB	-0.200154	-0.358496	0.0099122	0.50708	-0.120848	-0.209121	-0.157177	-0.350679	-0.341765	-0.156829	-0.69792	-0.114604	0.241225	0.137497	-4.38721	-0.667473	-0.125988	0.433067	-0.157937	-0.00146111	0.418256	-0.622097	-0.160552	0.029792	-0.367853	-0.565211	-0.606556	0.504924
A0A2C9F3D9	Sus scrofa	Vimentin	VIM	-1.14103	-0.170132	-1.41906	-1.03256	-1.28459	-0.75396	-0.935408	-0.314249	-1.51131	-3.69711	-4.44917	-8.69823	2.30069	0.130283	-0.796552	-2.05261	-1.29878	-3.19299	-5.08176	-1.03645	-0.638699	-3.26739	-1.17654	-5.02967	-3.6792	-1.12134	0.242282	0.625218
A0PA01	Sus scrofa	Serine protease inhibitor 9	PI-9	-3.77667	-2.82516	-2.61106	-4.51306	-6.19896	-3.28329	-3.42864	-4.18771	-2.5326	-2.79125	-2.89163	-3.10668	-0.711615	0.327017	-2.77811	-3.34481	-5.24145	-3.3031	-4.67775	-2.47999	-4.24914	-3.06405	-2.97034	-2.77321	-4.45476	-3.36334	-0.158396	0.776223
A0PFK5	Sus scrofa	F-actin-capping protein subunit alpha	CP	0.365374	0.23001	0.289708	0.122746	0.125804	0.310917	0.251065	0.084885	0.174886	-0.0451452	0.0458279	0.635447	0.049599	0.541888	0.0965232	-1.727	0.672414	0.438763	0.632742	0.557369	0.271507	-0.659128	0.326212	-0.408698	0.671516	0.324045	0.0242259	0.929955
A0SEG9	Sus scrofa	Complement component C9		-1.51341	-0.733593	-3.67806	-0.933359	-2.0948	-1.73392	-0.578833	-0.208762	-0.768527	-0.60745	-5.1607	-1.67107	-0.281968	0.735209	-0.997077	-1.10482	-0.807609	-0.655083	-5.3866	-1.61604	-0.513358	-0.671554	-0.797544	-0.250899	-1.74062	-0.838031	-0.959203	0.139647
A0SEH0	Sus scrofa	Complement component C6		-0.345395	-0.751276	-0.64005	-0.385783	-1.79951	-1.32042	-0.0229573	0.249749	-0.542753	-0.509677	-3.36455	-0.398989	-0.108876	0.786597	-0.604678	-4.4083	-0.748206	-1.04278	-4.34175	-0.697988	-0.712995	-0.588224	-0.723662	-0.38212	-1.24133	-0.715392	-1.24666	0.141616
A0SEH3	Sus scrofa	Complement C8 gamma chain	C8G	-0.286132	0.21769	-0.431628	0.136999	-0.210961	0.451498	1.00694	1.06186	-0.557326	0.0729252	0.289577	0.320452	-0.386161	0.173505	0.509014	-0.664708	-0.716315	-0.713129	-0.0743372	0.451937	0.0355432	0.244955	-0.154769	0.527049	0.0791311	0.759995	-0.449907	0.126415
A1XQS7	Sus scrofa	MCEE	MCEE	-4.20473	-2.00487	-1.82676	-2.85258	-4.30422	-2.39171	-4.70155	-2.30313	-3.85598	-2.89329	-5.427	-2.53373	0.688302	0.0774863	-2.90868	-4.09627	-4.5134	-1.87179	-4.49756	-1.83054	-2.47805	-1.47035	-5.56223	-2.77034	-2.19462	-2.62819	-0.435745	0.548709
A1XQU1	Sus scrofa	Proteasome subunit beta type-7	PSMB7	-5.62307	-2.61455	-2.11798	-2.22905	-4.6141	-4.87632	-2.26015	-5.29063	-1.91496	-6.77948	-2.43437	-2.24293	-0.192092	0.888285	-2.47922	-3.79759	-4.12396	-5.68353	-7.33673	-2.35181	-2.15435	-2.4887	-4.70799	-4.54873	-2.29056	-2.2306	-1.22532	0.192961
A1XQU9	Sus scrofa	40S ribosomal protein S20	RPS20	-2.5965	-2.07498	-5.73606	-1.41234	0.534286	-0.223588	-5.81967	-2.74062	-2.91489	-1.36179	0.180664	0.43555	0.118596	0.888141	-1.98541	-6.55261	-1.46556	-0.733586	-0.969191	-1.31479	-6.00416	-4.0213	-0.812537	-3.26305	0.370414	-1.19893	0.318069	0.765468
A2SW51	Sus scrofa	Monocyte differentiation antigen CD14	CD14	-0.563588	-1.64562	-1.9003	-2.00274	-1.52818	-1.07005	-1.04407	-0.631344	-1.45459	-1.18798	-1.45922	-1.22902	-0.284044	0.282265	-0.870124	-4.60782	-3.15112	-2.83438	-3.52424	-0.884375	-5.12797	-3.04756	-1.91343	-1.29173	-1.63626	-1.06548	-0.298272	0.768122
A3EX84	Sus scrofa	Galectin	LGALS3	4.68886	4.58436	4.94013	4.71746	4.54876	4.91431	4.74549	4.34663	4.7319	4.22202	4.66914	5.05813	0.10343	0.362257	4.37212	0.121032	4.94693	3.98228	4.58917	4.9064	4.1555	3.68143	4.58184	4.22673	4.94444	4.42069	-0.515452	0.446447
A5A8W8	Sus scrofa	Complement component 4A	C4A	5.34067	5.15083	4.23026	4.5697	4.01544	3.92055	5.34201	5.42648	5.10702	5.01979	4.01658	3.86603	-0.258412	0.139419	5.15302	3.93822	4.66773	4.65179	3.81796	4.12196	4.95093	5.10032	4.75931	5.14227	4.08409	4.441	-0.354539	0.11777
A5D9J6	Sus scrofa	Proteasome subunit beta	PSMB8	-1.55212	-0.530247	0.327419	0.314309	-0.146986	0.201419	-0.143338	-4.06972	0.412097	0.185876	-0.129747	-0.231712	0.431723	0.549703	-0.33961	-3.94532	0.267362	-0.328947	0.371166	0.0741007	-0.428011	-0.0304226	-0.222907	0.17691	-0.294125	-0.130031	-0.495443	0.51264
A5D9L6	Sus scrofa	Apolipoprotein M	APOM	-1.95877	-4.47942	-5.19922	-2.49121	-3.66844	-6.3694	-5.4307	-2.61823	-2.28084	-2.09572	-4.33579	-3.03098	-0.729034	0.515475	-7.06554	-2.91639	-3.32985	-4.51965	-4.41964	-2.72973	-4.23643	-4.73932	-5.10011	-4.96361	-4.13054	-4.0172	0.367733	0.631657
A5GFS4	Sus scrofa	Phosphoenolpyruvate carboxykinase 1	PCK1	0.816571	0.962439	1.28508	1.85915	2.13913	2.00292	0.516406	0.79546	1.83282	1.28381	1.63757	1.83357	0.194275	0.288325	0.522864	-4.76333	2.14047	1.69138	1.81967	2.19165	0.630606	-5.78276	1.94196	1.08076	2.29153	1.69022	0.29173	0.238574
A5GFS8	Sus scrofa	Vesicle-associated membrane protein-associated protein B	VAPB	-1.30432	-1.22931	-3.09443	-1.43866	-1.24452	-5.01393	-5.35549	-1.45674	-0.956107	-4.56413	-5.06105	-4.59241	1.44346	0.227458	-1.78286	-2.56646	-0.797776	-1.04368	-5.86425	-0.899516	-1.11166	-1.58624	-0.631616	-1.26217	-1.0397	-1.02168	-1.05024	0.234944
A5PF02	Sus scrofa	Complement component 2	C2	2.0506	1.52308	0.136403	0.810029	0.434769	0.705802	1.72675	1.75146	0.71484	1.25033	-0.415411	0.743167	-0.0184087	0.935573	0.988895	1.76137	0.32692	0.277435	0.61031	1.01071	0.729862	0.794954	0.733642	1.63226	0.590301	0.974117	-0.0799157	0.809477
A5PF08	Sus scrofa	Choline transporter-like protein 4	SLC44A4	-3.79302	-0.980497	-4.98982	-6.62027	-1.99041	-0.975252	0.174509	-0.904057	-1.59975	-1.31055	-3.3274	-0.861424	-1.9201	0.136101	-3.97254	-4.97877	-4.79403	-0.910637	-6.03044	-0.927077	-0.22239	-0.337851	-0.864468	-1.12741	-0.901298	-0.909886	-2.87503	0.0305729
A6M930	Sus scrofa	Eukaryotic translation initiation factor 4A isoform 2	EIF4A2	2.02754	1.61689	1.00939	1.18364	1.42833	1.52172	1.4583	1.4938	1.45595	0.924144	1.0101	1.59932	0.140984	0.388018	1.37125	-0.947976	1.84729	1.59682	1.22403	1.81867	0.815735	1.26232	1.73155	0.884406	1.67912	1.73784	-0.200147	0.665066
A7E1T5	Sus scrofa	Uncharacterized protein (Fragment)		-1.22971	-4.72554	-4.349	-2.56517	-6.32133	-2.91991	-4.37623	-5.93257	-2.61264	-5.42952	-2.82534	-6.40594	0.911931	0.475503	-2.95649	-4.68166	-4.06919	-2.74993	-3.38784	-1.92486	-4.13867	-2.94612	-3.76695	-4.01896	-2.91778	-2.62587	0.107398	0.829901
A7YB43	Sus scrofa	Beta-globin (Fragment)		-4.50252	-1.21917	0.132491	0.572312	-1.91697	-1.03948	3.22947	0.216647	0.104261	0.454314	0.571419	-0.04646	-2.08383	0.142183	0.305997	-0.632279	-1.39552	-3.41729	-0.17508	0.0170241	-0.0897957	1.16633	-0.710589	-1.59006	-0.353151	-0.873451	-0.474404	0.360666
A8U4R4	Sus scrofa	Transketolase	tkt	4.84247	4.9036	4.50844	4.94586	4.87257	4.89952	4.96678	4.46343	4.95433	4.45157	4.61622	4.88584	0.105713	0.505166	4.61251	0.664245	5.39134	5.00768	4.95629	5.1454	4.52932	4.12077	4.99992	4.62758	5.24812	4.82716	-0.429234	0.516091
A9XFX6	Sus scrofa	F-actin-capping protein subunit beta	Capzb	1.34589	0.914978	0.910259	1.29486	0.921775	1.29881	1.33095	1.09416	1.01686	0.840752	1.14757	1.40638	-0.0250152	0.815023	1.06587	-0.708787	0.93195	1.0237	1.42835	1.36112	1.34751	0.382212	1.10598	0.781577	1.46313	1.33305	-0.218541	0.300265
B0KYV5	Sus scrofa	LIM domain and actin-binding protein 1	LIMA1	-1.36421	-3.98193	-5.07706	-4.24423	-3.10448	-5.19859	-3.92545	-6.29548	-3.75527	-4.53411	-2.64828	-4.19935	0.397906	0.585527	-3.37487	-4.41215	-3.00441	-5.26114	-4.00811	-3.36049	-4.53097	-4.66042	-2.98799	-4.75966	-3.45376	-4.11294	0.180764	0.544972
B1PSB6	Sus scrofa	Adiponectin (Fragment)	ADIPOQ	1.42358	1.72731	0.764354	1.16187	1.33955	0.943005	0.517487	2.35408	1.07252	1.47893	1.09812	0.962783	-0.0207106	0.928982	1.89158	0.901432	0.740095	0.883828	1.34796	0.833017	1.57092	1.551	0.664343	1.22204	1.09377	0.93339	-0.0729236	0.650389
B2CCY7	Sus scrofa	Nuclear matrix protein 200	nmp-200	-4.26293	-4.56967	-1.95215	-1.50098	-1.68438	-3.76694	-5.15752	-4.32315	-1.43839	-1.98995	-3.73962	-5.8147	0.787715	0.140005	-5.74095	-5.26205	-1.12481	-3.85465	-5.50302	-1.26936	-4.17304	-2.41068	-4.09086	-1.51046	-1.50615	-2.13504	-1.15477	0.325003
B2CZG2	Sus scrofa	Intelectin 2	ITLN2	1.49317	0.344703	1.60988	-0.566719	-0.725072	0.381408	0.914011	1.26818	0.121989	0.52721	-0.658187	1.24655	-0.147065	0.738838	0.72426	-0.86076	-1.03798	-2.06652	-0.236623	1.60802	-0.294219	-0.646033	-3.03351	1.1913	-0.233001	2.26226	-0.186067	0.80845
B2D2K8	Sus scrofa	Solute carrier family 3 member 1	SLC3A1	0.452005	1.69006	0.46999	1.4928	1.78602	1.63276	1.25871	1.07413	0.989544	0.767924	1.17865	1.37367	0.146834	0.605492	0.445185	0.918066	1.45397	1.46023	1.33545	1.53205	1.76801	0.694311	1.31628	1.55369	1.83646	1.55655	-0.263393	0.314107
B2XWS1	Sus scrofa	Guanylate binding protein 1	GBP1	0.102149	-0.361336	-1.2982	-1.87313	-1.4336	-1.85183	-1.26485	-1.646	-1.41776	-2.53236	-5.26586	-2.08189	1.24879	0.0755102	-1.07347	-3.69934	-0.868019	-1.5893	-1.72303	-1.70017	-1.26212	-2.16967	-1.65217	-2.41446	-1.20203	-1.49205	-0.0768045	0.840738
B3VK30	Sus scrofa	Non-receptor type protein tyrosine phosphatase SHP1 (Fragment)	PTPN6	-2.40675	-1.68479	-3.5549	-3.14577	-2.48459	-2.79943	-2.3008	-2.65833	-5.38834	-4.57905	-4.77701	-2.93307	1.09339	0.0366284	-3.00773	-6.34387	-2.80832	-2.74288	-6.64896	-2.33154	-4.82875	-4.92069	-3.27628	-4.94611	-2.71998	-2.86093	-0.0550936	0.955199
B3VK31	Sus scrofa	Non-receptor type protein tyrosine phosphatase SHP2 (Fragment)	PTPN11	-6.03858	-5.31378	-5.21114	-4.43321	-5.63338	-5.15593	-4.9734	-5.01147	-5.40605	-4.92397	-6.60565	-4.8189	-0.00776484	0.979835	-5.94295	-4.6249	-4.92943	-4.37504	-4.44095	-5.41622	-4.41606	-2.42594	-4.81872	-5.74939	-4.67514	-5.89669	-0.291258	0.61467
B5APU3	Sus scrofa	Actin-related protein 2	ACTR2	1.12785	1.10792	0.792375	1.22538	1.91714	1.24014	0.968062	0.535003	1.47676	0.374406	0.983479	1.20525	0.311307	0.264017	0.838719	0.6394	1.71822	1.36562	1.48052	1.43816	0.939333	0.639191	1.07976	1.14161	1.35847	1.10585	0.202735	0.117959
B5APU6	Sus scrofa	Actin-related protein 2/3 complex subunit	ARPC1B	0.00268014	0.324693	0.70436	0.232392	0.992312	0.23228	0.0623235	-0.141677	0.000609597	-0.597985	0.62412	0.170428	0.39515	0.0391413	0.189106	-5.311	0.283883	-0.354146	0.428534	0.315544	-0.292363	-4.90338	0.11899	-0.617001	0.158226	0.00132337	0.181021	0.207515
B5APU9	Sus scrofa	Actin-related protein 2/3 complex subunit 4	ARPC4	0.671757	1.24433	1.50714	1.46747	2.02118	1.62294	1.40255	1.30099	1.63448	0.898689	1.2556	1.7368	0.0509521	0.826525	0.844444	-1.18128	1.42754	1.61182	1.50208	1.70274	0.959396	0.0585903	1.14969	0.980495	1.91089	1.43042	-0.0970232	0.735394
B5APV0	Sus scrofa	Actin-related protein 2/3 complex subunit 5	ARPC5	0.471967	0.00254432	0.573443	-4.20108	0.800989	-2.9391	0.319473	0.272321	0.589555	-0.400119	0.539026	0.487473	-1.18316	0.186716	0.583415	-5.31938	-0.101731	0.0903019	0.195484	0.469856	-4.37397	-4.34787	0.178192	-3.68631	0.603026	0.539078	1.16763	0.308528
B6CVD6	Sus scrofa	Thioredoxin domain-containing 4	TXNDC4	-2.10061	-1.24028	-1.66803	-1.80202	-0.994244	-1.20151	-1.15493	-1.04954	-1.68342	-1.63808	-4.23114	-6.7072	1.24294	0.285826	-2.5528	-2.19847	-1.8119	-1.9792	-1.71981	-1.19274	-1.23245	-1.57416	-6.96734	-1.26928	-1.81364	-0.820798	0.370458	0.719677
B6E241	Sus scrofa	Growth factor receptor bound protein 2	GRB2	-0.479116	-0.872076	-2.26372	-0.84529	-1.5684	-1.06691	-0.893395	-1.36086	-1.34148	-4.78331	-1.25048	-0.784336	0.553059	0.47113	-7.3575	-3.14072	-1.44924	-1.07249	-1.33599	-0.712797	-1.75199	-1.43542	-1.24666	-1.3652	-0.983242	-0.985553	-1.21678	0.246275
B7STY5	Sus scrofa	Chloride intracellular channel protein	CLIC5	-2.37185	-1.69701	-4.99121	-4.81877	-5.37804	-2.6328	-5.05308	-4.72519	-1.67243	-6.12596	-7.29509	-2.66306	0.940854	0.370462	-6.57096	-3.26799	-1.36854	-1.21766	-2.69063	-2.21946	-1.912	-4.58281	-1.84229	-4.87545	-1.77289	-2.11741	-0.0387312	0.973838
B7U2G6	Sus scrofa	Galectin		3.20425	3.01596	3.19121	3.2762	2.39812	3.18269	3.00896	3.40974	2.89123	3.09494	2.30143	3.59794	-0.00596967	0.964824	3.20103	0.752431	3.49176	3.48944	2.50968	2.98341	2.80318	3.06623	3.23328	3.32806	3.03125	3.03073	-0.344165	0.444769
B8XH67	Sus scrofa	Na(+)/H(+) exchange regulatory cofactor NHE-RF	SLC9A3R1	3.01008	2.43521	0.992979	2.40907	2.39698	2.29611	2.23775	1.66755	2.40498	1.67787	1.82283	2.39339	0.222676	0.556761	2.14313	1.04526	2.75905	2.56794	2.01508	2.51094	2.25446	1.75473	2.79994	2.05219	2.62543	2.72296	-0.194718	0.329062
B8Y648	Sus scrofa	Ubiquitin-conjugating enzyme E2L 3	UBE2L3	-0.231306	0.0279515	-0.523282	0.276094	-0.163418	-0.101292	0.101369	0.0528625	0.0438282	-0.100246	-0.083878	0.256503	-0.164282	0.27802	0.14186	-2.5679	0.210282	-0.00919183	-0.0643966	0.386113	-0.124648	-0.546067	-0.0898225	-5.15981	0.207732	0.168699	0.606781	0.562126
B9TSR8	Sus scrofa	Complement factor B	CFB	5.59585	4.95856	3.48703	4.19475	3.80062	3.88943	5.07768	5.09544	4.40322	4.39356	3.57753	4.00653	-0.104619	0.618065	4.44323	3.67974	3.98285	4.20429	3.72955	4.15455	4.41273	4.52404	4.38727	4.90973	4.24106	4.53027	-0.468483	0.0128964
C3S7K5	Sus scrofa	Protein S100-A8	S100A8	1.41614	2.23142	-0.440904	0.395569	0.866513	-0.134555	-1.51972	-0.4041	-0.095472	-1.54512	-0.852552	-0.629041	1.56337	0.0290776	0.232729	-1.89585	0.439051	0.667124	0.0756594	0.103338	-0.267139	-1.48172	-0.183918	0.251426	0.0638336	-1.11949	0.393178	0.144256
C3S7K6	Sus scrofa	Calcium-binding protein A9	S100A9	2.01476	1.29883	-0.749016	0.166957	0.431912	-0.261616	-2.03596	-1.58919	0.057632	-0.76792	-0.0676111	-0.433419	1.28972	0.14322	0.741864	-1.53937	0.48445	0.730182	0.0867166	-0.83744	-0.579268	-2.40354	0.267678	0.337777	-0.263803	-1.46927	0.62947	0.0130672
C4MXZ1	Sus scrofa	ADP-ribosylation factor 1	ARF1	0.749275	1.12893	1.04684	1.28058	1.35885	1.74773	0.71405	0.987386	1.24736	0.718436	0.875198	1.38063	0.231525	0.109195	1.00614	-4.95602	1.16101	1.08805	1.10161	1.5087	0.65514	-0.28947	0.477107	0.633742	1.26661	1.17712	-0.501792	0.576564
C5H0C6	Sus scrofa	Ubiquitin thioesterase	OTUB1	-0.404177	-0.368463	-1.0527	-0.659001	-0.452588	-0.343785	-0.579311	-0.499278	-0.817906	-1.29306	-1.20769	-0.589961	0.284414	0.111253	-0.816461	-4.5761	-0.424868	-0.777744	-0.736062	-0.119163	-0.8508	-1.36604	-0.967294	-1.63986	-0.21914	-0.674775	-0.288747	0.659459
C5I4T6	Sus scrofa	Phosphoenolpyruvate carboxykinase 2	PCK2	-1.50729	-0.781701	-2.0265	-0.570802	0.0250494	-0.215533	0.512511	-0.793423	-1.49176	-6.93523	-0.815659	-0.668649	0.852571	0.500634	-1.30287	-6.60785	-0.638319	-5.17005	-0.505684	0.0208311	-0.488701	-2.33053	-1.52286	-1.03801	-0.0547339	-0.802786	-1.32772	0.221402
C6L245	Sus scrofa	Putative trypsinogen	try	-3.74635	-1.08354	-1.3306	-0.756585	0.675695	-0.187386	0.42656	0.419819	0.265452	-0.723135	0.37191	-0.298161	-1.14853	0.158398	-0.32445	0.207782	-0.259181	-0.292019	0.508792	-0.463787	-1.08327	-1.67769	-0.35987	-2.2756	0.270457	-0.553116	0.842704	0.0660976
D0G0B3	Sus scrofa	Acetyl-Coenzyme A acyltransferase 2	ACAA2	-4.50243	-4.05869	-2.25758	-3.49174	-2.92336	-3.97498	-3.95312	-2.39495	-3.95033	-3.78628	-2.79574	-3.0105	-0.219643	0.661143	-6.04543	-5.11557	-4.1206	-6.07137	-2.84891	-3.24883	-4.70578	-6.48102	-2.50325	-2.66105	-4.44316	-3.63764	-0.503137	0.555811
D0G0C7	Sus scrofa	Antioxidant protein 1 homolog (Yeast)	ATOX1	1.39865	1.4583	0.18061	1.39831	0.0825586	0.519157	0.71185	1.24096	1.34919	1.30257	0.281016	1.37745	-0.204243	0.504219	1.23007	-2.35482	1.00451	1.27559	-0.0197085	1.20687	1.21263	0.997193	1.11513	0.932732	0.877397	-5.80712	0.502426	0.736575
D0G0C8	Sus scrofa	Chaperonin containing TCP1 subunit 2	CCT2	0.278562	0.331658	-0.953185	-0.373663	-0.417257	-0.0798733	0.115517	0.0166106	-0.554409	-0.852985	-0.754926	-0.424771	0.206868	0.166736	-0.136309	-0.933658	-0.137426	-0.180322	-0.647854	0.134552	-0.400767	-0.683824	-0.474091	-0.561392	0.00926923	0	0.0349647	0.842128
D0G0C9	Sus scrofa	T-complex protein 1 subunit eta	CCT7	-0.495916	-0.653276	-6.63963	-0.86966	-0.693021	-0.850219	-1.08044	-0.556396	-0.828909	-1.41382	-1.49156	-0.818707	-0.668647	0.548112	-0.744613	-5.15193	-1.35422	-1.16817	-0.858865	-0.632975	-0.499293	-0.995668	-1.11875	-0.84048	-0.706652	-0.861694	-0.814707	0.280202
D0G6X4	Sus scrofa	Farnesyl diphosphate synthase	FDPS	0.732218	0.224432	0.540467	-0.271959	0.971462	0.437184	0.45886	0.197537	0.511855	-0.261121	0.707803	0.820251	0.0331028	0.748387	0.186443	-6.1137	1.07229	0.703704	0.827373	0.602641	0.187715	-0.0359929	0.729057	-0.187254	1.07852	0.460675	-0.825662	0.4721
D0G777	Sus scrofa	S-adenosylmethionine synthase	MATA2	-0.207363	-0.201987	-0.814678	-0.0714518	0.0230576	0.330516	-0.264746	-0.541411	-0.108079	-0.335315	-0.521946	0.358416	0.0785294	0.677147	-0.417776	-4.56392	0.0600613	0.1417	-0.082503	0.340407	-1.16024	-5.48173	-0.301611	-0.379408	0.606883	0.109899	0.347363	0.192927
D0G7F6	Sus scrofa	Triosephosphate isomerase	TPI1	5.26925	5.15519	5.37479	5.55652	5.10341	5.26019	5.34186	5.0277	5.47333	4.95475	4.95825	5.10633	0.142858	0.222472	4.98299	3.1644	5.94602	5.41587	5.27354	5.39211	5.16017	4.55019	5.33906	5.06089	5.49274	5.06422	-0.0820577	0.79009
D6BV38	Sus scrofa	L-gulonate 3-dehydrogenase	GulDH	1.79041	0.935088	0.310085	0.964609	1.08729	1.02133	1.25271	0.727926	0.857956	0.433729	0.730016	1.10238	0.16735	0.37344	0.869514	-3.01881	1.5563	0.937277	0.848734	1.25517	0.46	0.0524794	1.18257	0.209704	1.23196	1.11978	-0.301384	0.622077
D7EZN2	Sus scrofa	Triacylglycerol lipase	PNLIPRP2	1.00212	1.03974	-3.52382	-1.78294	-1.53733	-0.421195	2.25338	1.58375	-0.603884	-0.853426	-2.09161	0.149325	-0.943495	0.0993401	1.52764	-0.000163339	-0.795333	-1.5727	-1.3178	0.459523	0.407363	1.04802	-1.45794	0.0209907	-0.813186	0.924175	-0.304709	0.498887
E1CAJ5	Sus scrofa	Protein disulfide-isomerase	grp-58	0.641265	1.67003	1.52887	1.24181	0.408925	1.14459	2.03092	2.19957	0.826364	1.49055	0.590385	1.74914	-0.375241	0.235146	1.4878	0.527861	1.29131	1.19747	0.681297	1.72698	1.26931	1.33101	1.36809	1.91696	0.866112	1.75559	-0.265725	0.170537
E1CAJ6	Sus scrofa	Protein disulfide isomerase P5	pdi-p5	-1.95192	-0.845521	-0.915795	-1.55994	-3.07847	-1.76181	-0.449278	0.0410591	-4.54518	-1.09624	-5.98882	-1.13767	0.510445	0.590848	-1.15119	-6.64169	-1.76342	-1.97244	-4.37025	-1.38623	-1.12224	-1.97032	-1.29881	-0.520074	-1.65425	-0.693512	-1.671	0.0660805
E3UV40	Sus scrofa	Mitogen-activated protein kinase	ERK2	-0.892239	-4.78708	-5.70642	-3.65543	-5.22697	-6.06489	-1.58537	-4.83024	-5.29886	-1.89797	-5.20686	-4.14422	-0.561586	0.247926	-3.02587	-4.94323	-5.026	-7.48724	-1.35983	-1.37578	-3.44214	-5.97335	-1.27558	-2.19051	-1.39728	-1.43922	-1.24998	0.293122
E7EI20	Sus scrofa	Rho GDP dissociation inhibitor alpha	ARHGDIA	1.80462	1.13625	1.34179	1.56239	1.02125	1.9048	1.56831	1.07255	1.86759	1.04009	1.14531	1.84398	0.0388775	0.797504	1.35174	-4.01758	2.01567	1.68686	1.30842	1.99262	1.04779	1.01461	1.91904	0.970431	1.73595	1.56265	-0.652126	0.496537
F1REX9	Sus scrofa	Actin-related protein 2/3 complex subunit	ARPC1A	-0.833036	-0.0653172	0.342589	0.357432	1.06012	0.426057	-0.0265218	-0.0299391	0.133554	-0.0311388	-0.281309	0.312667	0.201755	0.508768	-0.251165	-2.08111	0.14032	-0.0813846	0.620847	0.126544	-0.49436	-1.16548	-0.0819789	-0.400013	-0.0357261	0.264762	0.0644744	0.78281
F1RF93	Sus scrofa	F-box protein 6	FBXO6	-8.45684	-1.96128	-3.66088	-2.4175	-1.84445	-2.14229	-3.0587	-2.82499	-2.11938	-2.30143	-2.90955	-2.64303	-0.771027	0.476181	-3.24616	-5.40728	-4.94359	-2.69321	-1.65484	-1.70836	-1.82722	-4.50242	-2.3403	-1.9964	-1.69352	-2.06467	-0.871486	0.101259
F1RFI8	Sus scrofa	EWS RNA binding protein 1	EWSR1	-4.25224	-2.1061	-2.81919	-2.56554	-5.35527	-2.4743	-5.73281	-1.89084	-4.72142	-6.31645	-4.09204	-1.68589	0.811135	0.345353	-2.14185	-2.66872	-1.46423	-3.95754	-2.16421	-2.09479	-3.70625	-5.35172	-7.35351	-5.31309	-2.17834	-6.64662	2.67637	0.0301695
F1RFK7	Sus scrofa	BAI1 associated protein 2 like 1	BAIAP2L1	-5.0887	-2.72341	-3.94703	-3.1632	-4.65771	-3.59868	-4.82375	-3.77748	-2.49769	-4.26489	-3.08004	-3.99357	-0.123549	0.808966	-3.67355	-5.17292	-3.79817	-2.9545	-3.94148	-3.60522	-4.64214	-3.22412	-3.12851	-2.14152	-2.97669	-2.76992	-0.710488	0.124224
F1RFQ7	Sus scrofa	GTP-binding nuclear protein Ran	RAN	0.930856	0.794316	0.378728	1.30018	0.545827	1.01355	1.31989	1.43814	1.39226	1.28218	0.933879	1.25489	-0.442962	0.0278148	1.65706	-1.0188	1.10264	0.711737	0.361793	1.66132	0.84964	1.23938	1.22292	0.950843	0.900775	0.904152	-0.265326	0.586672
F1RFY1	Sus scrofa	Profilin	PFN1	4.60385	4.74998	3.87739	4.36975	4.79389	4.73434	3.97758	3.98483	4.2379	3.61447	4.15801	4.6294	0.421169	0.0720823	4.23974	1.70706	4.92832	4.62275	4.73305	4.84867	4.11935	3.70496	4.5732	3.76956	5.012	4.72098	-0.136743	0.747413
F1RG17	Sus scrofa	Nucleoside diphosphate kinase	NME3	-0.0109959	0.801827	1.42455	1.21162	0.983267	1.66453	0.542962	0.913803	0.819598	0.795771	0.987921	-2.13932	0.692343	0.33163	0.674041	-5.94013	1.12986	1.61508	1.07024	1.32868	1.06775	0.648954	0.846949	1.08975	1.25289	0.960348	-0.998143	0.416437
F1RG31	Sus scrofa	Hydroxyacylglutathione hydrolase	HAGH	-1.1508	-0.945141	-1.09501	-0.468875	-1.27737	-1.09071	-0.821861	-1.16391	-0.703785	-0.956242	-1.02126	-0.764062	-0.0994634	0.532084	-1.14721	-0.844245	-0.598242	-0.602061	-1.07546	-0.795023	-0.619552	-0.83994	-0.758207	-0.676019	-0.817687	-1.08599	-0.0441411	0.732961
F1RG45	Sus scrofa	Angiotensinogen	AGT	2.92651	2.54757	1.45331	1.7504	2.06549	2.49985	2.60382	2.84303	2.0232	1.89694	2.17775	2.37953	-0.113524	0.413931	2.41863	0.445621	1.1888	1.45169	1.92876	2.43688	1.71303	1.88289	1.80851	2.40067	2.48563	2.53444	-0.492465	0.162413
F1RGA9	Sus scrofa	Coronin	CORO1C	-2.31574	-2.7122	-6.01388	-2.57381	-5.07693	-3.32169	-2.41406	-2.75724	-3.2692	-6.03998	-4.0118	-4.9154	0.232238	0.801038	-4.61319	-6.07265	-2.13351	-2.11405	-6.52014	-2.75269	-2.93333	-4.13275	-3.73645	-6.40081	-1.91778	-3.13286	-0.325375	0.807683
F1RGC8	Sus scrofa	NLR family pyrin domain containing 6	NLRP6	-4.38006	-4.89604	-5.23885	-4.2315	-2.2583	-4.33095	-4.80059	-5.99633	-4.41146	-2.6837	-5.57928	-2.25303	0.0647822	0.93952	-6.20535	-4.90126	-3.56449	-5.05622	-6.59196	-2.41567	-3.24784	-1.06453	-5.57808	-2.55621	-2.2428	-2.35818	-1.94788	0.108625
F1RGC9	Sus scrofa	Proteasome 26S subunit, non-ATPase 13	PSMD13	-3.54069	-2.33661	-5.04904	-2.70285	-3.10618	-3.10788	-2.65708	-0.165582	-3.0346	-6.88454	-3.32538	-5.30703	0.25516	0.813351	-2.77805	-4.64641	-1.62198	-2.43945	-3.75716	-3.00714	-4.39911	-3.40581	-3.24632	-5.45504	-3.91183	-8.18863	1.72609	0.116634
F1RGD9	Sus scrofa	Histidyl-tRNA synthetase	HARS	-3.87136	-1.47375	-4.81437	-2.65356	-5.07506	-7.44788	-1.89782	-2.1737	-2.39269	-5.75744	-6.67212	-2.93619	-0.584335	0.637363	-2.49458	-5.03184	-3.06879	-2.41417	-3.21793	-2.70139	-2.32258	-2.53481	-4.10865	-2.67289	-2.46356	-3.09193	-0.289044	0.591439
F1RGG1	Sus scrofa	40S ribosomal protein S19	RPS19	-2.78735	-6.26411	-4.92967	-1.75625	-0.87974	-1.32615	-5.59918	-4.24044	-4.74867	-6.18131	-5.63283	-0.990292	1.57491	0.227956	-3.90487	-3.26799	-2.32109	-6.04962	-0.379467	-1.79012	-3.87522	-5.86993	-2.33222	-2.38947	-0.567202	-5.81901	0.523316	0.647554
F1RGJ2	Sus scrofa	Catenin alpha 1	CTNNA1	0.737323	0.72	0.593752	0.961495	0.548665	1.28061	0.259096	0.445119	0.970382	0.525203	-0.018048	0.872997	0.29785	0.0873709	0.443415	-0.696383	1.61341	1.09074	0.379959	1.39561	0.58372	-1.1345	1.06027	0.523068	1.29944	0.751762	0.190497	0.481232
F1RGX4	Sus scrofa	Uncharacterized protein	LOC110259958	9.68169	10.0585	11.3929	11.1444	9.93074	10.6246	10.4587	10.8366	11.1943	11.1973	11.216	11.209	-0.546513	0.0556166	10.6228	11.0245	10.4049	10.8172	10.5125	10.5652	10.635	10.9415	11.0274	10.4813	10.3275	10.4428	0.0152667	0.915008
F1RGX7	Sus scrofa	Hemoglobin subunit zeta	HBZ	-2.82224	-1.22354	-0.938153	-1.24112	-5.74342	-5.84209	-0.634348	-0.613239	-1.20867	-4.55316	-3.97374	-3.60934	-0.536344	0.56361	-0.254035	-0.372004	-1.26443	-1.26838	-5.7675	-4.66442	-0.787772	-0.502418	-1.2486	-5.10555	-5.65417	-4.0047	0.618741	0.393367
F1RHA7	Sus scrofa	Transforming growth factor-beta-induced protein ig-h3	TGFBI	-1.72661	-1.95934	-2.00678	-2.8955	-6.17342	-2.91276	-1.80221	-1.51533	-1.7035	-2.83592	-3.69772	-6.22405	0.0173888	0.982662	-2.02665	-3.1209	-5.87893	-2.26342	-3.69275	-3.03379	-2.36816	-3.00967	-2.0701	-0.953693	-5.90931	-6.15084	0.0742214	0.944579
F1RHE6	Sus scrofa	Potassium channel tetramerization domain containing 12	KCTD12	-0.868229	-1.41889	-2.40395	-6.57438	-2.54213	-1.50212	-1.02438	-1.60243	-2.44514	-5.24721	-1.83945	-1.15977	-0.331885	0.230206	-1.35644	-4.37454	-1.3877	-2.16367	-1.59372	-0.935324	-1.6922	-1.93346	-1.88626	-4.50639	-1.43543	-1.24916	0.148585	0.822119
F1RHF0	Sus scrofa	Ubiquitin carboxyl-terminal hydrolase	UCHL3	-1.04634	-1.7232	-2.06063	-1.71818	-2.54421	-1.59926	-1.18336	-1.40313	-0.827217	-1.39054	-2.16381	-1.37052	-0.392205	0.0871818	-1.4253	-4.7534	-0.766334	-1.42149	-1.89074	-1.00937	-2.03606	-2.1581	-1.10007	-1.64087	-1.65687	-1.21418	-0.243414	0.635951
F1RHJ2	Sus scrofa	Heparin binding growth factor	HDGF	-0.548911	-1.06411	-2.19056	-0.803787	-3.831	-0.144755	-1.1032	-1.23587	-1.28989	-1.55838	-4.56205	-0.92351	0.348294	0.248088	-0.730098	-5.39054	-0.877578	-5.24422	-2.29649	-0.0873964	-1.64175	-5.91108	-2.84069	-5.45019	-3.51686	-0.864444	0.933115	0.0134279
F1RI15	Sus scrofa	Heat shock protein family A (Hsp70) member 4	HSPA4	1.03849	0.51268	-0.427975	-0.136122	-0.0412841	0.687876	0.566744	-0.0471312	0.132543	-0.707355	-0.0462627	0.399922	0.222535	0.269125	0.264342	-6.28003	0.399611	-0.491978	-0.0865007	0.797949	-0.147121	-1.70771	0.19052	-1.64409	0.631707	0.218194	-0.489685	0.591035
F1RIE2	Sus scrofa	Damage specific DNA binding protein 1	DDB1	-1.40921	-0.744473	-1.01102	-0.645004	-0.792846	-0.600986	-1.20655	-0.638488	-1.27303	-1.05386	-1.26597	-1.22125	0.242599	0.131367	-1.14961	-2.53368	-1.4861	-0.852235	-0.507882	-1.33478	-0.678189	-2.05189	-1.71687	-1.16976	-1.07279	-1.23873	0.0106552	0.954237
F1RIF3	Sus scrofa	Fumarylacetoacetate hydrolase	FAH	-2.67916	-1.25072	-0.782575	-0.514005	-0.930782	-0.356811	-1.39523	-5.30565	-1.00474	-0.840103	-1.73149	-0.718029	0.746865	0.348807	-1.44426	-7.13085	-1.29559	-0.895683	-0.750074	-0.399485	-1.59474	-4.94654	-1.17288	-1.04855	-0.496669	-1.28049	-0.229344	0.610623
F1RIF8	Sus scrofa	6-phosphogluconate dehydrogenase, decarboxylating	PGD	2.0243	2.45842	1.87847	1.93253	2.27071	2.24286	2.18703	1.73344	1.66817	1.30389	1.81523	2.06453	0.339164	0.0527421	1.90382	-1.39702	1.97736	2.0892	2.28376	2.3591	1.94985	1.39497	1.68662	1.60043	2.22751	2.20279	-0.307659	0.567267
F1RII5	Sus scrofa	Uncharacterized protein	LOC100515788	4.10115	5.58722	6.54438	6.70563	5.03228	6.9075	6.64941	6.43944	6.48891	6.74401	6.96477	7.0354	-0.907296	0.0990313	7.18651	6.97465	5.83455	6.40133	5.80138	4.79263	4.9707	6.78651	6.3951	5.16898	4.81825	6.31032	0.423533	0.473662
F1RII7	Sus scrofa	Hemoglobin subunit beta	HBB	10.0933	10.3059	11.7465	11.4402	10.5547	10.8774	10.785	11.0399	11.6316	11.5045	11.5509	11.3882	-0.480355	0.0394572	11.0547	11.4038	10.9179	11.265	11.0436	10.8638	11.0208	11.5237	11.3817	10.7346	10.7986	10.7359	0.0589219	0.686207
F1RJ93	Sus scrofa	Transgelin	TAGLN2	3.30778	2.58546	1.6921	2.22634	2.69758	2.658	2.88763	2.37684	2.45455	1.36455	1.92802	2.88199	0.212281	0.439231	2.39571	-1.94087	2.87467	2.32739	2.66639	2.97775	1.94249	1.61567	2.43907	1.33195	3.02282	2.81171	-0.310445	0.664233
F1RJH8	Sus scrofa	Argininosuccinate lyase	ASL	1.18722	0.971724	1.03112	1.49257	1.748	2.31966	1.26357	0.723636	1.4834	0.965164	1.45518	1.9675	0.148641	0.351116	0.817565	-4.34392	2.24217	1.36319	1.88093	2.40119	0.788803	-0.265973	1.40613	0.611963	2.08204	1.54642	-0.301376	0.714134
F1RJS3	Sus scrofa	Bifunctional epoxide hydrolase 2	EPHX2	0.443646	1.38649	2.15798	2.41256	0.398353	1.12808	1.73949	1.42056	2.16392	2.215	0.0535757	1.1268	-0.13204	0.606454	0.924975	-4.58516	2.42473	2.32671	0.831128	1.60591	0.492669	0.45646	2.31258	2.62384	1.19262	1.30274	-0.808767	0.388348
F1RJX8	Sus scrofa	Coatomer subunit alpha	COPA	0.0426215	0.649782	0.617663	0.785827	0.455384	0.706911	0.623702	0.440307	0.393317	0.608557	0.0182508	0.581471	0.0987637	0.519914	0.223513	-0.454499	0.719822	0.412797	0.792357	0.79492	0.15339	-0.186202	0.310733	0.742019	0.997622	0.501384	-0.00500591	0.969988
F1RK01	Sus scrofa	Carboxypeptidase B2	CPB2	1.31303	0.376681	-0.938269	0.201411	0.0938988	-0.136776	0.813921	1.22956	0.500305	0.718326	-0.396446	-0.126822	-0.304813	0.379093	0.749313	-1.40849	0.29324	0.0915728	-0.231393	0.254242	0.0250524	0.139287	0.189263	0.747985	-0.347751	0.186259	-0.198603	0.56635
F1RK02	Sus scrofa	Lymphocyte cytosolic protein 1	LCP1	2.80844	3.23691	2.26108	1.93	3.10055	2.04523	2.66872	2.43072	1.97985	1.50733	2.06932	2.01839	0.451312	0.0371796	2.30076	-1.29544	2.2536	2.09345	2.32881	2.45388	2.32473	1.71295	2.28729	2.56315	2.46115	2.32583	-0.590006	0.282883
F1RK53	Sus scrofa	Coronin	LOC100513346	-0.173688	-1.01042	-1.82981	-0.949035	-1.67668	-0.64403	-0.911581	-1.13728	-1.83564	-1.4365	-1.54607	-0.860003	0.240569	0.125691	-1.55314	-2.86677	-0.928202	-1.31117	-1.28457	-0.639187	-1.75572	-2.24982	-1.1747	-1.47969	-0.705159	-0.87898	-0.0564938	0.755531
F1RKC7	Sus scrofa	Phospholipase B-like	PLBD2	-4.31213	-2.90316	-6.39545	-3.20689	-5.65176	-2.93938	-3.084	-4.80336	-3.08516	-4.62329	-3.16814	-2.91692	-0.621317	0.500048	-3.10377	-4.24428	-3.09324	-3.58211	-5.75219	-2.965	-4.32533	-3.48528	-4.84608	-7.20417	-2.79756	-4.22605	0.690648	0.489273
F1RKG8	Sus scrofa	Uncharacterized protein	PEBP1	2.55237	1.20416	2.55981	2.23771	1.22618	1.74558	1.24098	2.4838	2.3435	1.06128	1.37411	2.00044	0.170279	0.684986	1.18366	0.0027196	2.74807	2.62639	1.15147	2.13918	1.00793	0.75172	1.57787	1.0095	2.22646	0.642001	0.439334	0.398932
F1RKI3	Sus scrofa	Histidine triad nucleotide binding protein 1	HINT1	0.769284	-4.12297	0.872738	0.75775	-0.759369	0.336092	-2.42835	0.632972	0.376084	-2.90952	-5.12322	1.02458	1.04683	0.490651	0.409563	-3.59508	0.651929	0.214936	0.467789	1.11267	-0.16618	-0.0805614	0.743887	-0.338137	-0.975516	-0.813741	0.148675	0.857883
F1RKJ9	Sus scrofa	Isochorismatase domain containing 1	ISOC1	-3.00706	-1.4874	-1.3861	-1.26976	-1.20621	-1.34822	-1.32363	-1.7836	-1.40834	-1.51084	-1.78813	-1.83847	-0.00862483	0.980991	-1.60818	-4.56508	-1.50956	-1.19801	-1.23217	-1.36409	-1.43074	-2.06178	-1.57584	-1.54801	-1.21685	-1.56073	-0.347194	0.463356
F1RKK5	Sus scrofa	Proline rich coiled-coil 1	PRRC1	-5.55054	-2.41755	-5.14974	-2.26482	-2.02913	-1.91116	-2.37739	-3.04649	-2.27713	-3.69056	-3.18875	-2.1631	-0.429921	0.629633	-3.14398	-5.66731	-5.5251	-4.95245	-2.10458	-2.23754	-3.22499	-4.13533	-7.73442	-2.20691	-1.91287	-2.19576	-0.370109	0.611094
F1RKM0	Sus scrofa	Lamin B1	LMNB1	0.890365	0.238666	-0.74081	-0.0500539	-0.414684	0.0921375	0.171859	-0.61234	-0.194855	-0.512381	-0.693869	-0.0691656	0.321062	0.1748	-0.493622	-4.24614	0.934482	-0.0861294	-0.647112	1.02778	-0.989936	-1.02077	0.31331	-0.79199	0.365504	-0.0154182	-0.228573	0.745651
F1RKY2	Sus scrofa	Serpin family D member 1	SERPIND1	3.36009	2.70416	1.82174	2.34973	1.40489	2.58933	2.60967	3.23591	2.08082	2.40736	1.63671	2.37261	-0.0188564	0.922329	2.67653	0.53468	1.75785	1.31437	1.87074	2.32624	1.84133	2.04248	1.78694	2.43603	2.07036	2.63184	-0.388098	0.30485
F1RM86	Sus scrofa	ADAM like decysin 1	ADAMDEC1	-0.988488	-0.687073	-1.36948	-0.939227	-0.103026	-0.538342	-0.654501	-1.43437	-0.250861	-1.55186	-4.13023	-0.669665	0.677641	0.392977	-1.14577	-4.18182	-3.79142	-0.794496	-0.269223	-0.450229	-5.40325	-4.48368	-0.610109	-0.580143	-0.398334	-0.426706	0.211544	0.835713
F1RMT5	Sus scrofa	Uncharacterized protein		-4.65716	-3.3604	-4.1699	-4.50035	-6.38321	-3.78514	-4.0789	-3.92228	-5.07269	-5.63552	-4.81039	-3.48629	0.0249834	0.95496	-4.37862	-5.66611	-2.51705	-4.42167	-4.53216	-3.73358	-4.28312	-2.6016	-4.04898	-4.04227	-4.10292	-4.01926	-0.358508	0.585858
F1RMV5	Sus scrofa	ETHE1, persulfide dioxygenase	ETHE1	-1.08907	-5.06854	-0.794416	-1.30094	-0.452588	-0.67379	-1.18035	-1.32512	-0.378611	-3.56482	-1.39549	-6.31614	0.796865	0.5573	-7.41794	-4.65453	-0.639192	-0.807394	-0.867941	-0.694654	-3.67613	-4.96224	-4.91525	-0.667259	-0.209339	-2.3952	0.290627	0.799236
F1RMW7	Sus scrofa	CD177 molecule	CD177	1.29401	0.730644	-1.51945	-3.4495	0.683403	0.328229	-5.46397	-3.80421	-5.22209	-3.73815	-0.58807	-8.42496	4.21813	0.0234868	0.699589	-2.05129	-1.16402	-3.99163	0.844487	-0.354988	-6.99126	-2.24659	-4.48177	-3.94632	-0.100042	-7.39231	3.19007	0.0729701
F1RN56	Sus scrofa	Nudix hydrolase 12	NUDT12	-4.20899	-3.57893	-2.52888	-6.6437	-5.26906	-3.6247	-3.63861	-3.65142	-4.57399	-3.95595	-5.41603	-7.47255	0.475714	0.625921	-4.93451	-6.06615	-3.04426	-2.88246	-3.90115	-3.82704	-3.65012	-6.55527	-3.0559	-3.36303	-3.14687	-4.77135	-0.0188391	0.958612
F1RN69	Sus scrofa	Transmembrane and immunoglobulin domain containing 1	TMIGD1	-0.850163	0.487087	0.917017	0.975669	2.20022	1.25551	-0.23995	-0.634576	1.09303	0.0255192	1.29605	0.478882	0.494398	0.148647	0.179212	0.455541	1.21914	0.497617	1.83655	0.523453	0.859455	0.0195788	0.890439	-0.0292505	1.35403	0.21173	0.234255	0.263725
F1RN71	Sus scrofa	Uncharacterized protein	BLMH	-1.17457	-0.101671	0.50295	0.737803	0.612443	0.800199	0.23013	0.0182535	1.15008	0.926095	0.52015	0.493354	-0.326818	0.251122	-0.0542659	0.742476	0.856943	0.491631	0.786988	0.59979	0.772488	-0.448974	0.536032	0.717841	0.251066	0.298974	0.216023	0.475528
F1RN76	Sus scrofa	Uncharacterized protein	CD5L	0.745347	0.0744165	-4.50411	-0.670934	-0.583093	-0.904551	-0.441839	-0.189672	-0.197395	-0.341597	-0.601614	-0.190898	-0.646652	0.44348	-1.45354	-2.72932	-1.88889	-0.53145	-0.523778	-0.718056	-1.35064	0.313989	-0.803038	-0.21588	0.191897	0.347387	-1.05479	0.0573439
F1RNB8	Sus scrofa	Spectrin alpha, erythrocytic 1	SPTA1	-2.94691	-2.06444	1.28712	-0.928569	0.272902	-0.452428	-5.01196	-0.63554	-0.327786	-0.708004	1.15611	-1.89414	0.431499	0.502425	-3.1398	-3.1048	-3.12491	-2.61599	0.0672873	0.910491	-2.02637	-3.33327	-1.83503	-1.88691	-1.54438	-0.272154	-0.0182657	0.972238
F1RNN0	Sus scrofa	Vacuolar protein sorting-associated protein 29	VPS29	-1.63125	-1.5971	-2.34356	-1.39019	-1.46902	-1.09871	-1.68518	-1.48927	-1.27966	-1.58343	-3.96171	-1.48817	0.326263	0.526822	-1.85987	-4.90891	-5.21757	-1.58555	-1.72172	-1.26632	-1.84007	-2.367	-1.11851	-2.12762	-1.29487	-2.15401	-0.942978	0.291462
F1RP34	Sus scrofa	NAD(P)H-hydrate epimerase	APOA1BP	-4.18687	-1.12651	-0.972346	-1.30362	-5.645	-4.70561	-0.615531	-0.995052	-0.631159	-0.922718	-6.03037	-1.24364	-1.25025	0.14542	-3.19021	-2.71632	-5.48761	-1.82549	-4.89823	-1.0325	-0.896483	-4.25714	-0.427122	-0.569778	-1.304	-1.27998	-1.73598	0.141582
F1RP42	Sus scrofa	Serine/threonine kinase 24	STK24	-2.63135	-3.21436	-4.43675	-3.8638	-2.15801	-2.88553	-2.68451	-6.89423	-4.87512	-3.24789	-4.07344	-3.28914	0.979087	0.185234	-3.29927	-5.69903	-3.50891	-3.65625	-3.30917	-2.86173	-3.06955	-3.45774	-6.12066	-4.93335	-3.25585	-3.20642	0.28487	0.685058
F1RP44	Sus scrofa	Uncharacterized protein	IPO5	-3.12526	-1.83362	-2.10505	-1.67342	-0.416614	-2.1919	-1.83721	-1.09888	-2.15788	-1.96153	-2.89228	-2.78882	0.231789	0.680474	-2.17361	-4.70256	-2.51235	-1.86242	-2.2606	-1.7821	-2.14389	-1.04827	-2.22401	-2.0432	-2.13497	-1.84008	-0.643204	0.336874
F1RPA7	Sus scrofa	Glycoprotein 2	GP2	-3.28558	-5.28696	-3.25316	-4.50267	-1.02337	0.635742	-0.263756	-7.26785	-4.35987	-3.618	-2.23578	-2.36509	0.565727	0.551782	-5.05592	-2.1137	-2.44171	-4.55174	0.989913	0.156637	-2.45284	-3.15712	-4.95946	-5.31614	-0.499885	0.667372	0.450259	0.565132
F1RPC8	Sus scrofa	Crystallin mu	CRYM	-1.27392	-1.35694	-1.0789	-0.448106	-1.37425	-0.409556	-1.39797	-0.966394	-0.749507	-0.975777	-1.21221	-0.446436	-0.0322263	0.825347	-1.60042	-4.21844	-0.266036	-0.14916	-0.917678	-0.437019	-0.819906	-6.48055	-0.566855	-0.839585	-0.285376	-0.74984	0.358891	0.459337
F1RPN9	Sus scrofa	Malic enzyme	ME2	-3.43665	-5.98773	-0.471391	-0.698051	-0.625507	-3.64114	-5.74889	-0.765547	-5.31601	-4.26646	-2.23005	-0.62778	0.682377	0.689151	-2.94319	-4.76207	-1.64562	-5.69267	-4.12559	-1.0567	-5.85999	-5.42107	-5.20087	-0.547199	-1.18294	-1.3271	-0.114447	0.936891
F1RPW8	Sus scrofa	Asparaginase like 1	ASRGL1	2.19798	1.92078	2.36717	2.597	1.88507	2.42847	1.81702	2.10785	2.47579	2.37149	1.95129	2.28219	0.0651382	0.501733	1.94962	-0.471837	2.90933	2.65961	2.01302	2.27832	2.03702	1.35477	2.70343	2.23915	2.32322	1.80959	-0.188187	0.613472
F1RPW9	Sus scrofa	Elongation factor 1-gamma	EEF1G	0.588646	0.720269	-0.0248441	0.343558	0.583644	0.686356	0.500759	0.827796	0.366401	0.100908	0.496997	0.945382	-0.0567691	0.586502	0.428644	-3.7727	0.585817	0.233033	0.556703	0.966716	0.472455	0.197339	0.376869	-0.430992	0.62913	0.748022	-0.499103	0.509184
F1RQ08	Sus scrofa	1-phosphatidylinositol 4,5-bisphosphate phosphodiesterase	PLCB3	1.13606	1.5574	1.02543	1.69049	1.61842	1.77647	1.49016	1.15416	1.04823	0.67519	0.745271	1.60813	0.347189	0.16728	1.28022	-1.17352	1.74358	1.14255	1.96915	1.69626	0.952423	0.100196	1.06713	1.01131	1.88256	1.27405	0.0617604	0.834682
F1RQH5	Sus scrofa	Myosin VIIB	MYO7B	0.616618	1.93123	0.93482	1.48062	2.45452	2.1747	0.987424	0.687129	1.46139	0.877849	1.07772	1.77568	0.454222	0.21946	0.645468	0.836238	1.49384	1.72414	2.11513	1.79259	1.48093	0.713652	1.36476	1.77328	2.05225	1.55944	-0.0561482	0.740509
F1RQI7	Sus scrofa	Unconventional myosin-VI	MYO6	-3.693	-2.08519	-3.02822	-1.45475	-0.80183	-1.14657	-4.73995	-1.55273	-2.26105	-1.84064	-1.67585	-1.22776	0.181406	0.571097	-2.34069	-4.83169	-1.54091	-1.15845	-0.847566	-1.29707	-1.79022	-7.0959	-1.99589	-2.11006	-1.30577	-1.21448	0.582659	0.201873
F1RQN6	Sus scrofa	Meprin A subunit	MEP1A	1.60645	2.35422	1.53595	1.82435	2.5974	2.75224	2.8273	2.17979	1.79675	1.32453	2.03255	2.23661	0.045515	0.878737	1.95204	2.3529	1.9856	1.87071	2.5753	2.31331	2.45742	1.80757	2.08281	1.77057	2.77513	2.39274	-0.0393968	0.793254
F1RQQ7	Sus scrofa	Alpha-1,4 glucan phosphorylase	PYGB	-2.38312	-4.0682	-6.7271	-3.37697	-0.0213751	-6.1311	-1.76776	-4.73298	-4.13362	-5.53264	-8.0873	-5.18416	1.12177	0.497444	-2.31483	-3.06706	-1.7969	-1.78123	-1.68033	-2.36409	-2.9637	-4.9243	-1.47516	-5.64853	-1.47418	-2.25094	0.955396	0.213808
F1RQT1	Sus scrofa	N-acetylated alpha-linked acidic dipeptidase like 1	NAALADL1	4.4993	5.73216	5.07287	5.77599	6.27074	6.25758	5.78571	5.44011	5.77336	5.53857	5.75611	6.20099	-0.147701	0.625536	4.98773	5.58887	5.77262	5.95039	6.17904	6.22303	6.02733	5.43766	5.97816	5.95439	6.43709	6.57204	-0.284165	0.152136
F1RR40	Sus scrofa	Gastrotropin	FABP6	6.0635	5.82304	5.62376	5.92497	5.54197	5.99633	5.32574	5.75902	3.96442	5.56281	5.48115	6.53651	0.390654	0.258079	6.05456	4.13232	6.56807	6.22367	6.05966	5.95996	5.52286	5.58292	6.48318	5.14707	4.20995	5.84128	0.368496	0.453548
F1RR69	Sus scrofa	Uncharacterized protein	SET	-0.192597	-0.683336	0.855355	1.20414	0.472932	1.01981	-1.02524	-3.54431	1.27762	0.654735	0.68256	1.03246	0.599746	0.276705	-6.11562	-1.05295	1.07292	0.703192	0.643365	0.978035	-1.06043	-0.748032	0.766239	0.826085	0.957402	0.67741	-0.864956	0.353336
F1RRB7	Sus scrofa	Acetyl-CoA acyltransferase 1	ACAA1	-2.03102	-1.06067	-1.39015	-0.524386	-1.74561	-0.348521	-0.372957	-0.837413	-1.1419	-0.761473	-1.76785	-0.287903	-0.32181	0.297561	-1.31921	-4.39906	-0.69766	-0.654362	-1.00438	0.277958	-3.81261	-5.25935	-0.272274	-0.314629	-0.489667	0.0340192	0.386298	0.450313
F1RRD6	Sus scrofa	Uncharacterized protein	PDCD6IP	0.967272	1.31903	-0.509489	0.70299	0.484214	0.877835	1.73801	1.13879	0.599172	0.400374	0.281228	0.865035	-0.196793	0.45299	0.998527	0.0890408	0.798502	0.517392	0.794253	1.15779	1.67801	1.05447	0.748424	0.0923866	1.2007	1.07743	-0.249321	0.29682
F1RRP6	Sus scrofa	Annexin	ANXA13	-1.86389	0.668843	-2.76244	-0.218003	0.56251	0.637522	-1.68402	0.168636	-0.15334	0.00207628	-0.716361	-0.25782	-0.055772	0.925125	-1.74018	0.25353	-0.547476	0.828734	0.0265821	1.00204	0.678115	0.301662	0.177802	0.849917	0.669821	1.1421	-0.66603	0.133293
F1RRV6	Sus scrofa	N-myc downstream regulated 1	NDRG1	-0.738625	-4.84087	-0.290886	0.328883	-7.4303	-1.43138	-1.03461	-0.852986	0.0973359	-0.655022	-2.79889	-1.33482	-1.30403	0.237593	-1.46337	-3.7295	-0.489275	-1.37955	-5.95052	-1.1778	-3.02677	-3.35104	-0.915818	-1.05807	-4.50938	-5.86895	0.75667	0.43183
F1RRW5	Sus scrofa	Angiotensin-converting enzyme	ACE	0.0792668	2.00453	1.14208	1.99384	3.94236	3.24082	1.86302	1.78308	2.49599	2.23339	3.19218	3.3004	-0.410861	0.345647	1.1913	2.3017	1.91197	2.3914	3.97964	3.23887	2.53266	2.33397	2.2157	2.85999	3.64623	3.57637	-0.35834	0.177661
F1RRX1	Sus scrofa	Lipocalin 2	LCN2	4.06247	3.58662	0.495756	0.480394	2.30647	2.41351	-2.63438	-0.0470167	-0.350359	-2.66817	1.30822	0.125385	2.93526	0.0206311	3.32023	-6.13834	0.952197	0.201235	1.85623	1.53185	0.0183364	-4.0848	-2.68731	-1.07904	1.2176	-1.71579	1.67573	0.120536
F1RS36	Sus scrofa	Endoplasmic reticulum chaperone BiP	HSPA5	-0.2606	0.856519	1.72415	-0.000942049	0.232183	0.177902	1.13929	1.47034	0.0637955	0.156837	0.372576	0.851544	-0.220862	0.621687	0.587399	-0.663587	0.0229055	0.0818662	-0.232188	0.697376	0.843501	0.599352	0.590522	0	0.55232	0.997681	-0.514934	0.0436079
F1RS82	Sus scrofa	Biotinidase	BTD	-1.37188	-0.659242	-1.0904	-1.15656	-0.939579	-0.118752	-0.681469	-1.24724	-1.21111	-0.695793	-1.28698	-1.21412	0.166718	0.565328	-0.726256	-1.14929	-1.74194	-6.00887	0.0355703	-1.16881	-1.45584	-4.99748	-1.55077	-0.2234	-1.04098	-1.23034	-0.0434651	0.974445
F1RSG9	Sus scrofa	Uncharacterized protein	LYPLA1	-0.263683	-0.245148	-0.244633	-0.24058	-0.732023	0.262229	-0.1005	-0.221501	-0.203253	-0.5586	-0.639395	0.0149074	0.0407507	0.630261	-0.539045	-5.46216	-0.632873	-0.659977	-0.545624	0.121611	-0.91951	-1.49215	-0.346064	-0.259601	0.0685406	-0.397448	-0.72864	0.328727
F1RSP5	Sus scrofa	Uncharacterized protein	PPP1R16A	1.03195	1.58301	1.84398	2.33458	2.03061	1.93086	1.47103	1.28398	2.02745	1.99362	1.67085	1.78398	0.0873457	0.542798	1.60437	-3.22016	2.40574	2.09253	2.07994	1.9865	1.33478	0.977935	2.21149	1.81532	2.30204	2.05057	-0.623872	0.425526
F1RT83	Sus scrofa	Syndecan binding protein	SDCBP	-5.95565	-1.2609	-5.50343	-1.59518	-2.48848	-2.13792	-2.04622	-1.35703	-2.6125	-5.05767	-2.43065	-2.32673	-0.51846	0.647159	-6.09568	-1.85772	-2.63867	-2.43157	-2.17316	-2.11774	-0.801607	-1.90427	-6.69886	-1.15777	-1.97185	-1.37938	-0.5668	0.66225
F1RT87	Sus scrofa	RAB2A, member RAS oncogene family	RAB2A	-1.76359	-2.67031	-3.64638	-4.51657	-2.80769	-2.53845	-6.25432	-4.40442	-2.9737	-3.41927	-3.13481	-2.03035	0.712314	0.444884	-3.07349	-3.96505	-2.30972	-5.31869	-2.29544	-2.25897	-3.0918	-3.32143	-2.17552	-2.11069	-1.91292	-2.54477	-0.67737	0.251661
F1RTY6	Sus scrofa	Peptidylprolyl isomerase D	PPID	-2.97138	-1.93594	-4.97223	-6.6298	-2.50607	-3.0362	-2.24346	-2.19258	-2.55399	-4.01611	-5.45821	-2.88231	-0.450828	0.61141	-3.20075	-4.79198	-3.40724	-2.21186	-3.13245	-1.90778	-2.59154	-2.87036	-3.25923	-4.99847	-2.33285	-1.99793	-0.100282	0.882328
F1RU12	Sus scrofa	Uncharacterized protein	LACTB2	-4.73334	-3.95622	-6.04069	-3.41086	-4.99084	-3.67819	-4.1359	-3.30223	-4.0998	-7.79336	-3.01138	-3.72818	-0.123213	0.902771	-5.79061	-4.75719	-3.12664	-3.27814	-5.83491	-3.3115	-6.55054	-4.80274	-3.13362	-4.66307	-3.12788	-3.4273	-0.0656423	0.913092
F1RU52	Sus scrofa	Dipeptidyl peptidase 3	DPP3	-1.44343	-0.867263	-1.81802	-0.929605	-0.859107	-1.16903	-0.701172	-1.1175	-0.684241	-1.67314	-1.17247	-0.972024	-0.127653	0.676282	-1.40619	-1.58064	-0.461924	-1.01737	-1.17288	-0.852916	-0.814091	-0.57994	-0.873271	-1.01533	-0.716856	-1.0677	-0.237455	0.327453
F1RUK8	Sus scrofa	Rab GDP dissociation inhibitor	GDI2	2.67822	3.23244	3.34473	3.50668	2.84887	3.3897	3.65333	3.28552	3.17007	2.76731	2.72423	3.27615	0.0206678	0.931229	3.07055	1.05068	3.31334	3.15394	2.88263	3.3988	2.92999	2.59357	3.05351	3.02135	3.41993	3.13652	-0.214152	0.497019
F1RUM1	Sus scrofa	Afamin	AFM	2.38831	1.79957	1.35383	1.66926	-4.40323	-0.498708	2.46904	2.19044	1.73606	1.86208	-6.49074	-4.45778	0.833325	0.308321	1.76176	-2.15886	1.50081	1.74075	-4.75126	-4.73474	1.184	1.56143	1.73503	1.97677	-6.51833	-3.38912	-0.53189	0.517449
F1RUM4	Sus scrofa	Inter-alpha-trypsin inhibitor heavy chain H2	ITIH2	5.82782	5.34809	3.35028	4.4126	3.75406	4.05686	5.35459	5.63983	4.78814	4.70433	4.08148	4.19348	-0.335357	0.241528	4.89408	3.56602	4.23981	4.38946	3.92456	4.18372	4.82437	4.93121	4.60342	5.1094	4.40256	4.55494	-0.538041	0.0403159
F1RUX1	Sus scrofa	Coronin	CORO1B	-0.633568	-0.89686	-4.44595	-1.53007	-1.62368	-0.916495	-1.3343	-0.83773	-1.64791	-6.9976	-1.5216	-1.00627	0.549797	0.63897	-1.25348	-3.64936	-0.409622	-0.416565	-1.87935	-0.894227	-1.71642	-1.39596	-0.983822	-1.23093	-0.710468	-0.556244	-0.318125	0.543621
F1RVZ1	Sus scrofa	Acyl-coenzyme A oxidase	ACOX1	-3.6335	0.410882	0.108864	1.10354	0.283083	1.20456	0.333118	0.299777	0.795471	1.45098	-0.0495609	1.3182	-0.778426	0.287288	0.00578699	-4.90474	1.02269	1.17182	0.865916	1.25341	0.0321606	-0.790912	1.17756	1.55042	1.11987	1.4528	-0.854502	0.247956
F1RW75	Sus scrofa	Desmoplakin	DSP	-0.0599093	0.279907	-1.00952	-0.297203	0.432627	-0.0705666	0.271529	0.247043	-0.252708	-0.503517	-0.63765	0.342169	-0.0319217	0.907249	-0.384671	-1.34023	0.0139005	0.288219	0.0917148	-0.248855	0.242437	-0.267561	0.268319	0.129899	0.359481	0.223306	-0.422634	0.0544144
F1RW98	Sus scrofa	Uncharacterized protein	RSU1	-2.49102	-1.94142	-3.85586	-2.8672	-2.65422	-2.66706	-2.45511	-1.90938	-2.19252	-2.25524	-5.04188	-2.65651	0.00564538	0.992106	-2.8106	-4.52151	-2.80948	-2.63494	-3.53046	-2.31092	-2.88645	-3.26548	-2.35812	-2.42008	-2.4204	-2.35784	-0.484926	0.0940156
F1RWA5	Sus scrofa	Transmembrane protein 236	TMEM236	-3.81788	-3.00779	-4.04534	-2.29379	-2.63811	-2.2705	-5.21953	-4.10049	-2.92179	-2.79528	-3.09891	-2.27521	0.389635	0.333305	-3.62641	-6.72889	-2.52412	-2.34238	-2.88401	-2.31406	-2.63902	-3.48884	-2.54098	-2.47972	-2.33409	-2.20825	-0.788163	0.189266
F1RWC3	Sus scrofa	Cubilin	CUBN	0.208127	0.610161	-2.10548	0.685719	0.434555	1.11158	-1.15656	-2.24385	1.70359	0.954295	0.59513	1.53444	-0.0737298	0.938466	-1.3703	1.58987	1.05383	1.75994	1.05538	0.98626	2.07015	1.66995	1.63357	1.81668	1.58476	1.21111	-0.81854	0.18457
F1RWC5	Sus scrofa	Kinesin-like protein	KIF5B	-5.84072	-2.93776	-2.32763	-7.19306	-3.95301	-2.76988	-3.76966	-4.08971	-4.3993	-5.15704	-4.34724	-2.96437	-0.0491244	0.945907	-3.93947	-2.34217	-4.34249	-5.16473	-4.88537	-2.92868	-3.10076	-2.93	-3.62218	-4.48017	-5.85561	-4.61131	0.166187	0.717344
F1RWI8	Sus scrofa	Secernin 2	SCRN2	-2.65165	-2.05627	-1.51079	-3.92376	-4.23966	-7.8934	-2.4643	-2.46251	-2.00445	-7.01119	-5.91252	-1.53041	-0.148356	0.915573	-2.41003	-3.63516	-1.61205	-1.93948	-1.41375	-1.31333	-6.329	-3.76261	-1.84641	-4.91347	-1.5715	-4.16332	1.71042	0.0594109
F1RWJ5	Sus scrofa	Importin subunit beta-1	KPNB1	-0.0644606	0.686556	0.217619	0.769648	-0.0242165	0.327466	0.823095	0.570745	0.477003	0.389932	0.236477	0.408496	-0.165523	0.388617	0.598989	-1.33472	0.134425	0.322927	0.245513	0.488805	0.487816	0.169449	0.308775	-0.0230987	0.512489	0.533296	-0.255465	0.379307
F1RWJ6	Sus scrofa	Aminopeptidase	NPEPPS	2.3222	2.50652	2.60546	2.73769	2.86193	2.60719	2.40916	2.36137	2.8307	2.53569	2.35139	2.7088	0.0739775	0.528507	2.37369	1.01581	2.8869	2.68195	2.86151	2.65927	2.18412	1.84002	2.7028	2.41075	2.74714	2.33174	0.0437585	0.813761
F1RWY7	Sus scrofa	Uncharacterized protein	BPHL	-2.75349	-4.91827	-2.54091	-4.71178	-1.21107	-1.52804	-1.31804	-1.74203	-6.02999	-4.47207	-5.30361	-1.68209	0.480712	0.693614	-2.12817	-3.5501	-2.0343	-2.42635	-1.74134	-1.33113	-5.38255	-3.76934	-2.2038	-3.13044	-4.48477	-2.35666	1.35269	0.0543004
F1RX12	Sus scrofa	GDP-mannose 4,6-dehydratase	GMDS	-1.48992	-0.712492	-5.99889	-5.35009	-0.645222	-4.92029	-3.59288	-0.965658	-0.735175	-0.543643	-3.98265	-5.06659	-0.70505	0.648366	-0.288922	-0.315017	-0.417893	-0.289472	-0.0884523	-1.18013	-0.59741	-0.873485	-0.367107	-0.916708	-0.496636	-0.752161	0.237271	0.209544
F1RX36	Sus scrofa	Fibrinogen alpha chain	FGA	6.24351	4.88466	4.26009	4.53137	3.96761	4.37079	4.98992	5.03106	4.31899	4.67485	4.12349	4.44802	0.111949	0.645504	4.70348	2.75102	4.52721	3.85804	3.8297	4.30825	4.18537	4.61739	4.53713	5.44225	4.53341	4.42753	-0.627562	0.16252
F1RX66	Sus scrofa	Glutathione reductase	GSR	0.405421	0.874319	0.84138	0.963536	0.722387	0.912966	0.754868	0.840109	0.640996	0.643444	0.368374	0.956722	0.0859158	0.461742	0.701839	-0.359237	0.569989	0.945518	0.458392	0.753366	1.1596	0.234968	0.808859	0.89447	0.921118	0.628077	-0.262872	0.0814422
F1RXC2	Sus scrofa	Carbonic anhydrase 2	CA2	1.26379	2.6489	4.88961	3.99654	2.89342	2.93774	2.76785	4.00561	4.6103	3.39726	3.8606	3.54201	-0.592269	0.15412	3.08261	3.88806	3.24127	3.63299	2.73927	3.26598	3.78083	3.33874	3.24123	2.64855	3.07591	1.83866	0.321042	0.376882
F1RXG4	Sus scrofa	Keratin, type I cytoskeletal 20	KRT20	5.155	5.04609	4.14686	4.57989	4.4993	4.98431	5.35831	4.96168	4.4759	4.48656	4.43076	5.11007	-0.0686381	0.387237	4.70119	0.372397	4.80028	4.79571	4.67057	5.09191	4.52109	4.34561	4.83279	4.84706	5.23503	4.98014	-0.721611	0.323449
F1RXQ9	Sus scrofa	Ornithine carbamoyltransferase, mitochondrial	OTC	-5.31393	-0.951462	0.994114	0.423309	0.76954	0.561168	0.219106	0.430552	-0.391711	-0.229214	0.481887	0.550137	-0.763003	0.489742	-1.38525	-7.06175	0.156973	-0.240062	0.188629	1.13135	-1.59825	-3.45462	-0.20106	1.22707	0.770168	0.367282	-0.720118	0.326332
F1RYH5	Sus scrofa	Uncharacterized protein	TRIM31	-0.721862	-0.787669	-1.92635	-0.899907	-3.39451	-0.748817	-0.716873	-2.65219	-1.14334	-2.15761	-2.21105	-0.727247	0.188199	0.710123	-1.48976	-4.64438	-1.05279	-1.5584	-1.85725	-1.1926	-1.93085	-2.2149	-4.76383	-2.21632	-1.03544	-1.62632	0.332079	0.704508
F1RYX3	Sus scrofa	Cadherin related family member 5	CDHR5	0.830466	2.13718	1.99996	2.89523	2.99672	3.28582	2.48463	1.9414	3.00039	3.04393	2.9405	3.68077	-0.491041	0.150334	1.45758	2.49459	3.05086	3.33458	3.48013	3.02002	2.62276	1.67752	3.31147	2.86815	3.29352	3.34882	-0.0474118	0.87448
F1RYY6	Sus scrofa	Transaldolase	TALDO1	1.69151	1.7578	1.61385	1.84716	1.98639	1.60888	1.57507	1.30696	1.86043	1.32399	1.58703	1.75696	0.182526	0.229126	1.43364	-0.467088	2.1513	1.79514	1.68027	1.72391	1.58801	1.02421	1.91872	1.18312	1.9387	1.63729	-0.162147	0.605011
F1RYZ0	Sus scrofa	60S acidic ribosomal protein P2	RPLP2	0.723986	0.573221	0.626668	0.94185	1.0585	0.89293	0.217688	0.211295	0.799743	-0.185924	1.03438	0.973708	0.294377	0.197262	-0.115767	-5.14219	1.43056	1.23449	1.2375	1.12681	0.219942	-0.116233	0.735697	0.108707	1.29079	0.64094	-0.518073	0.60016
F1RYZ5	Sus scrofa	Ribosomal protein	RPL10A	-0.136844	-0.394079	-0.592021	0.653542	1.01711	0.713092	-1.56103	-0.685457	0.334498	-0.0648532	0.632544	0.726485	0.313102	0.371039	-0.254354	-6.38312	0.69431	0.482345	0.372063	0.824329	-0.41602	-1.12303	0.338303	-0.0250051	0.959213	0.521431	-0.753221	0.447821
F1RZ28	Sus scrofa	Ribosomal protein S10	RPS10	-3.87242	-3.28446	-3.80696	-2.75604	-0.790992	-2.3136	-3.41614	-3.32607	-2.83153	-3.39579	-1.46609	-2.01321	-0.0626073	0.822045	-3.54652	-3.68459	-2.92148	-2.51654	-0.805242	-1.51156	-3.32784	-5.41369	-2.69096	-3.19966	-0.575728	-2.71224	0.48903	0.218044
F1RZ75	Sus scrofa	Ectonucleotide pyrophosphatase/phosphodiesterase 7	ENPP7	-3.63233	-4.81402	-3.99435	-5.01666	-0.866227	-3.06548	-4.07086	-5.98	-4.10142	-4.01477	-2.78195	-3.02191	0.43031	0.345654	-3.06672	-3.40576	-2.43621	-3.45993	-0.577829	-2.89568	-6.32297	-6.42826	-2.87744	-1.55196	-1.43298	-1.79942	0.761816	0.414667
F1RZT2	Sus scrofa	Uncharacterized protein	PFDN6	-4.02279	-5.46231	-3.06886	-2.95602	-4.11389	-3.557	-5.27456	-3.26682	-2.5097	-3.483	-3.91411	-3.01086	-0.286969	0.573549	-2.95085	-3.03466	-4.6279	-6.17098	-6.91203	-3.04387	-4.85125	-3.57837	-3.52072	-4.63258	-2.55176	-4.39164	-0.535662	0.59409
F1RZU4	Sus scrofa	N-acylglucosamine 2-epimerase	RENBP	-3.12585	-2.59663	-3.2515	-1.67178	-2.40633	-2.2021	-5.06341	-2.74902	-2.3657	-3.28791	-6.19246	-2.44803	1.14206	0.152344	-3.28476	-5.32727	-2.18705	-2.32333	-2.66005	-2.18015	-2.57327	-6.28642	-2.47063	-2.93896	-1.65591	-2.47465	0.0728704	0.825419
F1S025	Sus scrofa	Transporter	SLC6A19	-0.554531	0.964879	-0.16359	1.05816	0.645926	1.02605	0.719067	0.36845	0.651195	0.789931	0.462806	0.831811	-0.141061	0.655981	-8.92094e-05	0.422775	1.23482	1.46189	1.24368	0.938816	1.33186	0.247181	1.21091	1.04965	1.4041	1.28065	-0.203746	0.45145
F1S062	Sus scrofa	Obg-like ATPase 1	OLA1	-2.08549	-1.21098	-2.34892	-2.27761	-5.90142	-1.59058	-1.64694	-1.11341	-4.07147	-2.28039	-5.90882	-1.46374	0.178298	0.59689	-1.20124	-4.91164	-2.24724	-2.87612	-2.30941	-1.29776	-1.73543	-2.40988	-1.97914	-6.01457	-1.73917	-1.79107	0.137643	0.861782
F1S0J8	Sus scrofa	Keratin 14	KRT14	6.42405	6.77506	5.95376	6.72228	7.1289	6.72436	6.88545	6.93786	6.7634	6.86053	6.56263	7.05459	-0.222674	0.286608	6.38439	6.02451	7.15569	7.31726	6.94386	6.72781	6.74413	6.61873	7.17341	7.24357	7.2441	7.19028	-0.276782	0.0466132
F1S131	Sus scrofa	Caspase 6	CASP6	-1.32006	0.225284	0.018565	0.243221	-0.214202	0.616155	0.0933735	0.456474	-0.18147	-0.223402	-0.751758	0.311603	-0.0226424	0.942633	0.147428	-2.42239	-0.328966	-0.252908	-0.294848	0.455778	-0.543166	-0.836327	-0.500203	0.496366	0.259814	0.442522	-0.335819	0.351976
F1S1A9	Sus scrofa	Uncharacterized protein	APOA2	3.32271	2.97516	-0.601248	1.3978	0.17601	2.10345	2.19967	3.07316	2.1057	1.61597	-0.144635	1.88364	-0.226605	0.68783	1.13615	-4.0033	1.43824	1.3111	-0.294018	2.44111	1.6319	2.25185	1.45704	1.93943	1.9438	2.68577	-1.64675	0.152289
F1S1B9	Sus scrofa	Uncharacterized protein	DHRS11	3.79671	2.9273	3.31438	3.56859	3.76913	3.83886	3.00563	2.66777	3.86188	3.12972	3.49412	3.87003	0.197634	0.334447	3.04516	1.88515	4.02565	3.50768	3.8055	4.11219	2.84961	2.13456	3.71543	2.84691	3.88032	3.37042	0.264014	0.160481
F1S1C3	Sus scrofa	Uncharacterized protein	CA4	-5.75383	-1.70331	-2.83662	-1.37621	-5.03546	-4.95059	-3.836	-5.63256	-4.98082	-3.18925	-4.35193	-1.02254	0.226178	0.856914	-3.23783	-1.89779	-1.43818	-3.85088	-3.92875	-0.845525	-4.55463	-5.7767	-1.00649	-4.21519	-1.39861	-0.92856	0.446872	0.626423
F1S1G8	Sus scrofa	Amine oxidase	LOC110256000	3.93519	3.92351	2.71576	3.17715	3.08608	3.32893	4.18086	4.37351	3.45952	3.31677	3.31813	3.20482	-0.281164	0.0657859	4.17539	2.3408	2.6482	2.82733	3.42142	3.30127	3.6607	3.80831	2.93577	3.40991	3.19856	3.4228	-0.286941	0.357903
F1S1V1	Sus scrofa	Sjogren syndrome antigen B	SSB	-1.52739	-2.09972	-4.86862	-5.47887	-3.03275	-1.58875	-2.26822	-2.69218	-3.90752	-3.89057	-2.79958	-2.02178	-0.169378	0.677309	-3.0501	-6.73384	-3.2784	-2.79125	-7.1185	-1.66913	-2.7654	-4.89824	-4.03753	-3.21219	-2.2303	-2.06034	-0.906206	0.351197
F1S253	Sus scrofa	Glycoprotein A33	GPA33	-6.02833	-2.24216	-1.85161	-1.86869	-2.73065	-1.27894	-3.67429	-4.11932	-1.16038	-3.91728	-3.65938	-7.05924	1.26492	0.314449	-3.41219	-3.66306	-1.45071	-2.31673	-2.33445	-5.14723	-2.97616	-3.89347	-1.06707	-1.41966	-3.10752	-1.63733	-0.70386	0.300258
F1S2E2	Sus scrofa	Annexin	ANXA11	-0.672106	0.26911	0.0256128	0.595912	0.830304	0.585771	-0.0467115	-0.182986	0.504374	0.0320721	0.266035	0.230164	0.138609	0.558958	-0.398951	0.031929	0.934022	0.670791	0.73421	0.27255	0.365137	-0.298571	0.638288	0.40634	0.569579	0.33362	0.0383594	0.830932
F1S2H8	Sus scrofa	IQ motif containing GTPase activating protein 2	IQGAP2	-0.617684	0.185156	-0.459118	-0.236381	1.07062	0.154187	-1.26596	-0.482562	0.323645	-0.807926	-0.015431	0.186104	0.359819	0.2422	-0.864509	-1.32024	-0.0482573	0.23321	0.534182	0.00658986	-0.153246	-2.03479	-0.464942	-0.345397	0.638582	0.22793	0.11214	0.63833
F1S2K3	Sus scrofa	Uncharacterized protein	NUTF2	1.072	2.04181	1.58036	1.85444	1.67043	2.46284	1.35802	2.09621	2.312	0.859942	1.2211	1.74757	0.181175	0.526338	0.627275	-0.00950439	1.20166	1.60779	1.05534	1.7901	0.813767	1.04814	1.67675	1.78714	1.45929	1.57044	-0.347145	0.101337
F1S325	Sus scrofa	Putative hydroxypyruvate isomerase	HYI	-0.701234	-0.852639	-0.967167	-0.923021	-0.836698	-0.235694	-0.748208	-0.475224	-0.410681	-1.25833	-1.515	-0.667493	0.0930814	0.656079	-4.4081	-5.02045	-0.110127	-0.936091	-1.57177	-0.208452	-1.78071	-1.93671	-0.760261	-0.757773	0.133945	-1.40066	-0.958802	0.242143
F1S395	Sus scrofa	Uncharacterized protein	NQO1	-1.8857	-1.69103	-2.96439	-2.28432	-1.1527	-0.825055	-4.00619	-2.67707	-1.55636	-2.11641	-1.44633	-1.1676	0.361127	0.485387	-5.75686	-4.76556	-1.356	-2.80708	-0.993045	-1.33868	-4.08909	-3.07412	-3.96203	-2.17283	-0.504954	-1.24157	-0.328771	0.631332
F1S3A1	Sus scrofa	Cadherin related family member 2	CDHR2	0.348969	1.70317	1.42623	2.27659	2.31816	2.22667	2.48232	1.17748	2.12766	1.81846	2.47734	2.49333	-0.379468	0.384605	1.28004	2.17686	2.34113	2.44879	2.67471	2.14482	2.38326	1.39428	2.41747	2.04289	2.57394	2.55876	-0.0507087	0.85774
F1S3B7	Sus scrofa	Hexokinase 3	HK3	-0.238145	0.388313	-1.80936	-1.53531	0.159871	-1.33069	-2.02761	-1.76385	-1.8309	-3.96604	-0.992363	-2.51749	1.45549	0.00929378	-0.868054	-5.40134	-1.6787	-2.20801	-0.708502	-1.07223	-2.11112	-3.83617	-5.53403	-2.71885	-0.905776	-4.32177	1.24848	0.190134
F1S3C7	Sus scrofa	AP-1 complex subunit gamma	AP1G1	-3.00159	-2.31949	-4.89751	-2.73233	-3.20962	-5.46855	-2.02761	-2.60583	-2.75188	-3.28906	-6.56661	-2.87429	-0.252301	0.787295	-3.66889	-3.21095	-2.26588	-5.18627	-3.54078	-2.61006	-5.1594	-2.78181	-2.87582	-2.73464	-2.87	-2.61232	-0.241474	0.67585
F1S3H7	Sus scrofa	Uncharacterized protein	PTGR2	-2.67733	-0.781796	-0.908	-0.859027	-0.292714	-0.476898	-0.989117	-0.884627	-0.422679	-1.41195	-0.846663	-0.605768	-0.139162	0.704835	-1.32456	-6.06346	-1.04676	-1.04718	-0.572544	-0.251079	-1.7277	-6.97269	-0.853206	-0.84356	-0.44981	-0.616304	0.192949	0.337467
F1S3J0	Sus scrofa	Uncharacterized protein	ACOT6	-4.28683	-3.014	-2.35878	-2.23989	-2.3653	-2.25076	-1.87255	-4.29186	-2.99589	-4.31002	-5.54128	-2.16567	0.776951	0.369384	-5.54909	-3.38293	-2.21734	-5.95207	-5.15027	-1.9886	-4.64287	-4.30449	-1.65574	-1.82357	-2.12051	-1.65033	-1.34047	0.139994
F1S3Q8	Sus scrofa	Uncharacterized protein	VNN3	-1.07065	-0.917721	-5.00859	-2.67579	-5.91105	-2.57909	-1.69165	-1.82459	-1.48284	-1.87993	-2.32348	-2.71253	-1.04131	0.264956	-1.75944	-2.81361	-2.14961	-6.25166	-4.54694	-5.61951	-1.96513	-1.72424	-2.0268	-1.36893	-2.65344	-4.19514	-1.53452	0.0938691
F1S3U9	Sus scrofa	Uncharacterized protein	PRDX1	4.43745	5.27322	4.9901	5.46534	5.42277	5.32227	4.89343	4.84518	5.55163	5.22132	4.99722	5.24604	0.0260549	0.889246	4.91997	4.28618	5.54187	5.47835	5.3924	5.32648	5.37192	4.86802	5.4958	5.2464	5.55406	5.25075	-0.140283	0.332186
F1S418	Sus scrofa	Uncharacterized protein	PRDX3	-1.5922	-0.546304	0.561395	0.219504	0.377718	-0.0382942	0.779032	0.748131	-0.0511604	-0.635103	-0.130124	0.0271765	-0.292689	0.598704	-0.0827036	-1.37214	0.588523	-0.12591	0.147415	0.119245	-0.77026	-1.08509	5.5151e-05	0.419795	-0.0136452	-0.0815928	0.134193	0.524854
F1S420	Sus scrofa	Heterogeneous nuclear ribonucleoprotein A/B	HNRNPAB	0.820247	0.415619	0.125879	0.469323	-0.492058	0.76656	0.140508	0.574844	0.00116344	-0.09773	-0.388184	0.668124	0.201141	0.21494	0.072885	-6.72337	0.700207	0.101506	-0.370191	1.04664	-0.164239	-1.01209	-0.219949	-0.284758	0.393732	0.19881	-0.680639	0.54019
F1S4D0	Sus scrofa	Uncharacterized protein	CLCA4	6.56057	7.04228	5.57426	6.21462	6.81439	7.01403	7.77682	6.91333	6.56381	6.05921	6.4748	7.01562	-0.263907	0.374215	6.57525	5.97509	6.45613	6.54306	6.93748	6.8526	7.27677	6.73525	6.63284	6.38276	7.15091	7.09512	-0.322338	0.0729393
F1S4D5	Sus scrofa	Kynurenine aminotransferase 3	KYAT3	-1.65252	-1.12085	-3.85083	-0.559203	-0.871988	-0.59855	-2.54428	-0.654207	-0.664606	-0.888601	-6.9755	-0.827967	0.650203	0.622122	-1.05377	-6.06312	-0.865374	-0.74752	-0.642109	-0.584547	-1.13407	-6.88975	-0.942492	-0.882664	-0.501678	-0.747004	0.190204	0.216569
F1S4J7	Sus scrofa	Uncharacterized protein	FBP2	-0.366135	0.908094	0.0456036	0.699578	0.332938	0.513054	0.25219	0.0720768	0.427178	0.194349	-0.161124	-0.00242445	0.225148	0.386093	-0.131414	-3.85889	0.853845	0.580444	0.20625	0.742019	-0.761263	-1.10274	0.359005	0.494076	0.936894	0.335982	-0.311616	0.580685
F1S4X9	Sus scrofa	Glutathione synthetase	GSS	-1.04653	-0.790863	-1.14801	-0.486379	-0.97907	-0.930687	-0.682477	-1.24044	-0.618324	-0.772249	-1.55106	-0.888151	0.0618614	0.748861	-1.48828	-2.35664	-0.128028	-0.394225	-1.10458	-0.842944	-0.799646	-0.986177	-0.412602	-0.769906	-0.406305	-0.7861	-0.358994	0.250689
F1S530	Sus scrofa	60S ribosomal protein L5	RPL5	-1.42171	-4.96624	-2.8252	-1.42386	-0.432405	-1.11356	-4.19657	-7.4231	-1.45134	-4.57387	-3.61153	-0.68225	1.62595	0.102917	-4.09484	-5.8443	-0.630575	-0.925037	-0.762451	-0.809946	-4.22898	-1.73084	-1.14701	-1.87793	-0.863021	-0.793348	-0.404337	0.615648
F1S557	Sus scrofa	Amylo-alpha-1, 6-glucosidase, 4-alpha-glucanotransferase	AGL	-4.50422	-2.07797	-3.73566	-2.037	-2.09691	-2.23179	-2.13569	-2.17121	-2.24878	-2.27443	-2.00742	-2.13834	-0.617946	0.212433	-2.32823	-5.50467	-5.66676	-2.38617	-1.82833	-2.08444	-1.89672	-2.85505	-5.50908	-2.29986	-2.1657	-2.61441	-0.409631	0.423314
F1S5B1	Sus scrofa	Glucosylceramidase beta 3 (gene/pseudogene)	GBA3	2.27909	2.51128	2.7638	2.93751	3.15353	3.23698	2.80008	2.81031	2.87073	2.57155	2.66673	2.86877	0.0490072	0.784384	2.54106	-1.79133	3.19318	2.69751	3.03642	3.28241	2.14279	1.95301	2.63829	3.00509	3.15285	2.93404	-0.477807	0.505825
F1S5N0	Sus scrofa	X-prolyl aminopeptidase 1	XPNPEP1	1.55031	1.99748	0.803855	1.60729	2.31994	2.35696	1.80368	1.74324	1.72564	1.20069	1.7568	2.32635	0.0132386	0.954485	1.35571	-1.97418	1.73809	1.98616	2.40768	2.3261	1.77303	1.20168	2.0055	1.37218	2.61639	2.20598	-0.555866	0.354595
F1S5Z3	Sus scrofa	Seryl-tRNA synthetase	SARS	-1.52684	-1.35813	-1.99833	-1.84578	-1.71356	-0.984488	-1.87387	-1.16903	-2.57292	-5.65418	-1.85403	-1.64699	0.890651	0.195885	-1.59198	-5.1889	-1.7568	-2.30485	-1.6981	-1.0684	-5.86497	-5.82724	-7.21191	-2.73416	-1.20427	-1.65553	1.81484	0.126414
F1S606	Sus scrofa	EPS8 like 3	EPS8L3	-0.532181	0.252668	-1.03342	0.297118	0.914426	0.839569	-0.0148129	-0.760092	0.690391	0.113906	0.503276	0.690688	-0.0808631	0.841996	-1.05898	0.381662	0.299057	0.713769	0.951337	0.634539	0.447039	0.180553	1.05561	0.820257	0.903098	0.667094	-0.358711	0.235433
F1S635	Sus scrofa	Uncharacterized protein	LOC100621421	-4.77273	1.82225	1.08243	1.27933	4.07411	2.72894	-0.0979612	0.502507	2.00697	1.54171	3.34808	2.5762	-0.610527	0.515253	0.933502	4.38515	1.24241	2.33585	3.92774	2.15824	2.31624	1.93147	1.53679	1.78672	3.54783	2.36906	0.249129	0.652582
F1S682	Sus scrofa	Sulfhydryl oxidase	QSOX1	0.429025	-0.463286	-4.20696	-4.81947	-1.59199	-1.41239	0.0266502	0.0230618	-1.57272	-1.76031	-5.73494	-6.09793	0.50852	0.72087	-0.375152	-5.05952	-4.68257	-3.6298	-1.32628	-1.27767	-0.98781	-1.08292	-2.58915	-1.12425	-1.8611	-1.16172	-1.25734	0.162215
F1S6A9	Sus scrofa	Uncharacterized protein	HEBP2	-2.2008	-1.93683	-2.1271	-1.93682	-1.26429	-1.55743	-2.35592	-2.23919	-2.10715	-5.63421	-4.6316	-1.50853	1.24222	0.148342	-2.19735	-3.71504	-1.75261	-1.99116	-5.5181	-1.79142	-1.96403	-2.45391	-2.32679	-5.92458	-1.57412	-2.06195	-0.110047	0.920516
F1S6K5	Sus scrofa	Adenine phosphoribosyltransferase	APRT	-2.16071	-1.98566	-2.45059	-2.09686	-5.43271	-1.37097	-1.65209	-1.77212	-1.79842	-2.23665	-2.66966	-1.70594	-0.610439	0.239025	-1.88644	-5.39112	-1.86383	-1.91564	-6.41834	-1.65166	-2.00658	-5.05225	-1.61122	-2.06801	-1.74742	-1.72835	-0.818867	0.339019
F1S6R3	Sus scrofa	Mitotic spindle positioning	MISP	-1.91221	-1.97709	-2.281	-1.60907	-1.22582	-1.29672	-6.90246	-3.92783	-2.36279	-2.48552	-1.45014	-1.49077	1.38627	0.133868	-2.45821	-4.50305	-1.49803	-1.67937	-1.36169	-2.00221	-1.71585	-3.82148	-1.84458	-2.72731	-1.7427	-5.86493	0.70238	0.356274
F1S6R7	Sus scrofa	Polypyrimidine tract-binding protein 1	PTBP1	0.651406	0.541102	0.0932013	0.3106	0.137074	0.649242	-0.356766	0.290925	0.226669	0.248584	-0.0658952	0.591522	0.241264	0.19864	0.280737	-3.67169	0.171487	0.265964	-0.0206888	1.15491	-0.00265132	-0.467102	0.304852	0.118431	0.641067	0.646378	-0.510043	0.406868
F1S6S9	Sus scrofa	Proteinase 3	PRTN3	1.67844	0.328224	-1.75201	-1.46783	0.0836512	0.284683	-4.46451	-6.27217	-2.60884	-2.44058	-0.233081	-5.62993	3.46738	0.0378883	0.532085	-6.59347	-1.34988	-4.57722	-0.0149143	-0.0636249	-5.51702	-5.64729	-2.95423	-2.47445	-0.312499	-2.20871	1.17453	0.3606
F1S6Z3	Sus scrofa	Uncharacterized protein	ABRACL	0.0400147	-3.40174	-5.00486	-5.81223	-6.1695	-1.42037	-1.8171	-1.7139	-4.19719	-3.41331	-3.83632	-1.59215	-0.866449	0.255612	-2.42943	-5.50224	-4.51514	-7.06098	-5.12922	-5.11802	-2.84957	-4.4681	-2.9882	-4.26468	-0.848286	-2.97365	-1.89376	0.0338379
F1S710	Sus scrofa	Calcyclin binding protein	CACYBP	-1.78681	-6.15891	-0.694845	-1.25652	-6.04973	-5.02682	-1.60728	-0.794961	-2.90227	-2.00702	-4.78832	-3.46401	-0.901628	0.431826	-1.61905	-3.51481	-1.17182	-2.57577	-4.75929	-1.83387	-8.40559	-3.8377	-3.01538	-2.7715	-1.73741	-1.47309	0.96101	0.503285
F1S762	Sus scrofa	Uncharacterized protein	PODN	1.11247	0.180183	1.00128	1.81245	0.256041	1.60062	-0.039703	0.660655	1.27652	1.3751	-0.150749	1.77471	0.177752	0.504116	0.286966	-5.10061	1.52526	1.49762	-0.0216698	1.97408	-0.459405	-0.281829	1.65162	1.56091	1.11001	1.67869	-0.849725	0.354662
F1S788	Sus scrofa	Complement C8 alpha chain	C8A	0.953486	0.68063	-0.578458	0.19411	-0.274052	0.182411	0.997731	1.10069	0.294029	0.319577	-0.525169	0.149921	-0.196441	0.279618	0.340577	-1.02122	-0.367291	-0.496966	-0.908321	0.315544	-0.159396	-0.0318553	0.186164	0.555677	-0.182194	0.558911	-0.510831	0.0822451
F1S7D3	Sus scrofa	Uncharacterized protein	LOC100526118	3.42324	2.53302	1.77167	2.4566	2.45804	3.28188	2.64259	1.52082	3.13907	1.86337	1.81533	2.89491	0.341395	0.376777	2.19354	-2.64734	3.37629	2.19001	2.57016	3.14421	1.87541	0.838592	2.87175	1.66466	3.40383	2.8068	-0.439032	0.525603
F1S7E0	Sus scrofa	Coatomer subunit epsilon	COPE	-1.73566	-1.8272	-1.68546	-1.0435	-1.85663	-1.62496	-1.83052	-1.48865	-1.93246	-1.84735	-5.70734	-1.76174	0.799106	0.259425	-2.03621	-7.86936	-1.02269	-1.12362	-5.80296	-1.49275	-2.04237	-2.65779	-1.1093	-1.26005	-1.61372	-1.7216	-1.49046	0.205305
F1S7K2	Sus scrofa	Leucine rich alpha-2-glycoprotein 1	LRG1	0.409718	0.348359	0.586797	0.859673	-0.920103	-0.822813	-0.113932	0.441777	0.967778	0.977787	-1.041	-1.18881	0.0696724	0.632231	-0.112967	-5.71795	0.0584793	0.219057	-0.894939	-0.743447	0.0260092	-0.39592	0.0434061	1.21913	-1.36976	-1.15384	-0.926798	0.352879
F1S814	Sus scrofa	Phosphoglucomutase 1	PGM1	2.86707	3.18369	2.58815	3.33599	3.44322	3.56576	2.75746	2.62762	3.19703	2.83838	2.78392	3.34249	0.239496	0.26252	2.70225	-0.690396	3.04435	3.32203	3.26961	3.86549	2.5498	1.91772	3.10826	3.00263	3.66882	3.45626	-0.365025	0.467096
F1S878	Sus scrofa	Syndecan binding protein 2	SDCBP2	-6.1496	-0.18465	-3.97843	-7.16123	-1.12671	-0.568661	0.707754	-6.18964	-0.993155	-3.67921	-1.60216	-0.511632	-1.15021	0.549377	-0.682002	-0.320853	-1.39711	-4.7764	-1.11771	-0.701405	0.424881	-0.467672	-4.63828	-0.278301	-0.365917	0.19052	-0.643451	0.553702
F1S8G6	Sus scrofa	Small glutamine rich tetratricopeptide repeat containing alpha	SGTA	-3.50269	-3.30597	-5.32254	-3.18455	-3.80972	-3.6654	-6.43688	-3.20306	-3.63627	-5.15619	-4.46997	-3.43201	0.590584	0.4229	-7.08832	-3.57095	-6.61809	-4.61724	-6.35857	-3.5223	-3.39162	-5.422	-3.15991	-3.04767	-3.17574	-3.1164	-1.74369	0.106286
F1S8V9	Sus scrofa	ATP binding cassette subfamily C member 2	ABCC2	-3.83266	-1.32453	-2.46262	-1.43596	-0.272886	-0.653725	-1.57385	-2.06414	-2.1397	-3.23592	-1.89296	-1.61185	0.422672	0.524529	-1.97745	-5.16484	-0.633674	-1.059	-0.144197	-0.490782	-1.99355	-6.62411	-1.73064	-0.827168	-0.161049	-2.2052	0.67863	0.106038
F1S956	Sus scrofa	6-phosphogluconolactonase	PGLS	0.255994	0.283367	0.516706	0.177269	-0.53222	0.0957276	0.318482	0.182768	-0.0380143	-0.352283	-0.278169	0.0936271	0.145072	0.32911	0.162412	-5.13668	0.104484	0.0933306	-0.323595	0.251986	-0.334452	-0.729726	-0.022847	-0.48104	-0.161705	0.0253725	-0.523944	0.533605
F1S982	Sus scrofa	Coatomer subunit beta	COPB1	-1.50298	-1.62944	-4.97585	-2.15805	-2.73591	-1.92024	-1.57745	-2.17165	-2.97252	-5.01496	-6.32534	-1.89803	0.839583	0.363041	-2.39446	-4.80463	-1.89072	-2.61255	-2.8759	-1.22382	-1.45092	-1.86379	-2.06926	-4.85093	-2.10221	-1.35369	-0.351881	0.633748
F1S9H9	Sus scrofa	Low molecular weight phosphotyrosine protein phosphatase	ACP1	-4.89618	-5.21554	-2.03065	-4.89933	-2.73526	-2.17028	-4.52013	-0.354501	-2.48983	-6.36297	-1.57198	-1.76174	-0.814347	0.401266	-1.51575	-3.69481	-4.83763	-5.69996	-2.11908	-1.55311	-3.25797	-6.18969	-5.36387	-2.3174	-2.45872	-2.65625	0.470595	0.597926
F1S9N9	Sus scrofa	Cystathionine gamma-lyase	CTH	-0.868719	-0.712093	-0.0581821	0.408954	-1.54297	-0.231064	-0.0869734	-1.10159	0.343872	0.381566	-2.40786	-1.26389	0.188468	0.544734	-5.68741	-5.24757	1.04336	0.755073	-2.22885	-0.524231	-0.141619	-0.570478	0.586194	0.447785	-1.62591	-0.196243	-1.73156	0.17189
F1S9Q1	Sus scrofa	Uncharacterized protein	HSPA8	4.58096	4.22316	3.8846	4.09617	4.49332	4.31445	4.04018	4.29623	4.12466	3.31695	4.24452	4.40696	0.193861	0.290504	3.9844	2.29594	4.39312	3.88676	4.31238	4.50871	4.12221	3.47871	3.97271	2.74205	4.54427	4.14102	0.0633915	0.85072
F1SA74	Sus scrofa	Methylenetetrahydrofolate dehydrogenase (NADP+ dependent) 1	MTHFD1	-2.62334	-4.96315	-3.21118	-2.33904	-4.96722	-2.24293	-2.06382	-2.41249	-2.10357	-2.62356	-7.81902	-4.21228	0.147982	0.863319	-1.70677	-4.00715	-1.70529	-2.87199	-6.14996	-2.19699	-2.8848	-4.45608	-2.04776	-3.50512	-2.0383	-4.81119	0.184182	0.849944
F1SA98	Sus scrofa	Tyrosine 3-monooxygenase/tryptophan 5-monooxygenase activation protein theta	YWHAQ	-1.84529	-1.69375	-2.68597	-3.2769	-2.6243	-2.46698	-1.73446	-2.01833	-5.23428	-2.8039	-3.13883	-2.16715	0.417292	0.398829	-2.02611	-3.88248	-1.73952	-1.90897	-5.29554	-1.98147	-1.98072	-1.92567	-1.78768	-6.417	-2.05942	-1.97129	-0.115384	0.918557
F1SAD1	Sus scrofa	Thiamine pyrophosphokinase	TPK1	-4.85208	-5.11914	-4.05069	-3.10575	-4.94967	-5.7391	-5.4653	-2.20735	-2.23311	-3.2866	-1.79104	-5.67842	-1.19244	0.137225	-2.46049	-5.92453	-1.96806	-2.29046	-5.19823	-1.53868	-2.66768	-4.28502	-2.18874	-2.09166	-1.88318	-2.05551	-0.701445	0.301431
F1SAD9	Sus scrofa	Protein disulfide-isomerase	PDIA4	-2.14842	-0.970595	-0.571613	-0.888623	-2.39918	-1.36178	-1.47658	-0.8852	-1.24565	-0.43829	-2.72025	-1.61816	0.00731868	0.973152	-1.16393	-2.62185	-1.39494	-1.11101	-1.78955	-1.69456	-2.13954	-1.12507	-1.76438	-0.133935	-2.22761	-0.850371	-0.255822	0.550418
F1SAF0	Sus scrofa	Dihydrolipoyl dehydrogenase	DLD	-3.42047	-1.22638	0.480287	-0.342803	0.00855805	0.216337	-1.28196	-0.934031	0.536288	-0.297186	0.00051728	0.310359	-0.43641	0.259249	-2.79736	-1.4385	0.0801586	-0.148698	-1.26848	-0.272662	-1.01039	-4.97076	0.418645	0.503144	-0.558519	-0.546285	0.053104	0.946132
F1SAL4	Sus scrofa	Meprin A subunit	MEP1B	1.90724	3.12845	2.00352	2.60882	2.92868	2.94342	2.95523	2.68334	2.50794	2.48702	2.54524	2.98282	-0.106912	0.667195	2.53978	3.25712	2.73746	3.00354	3.26419	2.97952	3.51183	2.74863	2.73963	2.83801	3.40339	3.24232	-0.117034	0.589365
F1SB42	Sus scrofa	Ezrin	EZR	4.75704	3.99244	2.89121	3.40323	3.6468	4.00636	3.65447	3.59232	3.56433	2.73837	3.04355	4.0347	0.344893	0.23116	3.86452	0.821095	4.10186	3.13522	3.33228	4.23422	2.6287	2.93456	3.37802	2.73561	3.80215	3.75721	0.0421631	0.934369
F1SB63	Sus scrofa	Uncharacterized protein	TCP1	-0.597401	0.0489659	-1.08795	-0.543206	-0.41803	-0.144403	-0.523863	-0.396186	-0.807316	-0.614487	-1.12634	-0.170172	0.14939	0.358689	-0.244914	-4.69702	-0.953239	-0.302639	-0.464417	0.00542584	-0.419215	-1.0904	-0.349995	-1.40574	-0.260847	-0.211365	-0.48654	0.497535
F1SBS4	Sus scrofa	Complement C3	C3	8.20538	8.08786	6.79125	7.28591	7.10724	7.01007	8.28001	8.43663	7.80869	7.7041	7.02606	6.88636	-0.275692	0.172941	7.95061	6.86814	7.26074	7.26967	6.91907	7.12916	7.825	8.13086	7.3584	7.82458	7.17798	7.38053	-0.383327	0.110657
F1SC98	Sus scrofa	Insulin degrading enzyme	IDE	-3.56358	-0.671899	-0.78452	-0.27335	-4.69256	-0.221477	-0.29313	-0.635454	-0.13716	-4.55837	-0.746699	-0.366682	-0.578314	0.6497	-0.640387	-5.30813	-0.670594	-0.407975	-1.01404	0.0663071	-5.13273	-1.40557	-6.73867	-0.532781	-0.60172	-0.387888	1.13742	0.474164
F1SCC7	Sus scrofa	Uncharacterized protein	LOC396684	5.72859	5.50265	5.03044	5.38748	4.7698	4.7941	5.47528	5.81899	5.7027	5.71532	4.66047	4.73573	-0.149237	0.341559	5.43593	3.82223	5.0357	5.39988	4.77549	4.62994	4.73966	4.91331	5.38785	5.88649	4.93515	4.94378	-0.284512	0.282364
F1SCD0	Sus scrofa	Uncharacterized protein	LOC100153899	7.00767	7.3494	5.86206	6.33827	7.58896	7.36955	7.26783	7.55731	6.95084	6.7655	7.10535	7.2803	-0.235202	0.324177	6.9306	6.61743	6.3013	6.24277	7.14002	7.34512	7.14136	7.4921	6.6295	7.03733	7.30487	7.48344	-0.418561	0.0265732
F1SCE3	Sus scrofa	Serpin family A member 5	SERPINA5	-0.603196	-0.154156	-2.52365	-2.33222	-5.30654	-3.21776	-1.61402	-1.07994	-1.22446	-1.71788	-2.36971	-3.0566	-0.512487	0.436359	-2.0619	-1.36624	-2.28123	-2.19503	-2.58557	-1.74849	-1.45178	-1.08486	-1.27981	-1.64302	-1.98424	-2.09244	-0.450385	0.0586264
F1SCI9	Sus scrofa	Syntaxin-binding protein 2	STXBP2	-1.00336	-0.564226	-1.40807	-1.6865	-0.18639	-0.0777375	-0.366698	-0.836027	-0.694321	-1.11835	-0.91123	-0.32	-0.113275	0.664773	-0.954704	-4.08284	-0.440546	-0.545894	-0.15589	0.118599	-1.22558	-2.15667	-0.685838	-0.76549	-0.209068	-0.486555	-0.0886798	0.82234
F1SDC2	Sus scrofa	Acid phosphatase 6, lysophosphatidic	ACP6	-1.7289	-1.18742	-4.30851	-2.20964	-0.606925	-1.08379	-1.25303	-1.37943	-1.30858	-2.327	-1.66102	-1.36663	-0.304917	0.618455	-1.47935	-6.5523	-1.30969	-1.47161	-1.25716	-0.733618	-3.54022	-4.55382	-1.62609	-2.71633	-0.665296	-1.39273	0.281796	0.6493
F1SDK6	Sus scrofa	Clarin 3	CLRN3	-2.83201	-3.23204	-4.94552	-2.48259	-3.65913	-7.28925	-4.75299	-2.40232	-5.14078	-3.54786	-3.43507	-2.02151	-0.523333	0.632381	-3.84614	-2.64339	-2.31441	-2.00304	-2.19712	-2.01137	-4.34132	-5.01618	-5.35444	-2.33201	-4.37066	-1.43662	1.30596	0.0736544
F1SDP2	Sus scrofa	Phospholysine phosphohistidine inorganic pyrophosphate phosphatase	LHPP	-0.356229	-0.244099	-1.34884	-0.88122	-0.967011	0.245807	0.000412169	-0.878642	-0.00750076	-0.783541	-0.74479	-0.374088	-0.127241	0.687751	-0.634558	-1.05216	-1.18778	0.309127	-0.729235	-0.42078	0.287023	-0.672869	-0.128125	-0.249165	0.180864	-0.693655	-0.406577	0.205112
F1SDP3	Sus scrofa	Ornithine aminotransferase	OAT	-0.644883	3.05777	4.04776	4.17095	3.75427	3.89888	2.86107	3.8593	3.60689	3.68275	3.533	3.91892	-0.529532	0.435798	2.61269	2.09474	4.14834	4.06043	3.8893	3.84213	3.35937	2.73742	4.14357	4.22573	4.03226	3.48463	-0.222558	0.243109
F1SDR7	Sus scrofa	Uncharacterized protein	YWHAB	2.57139	2.23566	1.38402	2.26962	2.01552	2.18789	2.25946	1.66241	2.18973	1.88471	1.79884	2.30035	0.0947642	0.659338	1.89835	-1.74227	3.17188	2.70321	1.95061	2.51436	2.01866	1.77403	2.83497	1.98055	2.66454	2.51932	-0.549322	0.419583
F1SDX6	Sus scrofa	Transglutaminase 2	TGM2	-2.69362	-1.45748	-1.02458	-0.975033	-5.24265	-4.49738	-0.858707	-1.32435	-5.03956	-4.69176	-3.88474	-6.68864	1.0995	0.340564	-5.98257	-2.89114	-5.1546	-2.17693	-2.79691	-2.22339	-0.792656	-1.72429	-5.78185	-1.2422	-4.62694	-4.85055	-0.367841	0.760048
F1SEN2	Sus scrofa	Glutamate dehydrogenase 1, mitochondrial	GLUD1	-5.22844	-1.90341	-0.456842	-1.19695	-0.0953808	-1.17484	-1.09283	-0.722274	-1.78721	-1.82209	-0.202199	-1.09958	-0.554945	0.514865	-1.80326	-5.69877	-2.46208	-1.73891	-0.56881	-1.33697	-5.43598	-5.15822	-0.909589	-0.80407	-0.6442	-1.4171	0.126727	0.871742
F1SES5	Sus scrofa	N-acylsphingosine amidohydrolase 1	ASAH1	-3.78347	-2.88769	-3.42344	-4.61431	-2.85665	-4.61999	-3.87481	-3.12929	-4.17152	-4.51084	-4.55935	-3.89085	0.325184	0.380584	-6.68736	-5.47689	-3.98749	-6.18424	-6.26678	-2.56323	-3.90853	-1.73649	-3.66968	-5.37674	-3.95428	-6.979	-0.923549	0.471362
F1SFF4	Sus scrofa	Uncharacterized protein	RTRAF	-2.16607	-4.64686	-2.90539	-4.72113	-2.065	-1.48173	-1.59459	-5.57731	-3.20533	-2.65981	-5.36642	-1.63247	0.341624	0.657182	-3.84829	-5.78296	-2.57213	-1.97065	-2.27415	-1.63973	-4.14261	-4.5065	-2.25648	-2.81746	-1.99734	-1.63918	-0.121386	0.69278
F1SFF8	Sus scrofa	Alpha-1,4 glucan phosphorylase	PYGL	2.48614	3.09386	2.7578	3.01802	3.40139	3.26958	2.87518	2.52103	2.96548	2.57778	3.07663	3.13643	0.145709	0.387747	2.71928	0.220828	3.34505	3.11865	3.51259	3.44203	2.74323	1.98822	3.11579	2.88925	3.30461	3.01676	-0.116567	0.742232
F1SFH0	Sus scrofa	Mab-21 domain containing 2	MB21D2	-2.8333	-2.85392	-3.90444	-3.23697	-5.10209	-3.40113	-2.88475	-2.47985	-3.89473	-4.3541	-4.2651	-3.58529	0.0219942	0.937303	-2.39481	-4.7928	-5.29905	-5.19869	-3.96648	-2.72098	-5.11665	-3.04828	-6.36921	-5.75283	-3.38008	-4.40577	0.616666	0.388562
F1SFI4	Sus scrofa	Kininogen 1	KNG1	2.913	2.34851	0.981618	1.51322	1.32029	1.32011	2.32405	2.58858	2.24338	1.97554	0.902532	0.786606	-0.0706591	0.821169	2.62444	-2.83051	1.75798	1.49026	0.585786	0.608709	1.53339	1.7756	1.76899	1.85919	0.513887	1.24883	-0.743871	0.40006
F1SFI5	Sus scrofa	Uncharacterized protein	HRG	6.45164	5.29529	3.31967	4.52134	4.72874	4.91805	5.39208	5.58631	4.85293	4.55845	4.56429	4.80948	-0.0881338	0.808049	4.67163	3.51431	4.30475	4.51162	4.69291	4.93248	4.68345	4.90017	4.63368	5.19938	4.87737	5.29902	-0.494228	0.0567914
F1SFI6	Sus scrofa	Fetuin B	FETUB	1.57659	0.879683	-2.10007	-0.988448	-0.137725	0.201974	0.372578	1.17189	-0.521517	-4.51923	0.0802473	-0.586449	0.572414	0.457761	0.328976	-5.26033	-1.07732	-1.31362	0.328229	0.299678	0.257996	0.321598	-0.369813	-0.295456	-0.0138821	-0.0392556	-1.0926	0.291487
F1SFI7	Sus scrofa	Alpha-2-HS-glycoprotein	AHSG	6.03156	4.77429	2.818	3.52079	4.31797	4.28194	4.0557	4.59558	3.74134	4.10095	3.75936	4.09802	0.232268	0.599172	4.37989	2.95569	3.58582	4.04279	4.29401	3.91762	3.98884	4.35116	4.17304	4.17704	4.40061	5.01635	-0.488535	0.134499
F1SFY5	Sus scrofa	HIV-1 Tat interactive protein 2	HTATIP2	-3.0041	-4.30439	-3.91304	-2.62022	-5.40799	-2.70501	-6.13133	-2.93938	-3.8715	-2.84407	-4.6796	-4.83114	0.557044	0.464875	-2.1363	-4.47318	-2.69853	-2.43067	-2.79847	-2.48642	-5.20781	-1.2593	-2.9312	-5.29419	-2.68146	-2.67901	0.504899	0.614409
F1SFZ7	Sus scrofa	Solute carrier family 5 member 12	SLC5A12	-1.43024	-1.0002	-2.00805	-3.38246	-0.615218	-1.28905	-1.19806	-5.29709	-3.38913	-2.20919	-1.72845	-6.8962	1.83215	0.147486	-3.93422	-7.02297	-0.418098	-0.68973	-0.51643	-3.8303	-0.614109	-6.3177	-4.22221	-1.90685	-0.905095	-1.23485	-0.201821	0.857336
F1SG38	Sus scrofa	Thioredoxin reductase 1, cytoplasmic	TXNRD1	2.58649	3.07086	2.83953	3.54413	2.93058	3.41616	3.00345	2.65901	3.35247	3.21421	2.81145	3.10694	0.0400386	0.817788	2.56129	1.55522	3.41048	3.66445	3.15859	3.30352	2.67217	2.41866	3.56073	3.45563	3.44352	3.11235	-0.168251	0.342244
F1SGF1	Sus scrofa	Proteasome 26S subunit, non-ATPase 6	PSMD6	-3.36056	-2.36233	-5.73266	-4.54894	-2.48141	-4.63446	-2.36534	-2.39419	-2.13215	-5.43042	-1.78552	-1.98896	-1.17063	0.147183	-2.38941	-4.41429	-3.99912	-2.3853	-2.28141	-2.60089	-2.30948	-4.79436	-5.22389	-3.53926	-2.31388	-2.54464	0.442514	0.131646
F1SGN8	Sus scrofa	GMP reductase	GMPR2	-2.72624	-2.34491	-2.40471	-1.6131	-1.5027	-1.69209	-1.75978	-1.69799	-1.76809	-1.73432	-1.87954	-1.50149	-0.323757	0.183638	-1.92291	-4.5977	-1.5564	-1.80741	-1.54701	-1.38766	-1.84589	-2.89781	-1.48637	-2.25358	-1.89902	-1.46031	-0.162686	0.632696
F1SGR0	Sus scrofa	Eukaryotic translation initiation factor 3 subunit M	EIF3M	-6.04245	-2.42069	-4.54648	-2.73268	-3.26195	-2.20597	-2.68683	-2.76807	-4.23103	-5.16076	-3.63404	-2.97993	0.0417402	0.959229	-2.46916	-6.67072	-3.59512	-3.096	-2.86101	-2.62333	-2.53708	-3.70198	-3.60061	-3.8085	-2.88934	-3.08003	-0.282966	0.628465
F1SGT2	Sus scrofa	Methylthioribulose-1-phosphate dehydratase	APIP	-3.85757	-5.82642	-4.05759	-3.25595	-3.96911	-3.91707	-3.77459	-3.68581	-2.99448	-3.62141	-3.36348	-3.22655	-0.702898	0.102872	-3.69455	-4.26367	-3.44732	-3.29961	-4.12876	-3.14127	-3.67907	-3.74247	-3.40157	-3.24319	-3.29286	-3.52959	-0.181071	0.350903
F1SGY1	Sus scrofa	Anoctamin	ANO6	-5.72178	-2.37744	-2.82308	-1.54142	-1.01803	-0.357492	-4.82848	-3.29823	-1.0449	-1.33436	-4.98218	-1.28189	0.488467	0.575631	-3.89924	-4.54717	-0.69227	-0.0274347	-5.15314	-0.275065	-4.9587	-4.62108	-1.06926	-0.322814	-0.94197	-0.62317	-0.342885	0.68064
F1SGZ8	Sus scrofa	Twinfilin actin binding protein 1	TWF1	-1.70732	-1.33779	-4.55472	-5.17549	-1.04865	-1.4196	-1.88346	-2.05918	-1.35044	-2.93618	-4.42314	-1.19763	-0.232254	0.816149	-2.08617	-4.91341	-0.936612	-1.18223	-0.981145	-1.6755	-1.701	-3.07086	-1.17911	-1.45566	-0.960962	-1.04005	-0.394571	0.277473
F1SH47	Sus scrofa	Sucrase-isomaltase, intestinal	SI	5.37496	6.81079	5.60366	6.16178	6.36302	6.5852	6.74551	6.57352	5.88511	5.85521	5.97611	6.53841	-0.112409	0.694241	6.14684	6.18315	6.30046	6.45371	6.47781	6.67216	7.18834	6.70822	6.16539	6.48711	6.66034	6.80102	-0.29605	0.148796
F1SH96	Sus scrofa	Inter-alpha-trypsin inhibitor heavy chain H1	ITIH1	5.21266	4.98854	3.39951	4.29184	3.72372	4.01495	4.74553	5.18757	4.48042	4.57499	3.60436	3.7261	-0.114629	0.632815	4.58188	3.35386	4.06806	4.0807	3.57776	3.96525	4.47084	4.76928	4.2871	4.8559	4.01349	4.29081	-0.509985	0.0646906
F1SHA2	Sus scrofa	Glycerol-3-phosphate dehydrogenase [NAD(+)]	GPD1	-6.06932	-1.7779	-5.3595	-2.01848	-6.11599	-0.611859	-2.6687	-2.85176	-1.2944	-4.54287	-1.68577	-1.04257	-1.31116	0.333848	-4.64086	-4.63461	-3.92977	-2.27491	-1.57349	-0.656181	-1.99843	-5.03895	-2.00707	-4.57785	-0.242131	-1.47432	-0.395179	0.628379
F1SHL3	Sus scrofa	Protein transport protein SEC23	SEC23A	-0.920966	-0.663951	-1.63436	-1.11924	-2.27524	-0.12791	-0.458595	-2.9104	-1.49991	-2.01815	-2.03179	-0.53553	0.452118	0.322197	-0.906768	-4.12389	-1.57828	-2.00313	-1.75854	-0.317289	-2.42097	-2.48311	-1.39936	-1.40332	-0.71491	-0.523348	-0.290481	0.544714
F1SHL9	Sus scrofa	Pyruvate kinase	PKM	4.45946	4.7156	3.22785	3.74289	3.80607	4.22092	4.16596	4.54657	3.51496	3.12393	3.69464	4.48588	0.106811	0.48219	4.34015	0.664039	3.99923	3.78567	3.8517	4.71558	4.04079	3.61641	3.90996	3.49006	4.2579	4.50552	-0.410713	0.465065
F1SHM0	Sus scrofa	Poly(ADP-ribose) polymerase family member 6	PARP6	-6.48937	-5.55301	-5.89872	-1.06985	-4.19612	-3.76087	-2.27655	-1.47259	-4.98766	-4.30289	-1.60638	-5.47306	-1.14147	0.405929	-2.36388	-1.59379	-1.31975	-1.89621	-4.49855	-2.4168	-3.97447	-4.21453	-4.0453	-5.83174	-5.21065	-7.50808	2.78263	0.00744953
F1SI77	Sus scrofa	Uncharacterized protein	CKMT1A	4.05186	3.62328	3.59982	4.27046	3.56727	4.18755	4.01261	3.62116	4.16513	3.87535	3.50988	4.17896	-0.0104757	0.937207	3.34301	2.43201	4.92929	4.50503	3.71887	4.12504	3.45553	3.33727	4.65822	4.17997	4.50569	3.82518	-0.151435	0.538848
F1SIH8	Sus scrofa	Transitional endoplasmic reticulum ATPase	VCP	2.13644	2.44118	2.55892	2.41118	2.0621	2.57768	2.66553	2.45225	2.08558	2.02257	2.28091	2.7565	-0.0126383	0.938738	2.0683	-3.327	2.30578	2.1924	2.28125	2.76555	1.97057	1.43246	2.45688	2.17933	2.71668	2.3099	-0.796586	0.365952
F1SII4	Sus scrofa	Glycyl-tRNA synthetase	GARS	-4.51506	-2.83745	-4.62078	-3.34972	-3.50623	-3.0686	-7.80979	-2.78242	-3.45216	-4.31966	-5.61957	-2.61071	0.782741	0.306259	-3.29322	-4.17292	-4.97594	-5.51851	-5.46883	-2.43659	-4.68481	-4.38489	-5.61194	-7.82304	-3.00514	-3.02754	0.445225	0.527716
F1SIV3	Sus scrofa	Uncharacterized protein	ANP32A	-1.23259	-3.33745	-3.24092	-6.84606	-2.73659	-4.63455	-6.73963	-3.00833	-2.89921	-4.37552	-5.8457	-5.01268	0.975482	0.440792	-8.94253	-5.17128	-2.0441	-2.24385	-3.58788	-2.00141	-6.35206	-3.31576	-2.24039	-4.57387	-5.54682	-2.72678	0.127435	0.881749
F1SIX3	Sus scrofa	UTP--glucose-1-phosphate uridylyltransferase	UGP2	0.915472	0.105303	0.177416	0.0934172	-0.447056	0.313488	0.678948	-0.0903804	-0.000609597	-0.249153	0.0731337	0.0765942	0.111585	0.424872	0.150807	-3.14234	0.257744	-0.0608212	-1.38756	0.424156	-0.62707	-0.609333	0.163889	-0.193196	-0.0376518	-0.353692	-0.350161	0.5451
F1SJI1	Sus scrofa	Selenocysteine lyase	SCLY	-1.01221	-0.363755	-0.888065	-0.216664	-0.458275	-0.422764	-0.24385	-4.98622	-0.30954	-1.44032	-1.37632	-0.169428	0.860656	0.34284	-1.52496	-4.66452	-0.378104	-0.916305	-0.777071	0.0358456	-4.22185	-2.30867	-0.523575	-0.375349	-0.245465	-0.811241	0.0435063	0.951903
F1SJM4	Sus scrofa	Neprilysin	MME	1.63044	2.96655	1.41864	2.56695	2.88653	2.89029	2.39573	2.35627	2.17957	2.09886	2.22566	2.80665	0.0494434	0.861842	1.79072	2.81648	2.51178	2.82317	3.05561	2.98495	2.96076	2.75915	2.5859	2.75054	2.95074	3.25382	-0.213033	0.334424
F1SJR7	Sus scrofa	Tubulin tyrosine ligase like 12	TTLL12	-1.13147	-1.70985	-3.77684	-2.70028	-5.0743	-3.62224	-1.19547	-1.32523	-6.48544	-4.92783	-2.05647	-1.63213	-0.0654026	0.946189	-1.27839	-4.79185	-2.18575	-5.48267	-6.80217	-1.04931	-1.73875	-2.21486	-1.97445	-4.43076	-1.92031	-1.50957	-1.30024	0.188583
F1SJS8	Sus scrofa	Transgelin	TAGLN	2.01113	1.90883	2.25345	0.819491	-0.132007	-0.0375293	1.75566	3.22848	1.91429	1.37036	0.991611	1.36425	-0.633547	0.103411	1.92939	-2.49493	1.91051	1.43287	-0.0852695	0.513252	1.63368	1.79894	1.73035	2.14728	0.471612	0.531389	-0.851239	0.282963
F1SJT7	Sus scrofa	Apolipoprotein A-IV	APOA4	3.21284	2.24033	0.22679	1.55425	-1.02634	1.56383	1.82911	2.4567	1.57605	1.31679	0.107636	1.77019	-0.214129	0.618616	2.15938	-3.40601	2.10801	1.98235	0.332918	1.99238	1.4433	1.31661	2.41139	1.55067	1.6264	2.36797	-0.924551	0.306455
F1SJW8	Sus scrofa	Serpin family G member 1	SERPING1	2.2643	2.81687	1.47591	1.96276	1.04238	1.4086	2.65339	2.97436	2.20368	2.15081	0.916259	1.23929	-0.194494	0.213459	2.48698	2.72984	1.65284	1.51269	1.2146	1.31366	2.4184	2.73432	1.6573	2.13482	1.15749	1.36467	-0.0927282	0.427395
F1SJX5	Sus scrofa	Calcium and integrin binding 1	CIB1	-2.70349	-0.142625	-3.32524	-1.54603	-0.921966	-0.274818	0.214583	-0.676093	-1.67699	-1.54617	-1.94506	-1.13973	-0.357451	0.60422	-0.611886	0.164816	-1.51832	-0.641294	-0.699934	-1.08618	0.462122	-0.476596	-0.757704	-0.790026	-1.17778	-0.82148	-0.138555	0.641464
F1SK41	Sus scrofa	Amino acid transporter	SLC1A1	-2.90541	-1.34064	-1.70943	-0.890912	-0.985968	-1.12721	-6.44016	-5.31895	-1.66387	-2.31918	-1.8782	-1.29459	1.65923	0.0637303	-3.64192	-1.46432	-1.62918	-1.26484	-0.939316	-1.63283	-5.0884	-4.13693	-1.58895	-1.40784	-1.24471	-1.44059	0.722503	0.174439
F1SK45	Sus scrofa	GTP:AMP phosphotransferase AK3, mitochondrial	AK3	-1.88843	-1.37551	-0.453847	-0.00755583	0.268986	-0.22421	-0.336585	-1.26565	-0.604355	-1.04408	-0.346145	0.194793	-0.046423	0.904478	-1.76865	-3.34518	0.411887	-0.0316857	0.00227181	0.433274	-3.64177	-2.26457	0.205329	0.0187305	0.429718	-0.04232	0.166132	0.699897
F1SK65	Sus scrofa	1,4-alpha-glucan branching enzyme 1	GBE1	-1.78951	-2.45384	-2.6275	-2.77913	-2.26765	-2.35129	-6.25474	-2.61762	-2.05362	-1.96484	-2.35861	-2.07157	0.508679	0.555709	-1.71583	-5.51639	-2.58243	-1.92182	-2.17705	-2.06348	-6.16814	-2.7673	-1.34735	-3.12035	-2.03777	-4.87853	0.723742	0.533323
F1SK70	Sus scrofa	Protein S	PROS1	0.0872853	0.550805	-2.72334	-0.589738	-0.432795	-0.455548	0.851188	1.12859	-0.193587	0.100908	-0.619652	-0.528235	-0.717089	0.131361	0.81158	-0.451667	-0.896784	-0.27819	-0.597544	-0.131274	0.180285	0.447234	-0.635347	0.511497	-0.299372	-0.0895538	-0.276437	0.275538
F1SK95	Sus scrofa	Uncharacterized protein	CPOX	-0.625354	0.201033	0.168797	0.632427	0.313203	0.378791	0.0443473	0.0651001	0.407091	0.191109	-0.0618393	0.512634	-0.0149241	0.933784	-0.206629	-0.724534	0.613661	0.554872	0.369222	0.720615	0.384085	-0.496006	0.665873	0.240623	0.635715	0.470184	-0.0955448	0.523104
F1SKF1	Sus scrofa	Plastin 1	PLS1	4.6243	5.24358	4.23735	4.9014	5.04814	5.22886	5.26327	4.9506	4.94339	4.39447	4.49294	5.18193	0.00950496	0.968361	4.74779	2.94809	5.1884	5.10668	4.84871	5.44938	4.77297	4.25564	4.90823	4.60272	5.2868	5.2844	-0.136953	0.630683
F1SKL2	Sus scrofa	Sulfurtransferase	TST	-1.37681	-0.0256824	1.24978	0.485786	1.09949	1.40965	0.52796	0.521784	0.113613	0.2392	0.812114	1.28169	-0.109025	0.805806	0.408555	-5.88887	0.674067	0.21341	1.1373	1.3021	-0.990538	-1.61384	0.51001	0.902015	1.35205	0.430293	-0.457238	0.602149
F1SKN5	Sus scrofa	Eukaryotic translation initiation factor 3 subunit L	EIF3L	-3.60615	-2.25811	-3.46167	-2.40459	-2.50311	-2.59212	-2.87451	-2.77102	-3.00441	-3.88379	-3.11346	-3.12415	0.324264	0.367751	-2.83521	-5.52274	-4.10409	-3.82459	-3.0032	-2.89969	-7.06573	-3.52	-1.30141	-2.92489	-2.42285	-2.952	-0.333773	0.753052
F1SKP3	Sus scrofa	BAI1 associated protein 2 like 2	BAIAP2L2	-3.7798	-1.16598	-2.39767	-1.22359	-1.75925	-0.837782	-1.63249	-1.46031	-1.43794	-1.22951	-2.38111	-0.746211	-0.379416	0.401811	-5.11948	-6.1258	-2.07966	-0.652282	-1.90892	-0.77963	-1.71514	-1.10771	-0.848134	-1.01999	-0.502259	-0.642192	-1.80506	0.0827548
F1SKQ0	Sus scrofa	DEAD-box helicase 17	DDX17	0.900041	0.0224045	-2.48818	0.259576	-1.14645	0.505652	0.402591	0.764863	-0.982823	-1.17922	-0.683445	-0.209631	-0.00988211	0.983027	0.0493704	-6.90237	-0.835007	-1.25838	-0.525307	0.0869237	-0.466101	-0.783369	-0.898422	-1.78157	-0.450227	-0.00242934	-0.833775	0.467902
F1SKY2	Sus scrofa	Nitrilase family member 2	NIT2	-1.5951	-1.2974	-0.90109	-0.887306	-0.995993	-0.591958	-1.95083	-1.74508	-0.183609	-0.604288	-1.20202	-1.26877	0.11429	0.612386	-1.32989	-4.21925	-0.743157	-0.839546	-0.818173	-0.433021	-1.54599	-1.06757	-0.768298	-0.569253	-0.676522	-0.831027	-0.487395	0.409577
F1SL58	Sus scrofa	Dynactin subunit 2	DCTN2	-1.14414	-1.55269	-7.06649	-1.5027	-2.27851	-1.20878	-3.31505	-1.92727	-6.80418	-3.71235	-5.00803	-1.27042	1.214	0.0704659	-3.32227	-4.80379	-2.41016	-1.30879	-1.7648	-1.15302	-5.25611	-5.44181	-1.08247	-2.06753	-1.32131	-1.58608	0.33208	0.498131
F1SL82	Sus scrofa	Myosin IA	MYO1A	2.0817	3.00608	2.63571	3.37667	3.89264	3.63018	1.91816	2.30764	3.35062	2.27273	2.99797	3.28454	0.415219	0.179885	1.97326	2.06212	3.49234	3.23281	3.92296	3.47867	2.87715	2.45249	3.24926	3.04943	3.81662	3.29644	-0.0965361	0.627964
F1SLU6	Sus scrofa	Ubiquitin carboxyl-terminal hydrolase	USP5	-1.31691	-1.22967	-2.02448	-1.42828	-1.22898	-1.54316	-1.02308	-1.2919	-1.51083	-2.15222	-2.05339	-1.4214	0.11356	0.632631	-1.5056	-3.79347	-1.74573	-1.48332	-1.95334	-1.16857	-1.40776	-1.87152	-1.31876	-1.92327	-1.28715	-1.06767	-0.462318	0.219159
F1SM21	Sus scrofa	UDP-glucuronosyltransferase	UGT1A6	-2.3358	0.199203	-1.86239	-1.78554	-0.56181	-1.53796	-4.75826	-2.28384	-1.47456	-1.97244	-1.78894	-0.683753	0.846248	0.205608	-1.32666	-4.61979	-1.6769	-1.00884	-4.42024	-0.707863	-0.461981	-2.14509	-0.604899	-1.85744	-1.62261	-0.335619	-1.12211	0.0979067
F1SM81	Sus scrofa	Tetratricopeptide repeat domain 38	TTC38	2.19956	2.27918	-5.51866	-6.23858	1.36931	1.81525	2.71342	2.1053	-2.0379	-1.65784	1.14227	1.56689	-1.32102	0.192037	2.28607	-1.34922	-4.67346	-7.5717	1.41319	1.82651	1.18348	0.895209	-2.69388	-3.51621	1.69134	1.20935	-1.13965	0.214445
F1SMC0	Sus scrofa	Adenylyl cyclase-associated protein	CAP1	3.15151	3.44787	2.24793	2.78795	3.23446	2.85944	3.00242	2.92845	2.78176	2.30186	2.37625	2.71507	0.270558	0.222331	2.29355	0.991016	3.08234	2.8942	2.7428	3.21452	2.86356	2.32951	2.90821	2.44738	3.20443	2.91313	-0.241299	0.423457
F1SMG8	Sus scrofa	3-hydroxy-3-methylglutaryl coenzyme A synthase	HMGCS1	-1.99097	-2.07172	-5.01712	-4.09649	-1.78342	-7.19679	-1.66559	-3.00927	-4.61258	-4.35484	-2.29616	-3.04955	-0.528092	0.514326	-5.42186	-4.09283	-1.09273	-0.797117	-4.58421	-4.12424	-2.08881	-1.31417	-0.929072	-1.29303	-1.33593	-6.52759	-1.10407	0.305766
F1SMJ1	Sus scrofa	Complement component C7	C7	-0.966851	-1.13638	-2.13036	-1.46847	-1.67028	-6.06475	-0.704459	-1.12195	-1.62653	-1.40564	-1.92767	-1.96304	-0.781301	0.297553	-1.26234	-5.25394	-1.82135	-4.8092	-3.26332	-6.16413	-1.48154	-6.0808	-1.38552	-1.01005	-1.42609	-5.6514	-0.923146	0.232778
F1SML4	Sus scrofa	Staphylococcal nuclease domain-containing protein	SND1	-2.7376	-1.88293	-6.75096	-6.48993	-2.81344	-3.05015	-3.07972	-2.26496	-3.58444	-3.90948	-2.65403	-3.46855	-0.793972	0.287654	-6.7143	-5.84917	-1.56293	-3.40079	-3.49963	-2.65817	-3.20111	-5.01496	-4.74617	-4.88694	-2.59839	-2.53004	-0.117895	0.904389
F1SMT7	Sus scrofa	Alkaline phosphatase	LOC100522404	-1.86015	-1.30326	-1.7287	-3.10395	-4.28228	-1.86744	-3.35868	-3.02576	-1.18477	-1.23148	-5.23117	-1.3581	0.207363	0.73308	-3.02041	-3.61956	-0.413817	-0.972607	-1.91121	-0.937404	-5.43478	-4.08375	-0.593087	-0.734555	-0.966408	-1.0405	0.32968	0.506801
F1SMW4	Sus scrofa	Vacuolar protein sorting 4 homolog B	VPS4B	-2.52819	-1.68814	-5.58035	-3.27282	-3.89302	-4.17026	-1.90723	-2.28173	-3.63147	-5.34734	-4.26368	-4.35611	0.109128	0.849431	-4.38501	-3.64138	-2.83043	-3.13441	-4.90558	-2.42883	-3.75027	-4.06414	-3.78752	-4.10609	-3.72738	-4.82704	0.489468	0.390636
F1SMX5	Sus scrofa	Calcium binding protein 39	CAB39	-0.266235	-0.152187	-1.35017	-0.239714	-0.635945	-0.0481644	-0.36537	-0.567229	-0.539206	-0.514831	-1.15107	-0.0297184	0.0791692	0.701877	-0.552196	-6.84146	-0.382395	-0.725506	-0.564944	0.0678692	-0.298871	-0.915323	-0.69996	-0.696314	-0.290964	-0.198014	-0.983197	0.367941
F1SNK3	Sus scrofa	S-methyl-5'-thioadenosine phosphorylase	MTAP	-3.0772	-2.29045	-5.61475	-1.35132	-2.30825	-5.07031	-1.71707	-2.02508	-1.86756	-1.86077	-2.95943	-2.03278	-1.20827	0.170539	-2.05373	-3.49237	-1.97396	-1.95692	-3.98068	-1.54822	-7.01552	-6.11729	-2.39645	-3.64137	-1.66638	-3.94318	1.62905	0.162471
F1SNL7	Sus scrofa	Carnosine dipeptidase 2	CNDP2	3.35212	3.4088	1.95961	3.34426	2.94993	3.54676	3.08502	3.0316	3.3253	2.99944	2.34672	3.49353	0.0466458	0.879179	2.65119	0.794347	3.67188	3.66256	2.77926	4.10399	2.78297	2.4191	3.66128	3.57117	3.57418	3.99325	-0.389786	0.226502
F1SP18	Sus scrofa	Threonyl-tRNA synthetase	TARS	-2.53019	-1.55464	-2.35897	-1.87754	-1.81216	-1.45751	-2.00551	-1.47641	-2.10376	-3.02423	-4.07379	-1.57272	0.444236	0.351218	-1.52899	-3.10803	-2.28658	-2.22626	-2.0941	-1.63602	-2.38514	-2.38584	-1.75892	-2.59865	-2.13065	-2.2926	0.111968	0.684719
F1SP32	Sus scrofa	Uncharacterized protein	RAD23B	-1.62416	-1.45657	0.0486659	-6.3447	-0.764258	-1.15501	-2.42553	-1.50108	-0.56051	-1.01248	-1.10366	-1.00373	-0.614841	0.547758	-0.134291	-6.89233	-0.488334	-0.737955	-1.06448	-0.653531	-5.98827	-1.6221	-0.781074	-1.2001	-0.889078	-0.909762	0.236576	0.875836
F1SP93	Sus scrofa	V-type proton ATPase catalytic subunit A	ATP6V1A	-1.93892	-0.841569	-2.25254	-0.569885	-0.927293	-0.685056	-1.17192	-1.06451	-0.991061	-1.65053	-1.57522	-0.572177	-0.0316423	0.932815	-1.25184	-4.67626	-2.17683	-0.746716	-0.649278	-0.379686	-0.792056	-2.11648	-1.10104	-1.24173	-0.862616	-1.00093	-0.46096	0.393643
F1SPF9	Sus scrofa	Coatomer subunit gamma	COPG1	-1.02968	-0.776611	-5.54448	-1.42252	-1.99424	-0.792946	-0.947282	-1.20881	-1.25519	-4.37046	-2.96374	-0.832374	0.00289794	0.997732	-1.06391	-5.12415	-1.37517	-1.01623	-1.97522	-1.11361	-1.57314	-1.93703	-1.07378	-1.79365	-0.956014	-1.17297	-0.526952	0.413647
F1SPH1	Sus scrofa	Uncharacterized protein	PA2G4	-3.27757	-3.00342	-7.42524	-4.86595	-3.09073	-2.70023	-3.06361	-4.70965	-3.90164	-3.82067	-3.41314	-2.4674	-0.497841	0.514649	-3.44324	-4.78191	-2.63202	-4.27737	-3.17111	-2.52479	-4.77928	-4.81028	-2.50961	-5.85597	-2.38148	-2.9048	0.401828	0.326226
F1SPH2	Sus scrofa	Sulfite oxidase	SUOX	-0.489389	-1.46446	-0.54499	-1.35146	-1.24404	-0.14888	-0.37269	-1.0244	0.0264129	-4.75518	-0.983249	-0.781739	0.441271	0.506465	-1.40293	-3.21153	-0.836222	-5.96704	-4.10505	-1.06561	-0.774253	-6.41229	-0.968502	-2.43164	-0.339101	-1.97497	-0.614605	0.598476
F1SQ14	Sus scrofa	Uncharacterized protein		-0.341991	-0.354669	-0.605712	0.0715705	-0.395274	0.09911	-0.652345	-0.466329	0.0356335	-0.15371	-0.281414	0.155669	-0.0274117	0.851795	-0.197496	-6.2277	-0.0139005	0.0199566	-0.0137427	0.346487	-0.612172	-0.417018	0.0956441	-0.658716	0.251362	0.0493472	-0.799141	0.465581
F1SQ58	Sus scrofa	Uncharacterized protein	MUC13	-5.90446	0.132212	-4.34391	-0.255871	-0.0907517	0.492246	0.321784	-0.120312	-0.547184	-0.190247	-3.9407	-0.0432777	-0.908432	0.559466	0.114599	0.121583	-0.667187	0.0795033	0.38226	0.23798	0.781267	-0.247448	-0.100663	0.126086	0.518645	0.552155	-0.226884	0.200862
F1SQA9	Sus scrofa	SEC13 homolog, nuclear pore and COPII coat complex component	SEC13	-2.24664	-3.01576	-5.42821	-1.42395	-4.1901	-0.998879	-1.71139	-1.47552	-1.55842	-4.77681	-5.45631	-1.445	-0.146683	0.890105	-1.98866	-4.95819	-1.80221	-3.97331	-5.44744	-1.28463	-1.48414	-3.441	-1.83806	-5.66408	-1.05854	-1.04491	-0.820618	0.368518
F1SQN1	Sus scrofa	T-complex protein 1 subunit delta	CCT4	-1.27451	-0.242134	-0.774176	-0.860775	-0.59314	-0.150414	-0.386635	-0.272811	-1.27936	-1.09994	-1.01845	-0.258743	0.0701309	0.746573	-0.425423	-2.51726	-1.32109	-1.1946	-0.383497	-0.262952	-0.532029	-1.71451	-1.24653	-1.60735	-0.121326	-0.403521	-0.0799249	0.660697
F1SR76	Sus scrofa	Aspartyl aminopeptidase	DNPEP	2.33811	2.81566	3.44186	3.80569	3.30417	3.28451	2.5783	2.2959	3.57785	3.39133	2.91397	3.1806	0.175343	0.231109	2.50339	2.39935	3.83199	3.68548	3.45839	2.99592	3.05973	2.35121	3.70811	3.40225	3.29196	3.04724	0.00233854	0.985302
F1SRC5	Sus scrofa	Aconitate hydratase, mitochondrial	ACO2	-0.362251	1.56213	2.88215	1.95821	2.83879	2.20035	2.6564	2.77698	2.1446	2.08471	2.43217	2.37639	-0.56531	0.359514	1.03137	0.673082	2.52239	2.19106	2.50118	2.37984	1.62802	1.07387	2.67459	2.89402	2.61332	1.847	-0.23865	0.245719
F1SRR8	Sus scrofa	Maltase-glucoamylase 2 (putative)	MGAM2	-5.47292	-1.79117	-2.66735	-3.42698	-2.12398	-1.77854	-3.23	-2.90352	-3.54937	-5.21413	-4.46159	-2.62396	0.786938	0.280596	-3.84948	-1.76175	-1.66055	-2.80505	-2.13474	-2.37855	-2.56986	-3.09342	-6.4193	-1.5611	-5.43731	-1.75186	1.04046	0.362756
F1SRV4	Sus scrofa	Glutathione S-transferase kappa	GSTK1	-4.48232	0.0533456	0.121869	0.860423	1.10133	1.71394	0.42947	-0.020126	0.589629	0.379137	1.09929	1.77203	-0.813474	0.371494	-0.202415	-0.342987	0.443422	0.931993	1.35001	2.15889	-0.153125	-0.585746	0.525572	0.266485	1.46423	1.56235	0.209857	0.202838
F1SS01	Sus scrofa	Arp2/3 complex 34 kDa subunit	ARPC2	0.935306	1.66627	1.70311	2.09562	2.65903	2.12068	2.01902	1.57956	1.81532	1.45497	2.04485	2.07244	0.0323099	0.904776	1.77436	-1.0716	1.87377	1.93071	2.20935	2.12424	1.54571	0.716265	2.00847	1.60304	1.94243	1.85745	-0.138757	0.697339
F1SSF5	Sus scrofa	Biliverdin reductase A	BLVRA	-2.81674	-1.302	-1.53964	-1.19326	-2.10535	-0.904033	-1.64327	-1.07952	-1.79081	-1.56142	-1.50631	-0.970145	-0.218259	0.401602	-1.71454	-1.34258	-2.06322	-1.98843	-1.65429	-1.45904	-0.862224	-2.00129	-2.19893	-2.21787	-1.45511	-1.77611	0.0482376	0.829595
F1SSH5	Sus scrofa	NPC1 like intracellular cholesterol transporter 1	NPC1L1	-5.15928	-0.105833	-0.82465	0.290715	-0.270557	0.0764766	-0.700853	-0.793942	-0.312152	0.111316	-0.247033	0.221874	-0.712056	0.395538	-3.09574	-1.56938	-0.49645	0.0929402	0.386999	0.442335	0.345682	-1.27309	-0.240261	0.846156	0.234806	0.410922	-0.760586	0.226198
F1SSL6	Sus scrofa	Proteasome subunit alpha type	PSMA3	0.898123	0.823628	1.02424	1.63853	0.842296	1.17106	1.12372	0.86217	1.52146	1.19648	1.06384	1.11616	-0.0809933	0.560859	0.693092	0.520403	1.96264	1.73012	1.11346	1.20002	1.08749	0.141233	1.76841	1.41773	1.6763	1.16506	-0.00608238	0.97085
F1SSS0	Sus scrofa	Carbamoyl-phosphate synthase 1	CPS1	-4.77459	-0.455692	-1.36499	-0.802198	-0.371124	-0.599227	0.0508286	1.47494	-2.09531	-1.91995	-1.90385	-0.627491	-0.557832	0.596689	-1.47627	-1.9971	-2.51304	-0.658464	-0.665272	-0.393101	-0.799402	-1.20658	-0.909609	-0.601809	-0.0104506	-1.10473	-0.511777	0.167717
F1ST04	Sus scrofa	Cingulin	CGN	0.802989	0.160017	-3.5967	-0.360567	-2.79343	-0.0115478	0.62022	0.099858	0.0578449	-0.280411	-0.635104	0.605927	-1.0446	0.15798	-0.373187	-6.51385	-0.137305	0.367836	-0.612025	0.850107	0.0429152	-0.00520527	0.948919	0.250551	0.638733	0.0464655	-1.39013	0.250543
F1ST43	Sus scrofa	Acyl-CoA dehydrogenase very long chain	ACADVL	-4.37627	-2.78197	-3.82361	-2.82445	-3.19851	-2.8501	-2.98424	-2.61124	-4.04329	-3.88216	-5.88349	-3.22552	0.462503	0.441693	-3.94339	-5.42137	-2.80202	-2.41149	-3.14762	-3.11744	-5.56208	-5.79724	-3.94153	-2.59985	-4.04796	-2.81881	0.654025	0.0698918
F1STC1	Sus scrofa	Ribose-5-phosphate isomerase	RPIA	-4.46481	-6.38858	-1.18217	-1.6771	-3.76611	-1.8526	-2.20984	-1.82146	-1.54038	-4.29065	-1.80575	-4.89471	-0.461428	0.721001	-3.27276	-4.67031	-1.57108	-3.01129	-2.76181	-2.09774	-4.86296	-2.06609	-2.299	-2.17726	-1.91036	-5.16439	0.18251	0.833856
F1STC5	Sus scrofa	Uncharacterized protein		6.86891	7.03546	6.44689	6.67912	6.84726	7.1228	6.97656	7.31562	6.86721	6.9087	7.23979	7.25686	-0.260714	0.0043334	6.90842	5.02966	6.2181	6.64988	7.19417	7.0981	7.00512	7.02518	6.61955	6.98345	7.15503	7.30636	-0.499393	0.163813
F1STN0	Sus scrofa	Sphingomyelin phosphodiesterase acid like 3B	SMPDL3B	0.38605	1.00376	1.10207	1.28209	3.14734	2.26752	1.1857	0.581897	2.15482	1.72419	2.74393	2.52695	-0.288107	0.298718	1.00707	1.8652	1.87131	1.86397	3.19219	2.47175	1.68072	1.1872	1.87696	1.87484	2.77044	2.43029	0.0751762	0.70563
F1SU59	Sus scrofa	Annexin	ANXA7	-4.64984	0.148081	-0.449417	0.477766	0.450523	0.398223	0.0921171	0.00814777	0.388499	0.203086	-0.274201	0.309382	-0.725283	0.422115	0.357038	-0.188831	0.161795	0.608099	1.19675	0.12247	0.586966	0.11108	0.817146	-0.375889	0.519546	0.411834	0.0311062	0.910498
F1SUB1	Sus scrofa	Pterin-4 alpha-carbinolamine dehydratase 1	PCBD1	-4.47903	-1.98821	-6.48207	-2.30906	-5.99482	-2.79721	-3.80047	-2.0935	-2.15024	-2.51403	-5.58684	-2.69089	-0.869072	0.272667	-3.63791	-4.36118	-2.63109	-3.20691	-4.7251	-2.47383	-6.1547	-6.06221	-2.56336	-1.85262	-2.48344	-4.89035	0.495109	0.574954
F1SUE3	Sus scrofa	Pyrophosphatase (inorganic) 1	PPA1	-1.79373	-1.29227	-4.49145	-2.32665	-2.48238	-2.06949	-2.35566	-5.49301	-1.6809	-2.21049	-6.10684	-1.88617	0.879516	0.448849	-2.96991	-5.30172	-2.62339	-2.19787	-2.23995	-1.27951	-5.67491	-4.62514	-6.32891	-4.55288	-5.36681	-1.80913	1.95757	0.0356688
F1SUK6	Sus scrofa	Calpain 5	CAPN5	-5.24032	-3.31333	-5.37928	-4.62065	-1.78847	-2.54384	-3.06671	-5.9324	-3.72684	-1.19014	-2.86426	-2.48567	-0.60331	0.538378	-5.39161	-4.95889	-3.23834	-3.57708	-2.27705	-3.02159	-5.79713	-6.22888	-3.05498	-2.28531	-4.37874	-3.15962	0.406683	0.435874
F1SUP1	Sus scrofa	Uncharacterized protein	AKR7A2	3.02114	2.68525	2.16908	2.96833	2.57865	3.14119	2.66042	2.40296	3.12796	2.75666	2.36762	3.37408	-0.02101	0.92264	2.27875	-0.324598	2.98493	2.83447	2.81624	3.49815	1.94415	1.43261	3.08245	2.50123	3.49199	3.2008	-0.260881	0.47689
F1SUW3	Sus scrofa	EF-hand domain family member D2	EFHD2	-1.13773	-2.24567	-3.40152	-2.90739	-5.51156	-1.89346	-3.21356	-2.97467	-2.97074	-3.58869	-2.73097	-3.16646	0.25796	0.725295	-3.06272	-3.22704	-4.54312	-2.7985	-1.56097	-2.75183	-3.50828	-4.34471	-5.19067	-4.31785	-5.0029	-3.53957	1.32663	0.0320294
F1SV58	Sus scrofa	Interstitial collagenase	MMP1	-1.48053	-2.27114	-2.69083	-2.51453	-2.63511	-2.18724	-2.34021	-2.94815	-2.52282	-0.868273	-3.15142	-5.24361	0.549183	0.420068	-5.0928	-4.8495	-1.51671	-2.33711	-2.36774	-2.4611	-6.85449	-5.33034	-1.35727	0.183437	-2.04192	-4.91372	0.281557	0.71017
F2Z4Y0	Sus scrofa	Small nuclear ribonucleoprotein Sm D3	SNRPD3	-0.89471	-0.786752	-3.47827	-0.764991	-0.971788	-0.576512	-1.47397	-0.693359	-0.87958	-1.38683	-5.18563	-0.45511	0.433575	0.649191	-3.25824	-4.29499	-0.721361	-0.953124	-0.743455	-0.943753	-0.870925	-1.94073	-1.06686	-1.03112	-0.727133	-0.951015	-0.72119	0.227399
F2Z4Y1	Sus scrofa	Tyrosine 3-monooxygenase/tryptophan 5-monooxygenase activation protein eta	YWHAH	0.717339	0.50459	-0.0583389	0.459537	0.084561	0.517522	0.82053	0.11437	0.459538	0.0634468	0.223981	0.61897	-0.0126043	0.933364	0.299053	-4.14365	1.27646	0.706003	0.382483	0.744184	0.156695	-0.0657243	0.830668	-0.0121332	0.92378	0.845862	-0.569102	0.467422
F2Z4Z1	Sus scrofa	Tyrosine 3-monooxygenase/tryptophan 5-monooxygenase activation protein gamma	YWHAG	0.939508	0.532558	-0.142981	0.922486	0.541858	0.705475	1.28483	0.393731	1.40997	0.390828	0.517803	0.914211	-0.235412	0.455623	0.114351	-1.90779	1.49427	1.46378	0.592918	0.967553	0.426331	-0.0887829	1.57491	0.719044	1.17193	0.984805	-0.343859	0.36606
F2Z536	Sus scrofa	Dynein light chain	DYNLL2	-2.10296	-1.58267	-2.35261	-1.37488	-1.82892	-1.57454	-1.9014	-1.77102	-1.68154	-2.06014	-4.18803	-1.6351	0.40344	0.39283	-3.26429	-4.09556	-0.856294	-1.35258	-1.82227	-1.82556	-1.47843	-1.44035	-1.55287	-2.16679	-1.56896	-1.4591	-0.591675	0.340864
F2Z557	Sus scrofa	Polyadenylate-binding protein	PABPC1	-0.762792	-4.65193	-4.54958	-1.279	-5.57471	-1.80151	-6.08954	-3.64531	-1.95505	-1.85959	-4.74677	-1.05742	0.12236	0.917224	-3.86989	-3.98593	-5.69483	-4.05434	-1.41439	-0.889932	-4.12634	-5.42358	-1.77445	-4.65459	-1.28121	-5.24893	0.433298	0.707815
F2Z572	Sus scrofa	Uncharacterized protein	PRPS1	-4.02467	-2.66665	-5.33214	-3.83649	-4.43606	-3.40581	-6.00209	-2.71978	-3.57821	-4.79017	-5.86896	-3.84542	0.517132	0.376956	-5.88311	-4.54758	-3.77765	-6.25629	-4.36639	-3.43387	-3.52575	-6.66354	-2.44913	-6.07396	-4.02625	-5.01195	-0.0857173	0.906337
F2Z5B1	Sus scrofa	Leukocyte elastase inhibitor	SERPINB1	4.90499	3.90153	3.27577	2.79125	4.43811	4.08291	3.63826	3.44447	4.14473	3.18023	3.78555	3.86301	0.223055	0.504913	3.93277	2.92002	3.9007	3.2817	4.35773	4.30854	2.76099	2.28761	3.95844	3.33809	4.09964	3.92029	0.389401	0.0961757
F2Z5C1	Sus scrofa	Annexin	ANXA5	-5.26441	-3.82879	-4.66199	-4.37841	-4.62272	-5.90639	-3.93894	-2.81614	-3.77531	-4.7546	-5.11789	-6.40584	-0.308998	0.415167	-4.54128	-5.52666	-3.88509	-3.89489	-4.78905	-3.08119	-4.25458	-4.28728	-4.70373	-3.17077	-4.29901	-4.08251	-0.153379	0.688772
F2Z5C7	Sus scrofa	40S ribosomal protein S3a	RPS3A	2.64995	2.27831	-4.05533	3.84701	1.91181	3.21801	-3.24782	-5.41236	-2.76249	-4.47454	3.78923	3.77641	3.03022	0.180143	1.97625	-4.6924	-4.53294	2.76209	2.61414	2.22156	-5.31168	-7.79416	3.13475	-6.10221	3.83902	3.3473	1.53928	0.566181
F2Z5E2	Sus scrofa	Uncharacterized protein	SERPINC1	0.448815	-1.26286	-4.42191	-4.63411	-4.14571	-3.06334	-0.152931	-1.0922	-1.99073	-5.91317	-5.86598	-5.07194	0.501305	0.487344	-2.59298	-1.98138	-3.40876	-2.61867	-3.18156	-3.78076	-5.33075	0.119912	-4.90416	-5.31972	-2.99988	-3.7026	0.762181	0.370272
F2Z5E6	Sus scrofa	Ribosomal protein S5	RPS5	-6.74832	-2.49861	-4.82881	-4.42276	-1.49611	-1.8918	-3.47382	-4.28456	-1.81101	-3.47879	-2.62824	-1.56778	-0.773702	0.404745	-2.45682	-5.85342	-0.019677	-5.72253	-2.15557	-1.69649	-3.19522	-3.1935	-2.0277	-1.92477	-1.30963	-2.47165	-0.630339	0.52068
F2Z5F5	Sus scrofa	40S ribosomal protein S8	RPS8	-5.10807	-3.71515	-2.02678	-1.60853	-1.46646	-1.30901	-3.5016	-6.01132	-3.80512	-5.01172	-6.33746	-1.0344	1.7446	0.131517	-6.37088	-4.49786	-7.09567	-1.72938	-1.80106	-2.0054	-3.76115	-2.35947	-1.66624	-5.17379	-1.22945	-1.87523	-1.23915	0.352428
F2Z5G5	Sus scrofa	ARP1 actin related protein 1 homolog A	ACTR1A	-1.37278	-0.491639	-1.39515	-0.945443	-1.21745	-0.0424534	-0.874378	-0.77447	-1.36462	-1.79444	-1.48597	-0.1855	0.169076	0.390506	-1.30327	-5.0639	-1.83905	-1.95091	-1.35372	-0.231185	-2.67112	-2.41902	-1.02718	-1.47398	-0.555429	-0.707804	-0.48125	0.425224
F2Z5I5	Sus scrofa	Uncharacterized protein	CSNK2A1	-1.404	-2.00383	-1.09873	-0.781917	-1.69624	-0.430489	-2.31987	-1.44589	-0.467477	-1.10873	-1.16176	-0.655001	-0.0427459	0.874387	-1.83267	-4.76944	-1.03676	-0.410325	-0.967546	-0.860961	-2.10692	-2.93409	-0.387019	-1.13522	-0.442903	-1.08831	-0.297207	0.462437
F2Z5I8	Sus scrofa	Uncharacterized protein	RAB8A	-2.85983	-5.86364	-5.29669	-3.84996	-4.14252	-3.68912	-2.57711	-4.50706	-4.58383	-4.44685	-4.0865	-3.03861	-0.4103	0.190246	-3.28433	-2.57335	-3.07952	-2.19725	-4.31081	-3.44198	-5.50743	-3.00597	-3.23394	-2.48522	-4.41281	-3.25288	0.501834	0.216109
F2Z5J9	Sus scrofa	Uncharacterized protein	RAB11B	-0.0877912	0.226325	-1.57837	-0.277277	0.232757	0.498588	0.332791	-0.132655	-0.142044	-0.488864	0.109075	0.737165	-0.233539	0.423769	0.187775	-0.87088	-0.0433797	-0.477496	0.340191	0.477012	0.31121	-0.690197	-0.166482	-0.909823	0.654174	0.10005	0.0523817	0.694214
F2Z5K2	Sus scrofa	Proteasome subunit alpha type	PSMA5	0.604171	1.2927	1.26255	1.61804	1.29795	1.46011	1.3646	1.26408	0.441287	1.42645	1.40576	1.31071	0.0537724	0.806954	1.11933	0.117524	1.80339	1.49585	1.18689	1.35131	1.25641	0.895519	1.55237	0.407754	1.44553	1.32294	0.0322928	0.903712
F2Z5K3	Sus scrofa	RAP1A, member of RAS oncogene family	RAP1A	-5.27522	-0.605275	-1.70847	-0.923915	-0.178073	-0.58074	-1.62015	-0.98521	-1.32331	-1.44096	-1.56574	-0.974879	-0.226907	0.766383	-1.13327	-2.01908	-1.99545	-1.49522	-0.444284	-0.803444	-1.16519	-1.7505	-1.56855	-1.19852	-0.588745	-0.815798	-0.133908	0.207498
F2Z5L6	Sus scrofa	Histone H2A	HIST2H2AB	0.745013	3.83368	2.55866	2.43747	0.703856	2.41253	2.13237	3.60331	2.26861	1.48216	-0.43358	0.969944	0.444731	0.332687	0.960204	-0.50684	1.60689	2.04407	0.824265	1.60052	3.06426	2.364	2.07736	2.26048	1.75964	1.0082	-1.0008	0.112962
F2Z5L7	Sus scrofa	Proteasome subunit alpha type	PSMA1	1.15521	1.47531	1.84228	1.97397	1.6412	1.79604	1.51284	1.21627	1.84792	1.70816	1.23487	1.5291	0.139142	0.274494	1.13461	0.110733	1.98518	1.8047	1.47138	1.65343	1.01828	0.804477	1.49717	1.74622	1.72471	1.52343	-0.0257076	0.88205
F2Z5M4	Sus scrofa	Protein S100-A16	S100A16	-1.15199	-2.3541	-5.22153	-4.77955	-5.46082	-5.47556	-3.99458	-2.49045	-2.50667	-3.4051	-2.74507	-2.32794	-1.16229	0.271413	-5.17333	-2.67142	-3.26588	-2.95837	-4.24491	-2.38824	-2.53544	-4.72224	-3.43318	-2.5325	-2.58404	-2.0915	-0.467209	0.508186
F2Z5N0	Sus scrofa	Proteasome subunit alpha type	PSMA6	0.0145689	0.829868	1.59677	1.45881	1.14377	0.92546	0.4685	0.947188	1.00757	1.15684	1.30023	1.19383	-0.0174845	0.916406	1.26523	0.271909	1.12599	1.40888	1.20847	1.40031	0.386074	0.336568	1.10731	1.19872	1.08722	1.18621	0.229782	0.155018
F2Z5P1	Sus scrofa	Histone H2A	H2AFV	4.66324	5.29405	5.30595	4.21935	4.00239	5.10315	4.13983	4.95043	4.68342	4.88309	3.76483	5.21381	0.158786	0.451902	4.26112	1.36854	4.88814	4.77939	4.71074	5.2939	4.61117	3.58067	5.16193	5.47142	5.167	5.17874	-0.64485	0.109316
F2Z5P9	Sus scrofa	U6 snRNA-associated Sm-like protein LSm8	LSM8	-1.43199	-1.65528	-6.6006	-0.923895	-1.13108	-1.02344	-5.22192	-5.70307	-0.946955	-1.29067	-4.26599	-1.16211	0.97074	0.544739	-1.14063	-6.02744	-0.539324	-0.971484	-0.940707	-1.15565	-1.60659	-1.9263	-1.00973	-1.28646	-0.941677	-1.32038	-0.447349	0.569083
F2Z5R5	Sus scrofa	Programmed cell death 10	PDCD10	-6.36482	-1.9737	-4.66964	-4.93645	-5.10039	-1.65056	-2.39322	-4.11881	-3.66478	-2.66069	-6.43132	-5.661	0.0390444	0.975641	-1.63535	-4.98075	-1.91198	-3.71454	-1.60788	-2.96153	-3.48891	-2.61448	-1.84704	-5.33998	-1.69439	-1.69599	-0.0218744	0.975051
F2Z5R6	Sus scrofa	Uncharacterized protein	CAND1	-1.52716	-0.458472	-0.902779	-1.11802	-1.65653	-0.626375	-1.02583	-0.520111	-1.13468	-0.824629	-1.72948	-0.925685	-0.0214875	0.872699	-0.854248	-6.01544	-1.34898	-1.47902	-1.34122	-0.211968	-1.18774	-1.73342	-1.25469	-0.921573	-0.771169	-0.643587	-0.789783	0.322438
F2Z5S4	Sus scrofa	U6 snRNA-associated Sm-like protein LSm3	LSM3	-1.74721	-1.66532	-3.47561	-1.8373	-3.66673	-6.04533	-2.30355	-4.66593	-1.34418	-4.93506	-6.77504	-6.57589	1.36036	0.175368	-3.94537	-5.138	-1.3184	-1.2423	-1.61156	-1.28914	-5.10376	-2.66652	-1.64528	-1.85944	-1.88046	-1.78315	0.0656397	0.905142
F2Z5S8	Sus scrofa	Tubulin alpha chain	TUBA4A	1.46862	1.23749	0.509686	0.659187	1.10017	1.36658	0.712479	0.919558	0.770803	0.274656	0.555548	1.5715	0.256199	0.184921	1.24234	-2.02598	1.16591	0.647982	0.752228	1.29773	0.518358	0.19215	1.05625	0.191303	1.30406	1.47622	-0.276356	0.548595
F2Z5V2	Sus scrofa	Small nuclear ribonucleoprotein G	SNRPG	-2.08217	-2.7537	-3.54653	-2.91479	-4.74542	-2.97776	-2.34237	-3.14513	-1.84345	-3.33454	-4.70756	-2.72239	-0.154156	0.657863	-3.37251	-3.9418	-2.08338	-2.22709	-3.98206	-2.72422	-2.77307	-3.09935	-2.31214	-2.21554	-2.73085	-3.27942	-0.320116	0.307298
F2Z5V6	Sus scrofa	Myosin light chain 12A	MYL12A	-0.726145	-0.279261	-7.27459	-0.0175867	0.198624	-0.197968	-0.512322	-0.268264	-0.365558	-0.292531	-0.366567	0.0574533	-1.09152	0.393817	-0.410525	-1.8112	-0.122754	0.133276	0.157765	-0.38235	0.00265132	-0.762231	-0.269214	-0.763491	-0.275401	0.108979	-0.0795134	0.793507
F2Z5W4	Sus scrofa	Heterogeneous nuclear ribonucleoprotein H3	HNRNPH3	-2.77674	-6.02368	-4.93841	-4.41201	-2.25103	-5.05737	-3.29669	-3.13428	-4.17218	-5.07507	-3.0947	-4.61649	-0.344971	0.573176	-3.06802	-4.30927	-4.87783	-5.47413	-4.08368	-2.71535	-5.17081	-4.42875	-2.9511	-6.08704	-3.30933	-2.3645	-0.0361239	0.950621
F4ZS19	Sus scrofa	Phospholipid scramblase	PLSCR1	-4.4416	-2.31206	-6.13334	-5.17388	-5.4569	-1.71773	-2.29791	-2.76341	-1.5986	-4.3509	-1.9824	-4.23906	-1.33387	0.264354	-4.13412	-3.46534	-2.71452	-5.52286	-1.44444	-1.63472	-2.33121	-4.16282	-4.68118	-3.70786	-1.42524	-2.60547	-0.000370515	0.999552
F6Q5P0	Sus scrofa	40S ribosomal protein S13	RPS13	-6.5335	-1.93214	-2.76811	-2.64564	-0.368258	-1.17852	-3.39958	-4.21076	-2.19521	-2.10405	-1.74411	-1.08303	-0.114904	0.886159	-2.6403	-3.99175	-7.30939	-1.71362	-0.489986	-1.51955	-4.40416	-5.0501	-2.11077	-2.66119	-0.286377	-1.77993	-0.228678	0.8334
G1ARD6	Sus scrofa	Chymotrypsin C		-6.50376	-0.403491	-2.87591	-0.025875	1.30932	-0.837459	-2.24761	-1.23595	0.45986	-0.241337	1.25795	-0.631633	-1.11641	0.254216	-5.89512	0.826846	-0.871071	-0.0729269	0.68208	-0.672073	1.1045	0.842184	0.00533975	0.638501	0.911855	-0.828262	-1.44607	0.254047
G1FJ20	Sus scrofa	ATP-citrate synthase		-3.29305	-1.06437	-4.1886	-1.97932	-0.995493	-2.53993	-3.02661	-1.91372	-1.92574	-3.06657	-2.22534	-1.62967	-0.0455184	0.938421	-2.18278	-4.47401	-1.74485	-1.90468	-1.95563	-1.81722	-1.9717	-3.98574	-2.11135	-4.41213	-1.92325	-2.83606	0.526842	0.294567
G3DRF8	Sus scrofa	Proteasome subunit beta	PSMB6	-3.1032	-4.55474	-2.78427	-1.58856	-3.37196	-4.55381	-1.93987	-3.01371	-1.94422	-4.46815	-5.20809	-2.56442	-0.136346	0.873745	-2.77383	-3.33714	-4.9507	-5.79865	-4.15271	-1.83834	-4.43741	-3.5532	-5.06261	-2.61841	-1.94107	-4.76437	-0.0790501	0.936061
G8ENM3	Sus scrofa	Ribokinase	RBKS	-4.4577	-6.15495	-1.92856	-1.35218	-1.55723	-6.19238	-6.3888	-1.5346	-5.42402	-4.3713	-6.16604	-1.61522	0.642831	0.719969	-5.38404	-3.08906	-0.893085	-1.44596	-1.25434	-1.81389	-1.75773	-3.40217	-1.4577	-4.47226	-1.35898	-1.61077	0.0298712	0.973976
G9F6X6	Sus scrofa	Mitochondrial heat shock 60 kDa protein 1		-1.0002	-0.273497	-0.312521	-0.518616	0.87116	-0.621176	-0.123443	0.446502	-1.16155	-1.27098	-1.02209	-1.21532	0.415339	0.375641	-1.25252	-2.40231	-0.857329	-0.0820457	-0.217164	-0.863617	-0.523215	-1.46669	-0.51362	0.152097	-0.406896	-1.3417	-0.262493	0.283282
G9F6X8	Sus scrofa	Protein disulfide-isomerase	P4HB	1.87731	3.19462	3.38624	3.17738	2.34808	2.74562	3.41887	3.6172	2.85287	3.30758	2.51107	3.19438	-0.362121	0.247615	2.44669	2.0044	2.97951	3.34629	2.32936	3.2427	2.88385	3.19763	3.21034	3.90213	2.99327	3.42198	-0.543371	0.0153309
G9F6X9	Sus scrofa	Dihydropyrimidinase-like 2		-0.852744	0.141373	-0.0954442	-0.141654	-4.60035	-1.23682	-4.0088	-0.343207	-0.184994	-0.742472	-3.2831	-0.988805	0.460956	0.482475	-0.580464	-6.41263	-0.562522	-0.184813	-0.997593	-1.17817	-0.474001	-3.12278	-0.908408	0.068846	-1.0398	-1.3088	-0.521874	0.394042
I3L5B2	Sus scrofa	40S ribosomal protein S7	RPS7	-2.63836	-2.3596	-5.73015	-2.52515	-1.17506	-1.58488	-3.19712	-2.86772	-2.59037	-3.60868	-2.19901	-1.65464	0.0173854	0.97968	-4.40569	-3.47331	-2.68413	-1.96267	-1.57378	-1.39376	-3.01342	-5.15788	-1.75154	-3.23042	-0.660299	-2.00469	0.0541516	0.922664
I3L5V7	Sus scrofa	Glia maturation factor beta	GMFB	-0.427348	-1.01786	-3.39827	-7.40139	-1.0146	-0.901924	-4.60182	-5.13584	-3.38822	-3.66868	-4.70258	-0.814845	1.35843	0.344577	-8.37396	-3.61978	-4.18915	-0.850826	-3.93568	-6.18714	-4.7556	-1.2785	-4.36208	-2.69977	-0.631984	-3.8665	-1.59368	0.128935
I3L5Z1	Sus scrofa	Uncharacterized protein	CDH1	-0.873277	-0.698325	-0.785559	-0.51393	-0.164066	-0.415932	-1.38349	-0.957433	-0.305562	-1.75545	-0.315883	-1.09506	0.393631	0.154485	-0.842123	-3.40948	-1.22128	-0.793648	-0.00227181	-0.398807	-0.791307	-2.11616	-1.47476	-1.53681	-0.191945	-2.02812	0.24525	0.559475
I3L651	Sus scrofa	Fibrinogen beta chain	FGB	7.07363	6.47385	5.96357	6.07002	5.72247	6.2238	6.65515	6.39759	5.80199	6.37361	5.61228	5.89543	0.131883	0.254328	6.22691	3.70689	5.34548	5.32953	5.69699	5.97903	5.67093	5.82703	5.93799	6.78457	6.2222	6.24265	-0.73342	0.113332
I3L6D7	Sus scrofa	Desmoglein 2	DSG2	-0.582176	-0.474976	-1.28038	-0.624785	-0.213531	-0.582826	-0.981324	-0.402502	-0.479558	-1.03956	-0.814915	-0.692593	0.10863	0.621549	-1.20824	-5.78336	-0.404668	-0.628683	-0.249437	-0.81292	-1.08465	-1.27804	-0.189819	-0.172975	-0.442616	-1.02789	-0.815219	0.323896
I3L728	Sus scrofa	Uncharacterized protein		3.49747	2.42964	1.96861	1.99139	-5.79328	2.57738	2.64936	3.62665	2.45532	2.54739	2.09885	2.51144	-1.5363	0.29097	2.43924	-1.52776	1.70109	1.26994	-2.63201	2.70729	1.2385	2.00607	2.09724	2.35632	1.93435	2.38387	-1.34309	0.204204
I3L893	Sus scrofa	Rab GDP dissociation inhibitor	GDI1	-0.898476	-0.273631	-0.810577	-0.158145	-0.327145	-0.173755	-0.160398	-0.470546	-0.0231836	0.0207186	-0.549951	0.0119603	-0.245055	0.228894	-0.367997	-7.94526	-0.146033	-0.0376583	-0.134296	-0.0797172	-0.77692	-4.18847	-0.632386	-0.662256	-0.0673415	-0.426484	-0.326184	0.657535
I3L8I5	Sus scrofa	Eukaryotic translation initiation factor 6	EIF6	-5.89603	-4.37392	-5.36804	-3.30034	-2.42467	-5.59763	-4.50594	-6.84983	-4.40673	-3.22378	-2.40873	-2.42871	-0.522819	0.522874	-5.70526	-4.60885	-1.04585	-1.53347	-1.68386	-5.14763	-4.94088	-4.75391	-4.78739	-3.30517	-1.42162	-2.07296	0.2595	0.79487
I3L918	Sus scrofa	Chromosome segregation 1 like	CSE1L	-4.61999	-2.459	-4.20597	-3.28769	-3.79058	-6.21611	-4.85158	-3.21351	-3.29562	-3.65918	-4.64313	-3.79705	-0.186546	0.732035	-3.59333	-4.46616	-4.89938	-4.42721	-3.71314	-2.43211	-4.10456	-3.371	-3.23623	-4.06744	-3.32837	-3.14725	-0.379413	0.354575
I3L939	Sus scrofa	Glutamine-dependent NAD(+) synthetase	NADSYN1	-1.87307	-1.86025	-2.41111	-2.22989	-2.46018	-1.64051	-1.89748	-2.25619	-2.08685	-7.12249	-1.82683	-5.78169	1.41609	0.214082	-1.50441	-4.80967	-2.524	-2.68522	-3.38437	-2.05549	-2.11033	-6.26858	-2.03704	-3.1112	-1.76147	-1.78779	0.0188736	0.966899
I3L9H4	Sus scrofa	PITH domain containing 1	PITHD1	-5.16698	-2.95311	-1.71553	-4.93638	-6.11596	-3.31346	-6.24111	-1.95266	-1.36656	-6.13434	-1.76365	-1.68443	-0.843112	0.36029	-2.12475	-3.65837	-2.3773	-2.82262	-4.18355	-2.14106	-2.10273	-2.29411	-1.79222	-4.93128	-1.976	-5.36658	0.192545	0.82988
I3L9J4	Sus scrofa	Uncharacterized protein	CCT6A	0.454291	0.833537	-1.24399	-0.222636	0.0857429	-0.0705666	0.270162	0.102442	-0.26052	-0.720245	-0.372694	0.211065	0.101028	0.712484	-0.185171	-1.73263	-0.205864	0.326751	-0.185487	0.379299	0.317389	-0.122954	0.208196	-0.359627	0.430327	0.441467	-0.419651	0.228846
I3L9N5	Sus scrofa	Proteasome 26S subunit, non-ATPase 5	PSMD5	-2.42422	-1.74114	-2.85308	-2.58834	-3.63559	-2.53826	-1.70648	-2.25879	-4.66217	-2.97716	-2.78528	-2.02281	0.105343	0.809053	-2.36026	-4.45856	-5.81282	-2.70389	-3.492	-2.27631	-2.25526	-3.05995	-2.75234	-2.60263	-2.67598	-2.44979	-0.884648	0.133818
I3L9V2	Sus scrofa	Vesicle amine transport 1	VAT1	-0.0699646	-0.115513	-1.24687	-1.13958	-0.803158	0.165714	-0.658236	-0.862086	-5.79868	-1.03828	-1.58055	-0.453872	1.19706	0.140367	-0.858657	-5.61565	-0.770077	-1.32678	-1.04356	-0.255258	-0.633788	-5.78241	-1.28064	-0.406487	-0.0898918	-0.696066	-0.163451	0.566381
I3LAB6	Sus scrofa	Proteasome subunit alpha type	PSMA2	0.545033	0.759958	0.392682	1.22708	0.423739	1.04278	0.976362	0.438345	1.428	0.849251	0.493693	0.887184	-0.113595	0.628072	0.407614	-0.942629	1.61599	1.46223	0.579007	1.10644	0.482094	0.213149	1.35263	1.07677	1.23381	0.966289	-0.182681	0.490205
I3LAJ6	Sus scrofa	RAS like proto-oncogene A	RALA	-5.4048	-1.20028	-5.00169	-1.14837	-1.33032	-0.965492	-0.633965	-5.19848	-1.14763	-1.49532	-0.482859	-1.47473	-0.769661	0.581171	-1.8335	-2.80903	-1.07718	-1.57415	-5.40132	-0.939129	-1.30199	-0.282431	-0.809074	-1.24639	-0.622849	-0.921877	-1.40828	0.126882
I3LBA6	Sus scrofa	Transglutaminase 3	TGM3	-1.154	-5.94379	-1.61194	-0.684412	-0.520551	-3.68949	-4.19272	-0.13655	-0.210032	-6.13209	-0.550456	-0.551556	-0.305129	0.862382	-5.00048	0.00510862	-0.255766	-4.93835	-4.15967	-1.29403	-0.216971	-4.98186	-6.31162	-4.83178	-3.59363	-1.92271	1.0359	0.550634
I3LBB2	Sus scrofa	Vacuolar protein sorting-associated protein 35	VPS35	-1.97951	-0.794641	-2.01555	-1.00793	-1.45955	-1.02245	-1.48509	-0.965074	-1.52359	-1.7575	-2.10453	-1.31057	0.144453	0.540341	-1.41825	-2.30825	-1.20998	-1.66246	-1.60841	-0.750706	-1.13343	-2.45376	-2.03189	-1.64578	-0.89994	-0.944524	0.0252108	0.908801
I3LBL7	Sus scrofa	Uncharacterized protein	LOC100510917	0.382624	-0.845839	-1.77585	-0.389892	1.2237	1.70204	-0.0891643	-0.47527	0.357172	-1.57606	0.733132	1.19696	0.0250024	0.960177	-1.72795	-4.99465	0.111214	-1.24551	0.320431	1.18452	-1.27531	-0.710433	-0.173431	-1.55105	1.86205	0.530243	-0.839001	0.319725
I3LBY0	Sus scrofa	Coatomer subunit delta	ARCN1	0.351862	0.1052	-1.4748	0.180505	-0.0250994	0.165334	0.535729	-0.384967	0.514573	-0.0960876	-0.77142	-0.0866079	-0.0680365	0.87292	-0.304813	-3.83435	0.805561	0.445048	-0.200072	0.553153	-0.0839341	-0.173124	0.753668	-0.0288254	0.6075	0.226139	-0.639483	0.358108
I3LC92	Sus scrofa	Enolase superfamily member 1	ENOSF1	-2.02555	-1.84861	-2.1916	-1.09286	-1.54365	-1.45803	-2.88382	-2.56354	-1.59763	-2.28329	-2.40558	-1.29635	0.478317	0.152569	-2.01049	-1.99857	-0.783255	-1.93267	-1.39139	-0.704526	-1.35861	-4.2757	-1.39762	-1.47346	-1.32495	-1.40162	0.401844	0.399653
I3LCA2	Sus scrofa	Chaperonin containing TCP1 subunit 8	CCT8	0.145034	0.00342792	-4.97494	-0.42319	-0.57224	-0.346489	-0.263756	-0.23253	-0.567572	-0.501853	-0.751453	-0.043959	-0.634546	0.442228	-0.344812	-5.47258	-0.452826	-0.452731	-0.310348	-0.447979	-0.275629	-0.488234	-0.549154	-0.653808	0.459035	-0.00996417	-0.99392	0.27519
I3LCA3	Sus scrofa	PDZ domain containing 1	PDZK1	3.15954	3.11318	1.83875	2.72859	2.75998	3.30404	2.711	2.67004	2.5686	2.56588	2.50733	3.24116	0.106679	0.576183	2.59893	2.28224	3.04608	2.78298	2.97946	3.39358	3.45681	2.76825	2.83073	2.92672	3.25704	3.41786	-0.262356	0.147423
I3LCF8	Sus scrofa	Chymotrypsin like	CTRL	-1.965	0.452483	-3.91716	-1.24616	0.675454	-0.861411	-0.380048	-0.581789	-3.14507	-1.14801	0.981952	-0.461634	-0.354532	0.358291	0.294623	2.1571	-1.87165	-0.944462	0.46562	-1.23324	1.1427	1.09923	-1.45818	-1.25105	0.616788	-1.13822	-0.0238815	0.932091
I3LCP8	Sus scrofa	Serpin family B member 6	SERPINB6	1.0817	0.499353	0.0408515	0.679655	0.672189	1.2251	0.959555	0.667581	1.03844	0.661605	0.413808	1.08212	-0.104044	0.603919	0.924224	-0.336648	0.845186	0.621629	0.953286	1.68361	0.400739	0.00715794	0.633675	0.35921	1.3336	1.26751	0.1149	0.498469
I3LD43	Sus scrofa	Cytosol aminopeptidase	LAP3	3.35409	2.64197	2.44801	3.38981	3.54852	2.99866	3.232	2.72298	4.2261	3.98741	3.01386	3.38961	-0.36515	0.312932	2.66208	2.59532	4.86071	4.44362	3.84209	3.24887	3.11848	3.53785	4.65354	4.232	3.54412	3.11515	-0.0914069	0.671926
I3LDB1	Sus scrofa	Poly [ADP-ribose] polymerase	PARP4	-0.703489	1.29099	0.254398	0.628438	-6.90216	1.00785	-2.51846	1.10213	-5.11775	0.852257	-3.82809	1.44545	0.606747	0.620327	0.495409	-5.97715	-4.77445	0.557492	0.935654	-5.14302	1.08168	0.895519	1.09956	0.818073	1.41135	1.40018	-3.4354	0.0511596
I3LDC7	Sus scrofa	Isocitrate dehydrogenase [NADP]	IDH1	5.50979	4.87439	4.73521	5.38016	5.38246	5.26604	5.15391	4.5431	5.36664	4.90855	4.79362	5.21707	0.194193	0.331808	4.61429	2.7758	6.05967	5.68825	5.10852	5.42361	4.49205	4.11441	5.54997	5.10375	5.59891	5.21676	-0.0676179	0.829481
I3LDF4	Sus scrofa	Adenosine deaminase	ADA	-0.595592	1.11765	-0.23538	0.810328	1.07026	1.04989	1.02052	0.68582	1.16043	0.953969	0.768337	1.23985	-0.435296	0.273421	0.194417	1.66869	1.04272	1.54545	1.41841	1.08505	1.76046	1.24864	1.63335	1.40355	1.36245	1.709	-0.360454	0.276217
I3LDM7	Sus scrofa	Lactoylglutathione lyase	GLO1	-7.21468	-5.56484	-6.29005	-0.46915	-1.70498	-0.877922	-2.9104	-1.36806	-0.446648	-0.691278	-1.09987	-0.555663	-2.50828	0.0624228	-4.98144	-5.39476	-1.03583	-0.563913	-1.13021	-5.19636	-1.51659	-1.34724	-0.640616	-4.72555	-0.723564	-6.55166	-0.466214	0.723582
I3LDP5	Sus scrofa	Sushi domain containing 2	SUSD2	-6.18862	-4.55793	-4.9395	-1.19568	-1.18529	-5.94206	-0.804207	-5.36942	-4.74498	-4.13411	-1.67643	-5.29314	-0.331133	0.78132	-3.50234	-5.97325	-2.90075	-5.82565	-1.02509	-1.56099	-1.19783	-3.04724	-1.07339	-5.67779	-0.958383	-1.13868	-1.28246	0.050847
I3LEC2	Sus scrofa	Poly(rC) binding protein 1	PCBP1	0	-0.203006	-4.39831	-1.01867	-0.55202	-0.546838	-0.705652	-0.974213	-0.812212	-1.11047	-1.32845	-0.398292	-0.231591	0.750612	-0.674722	-3.93385	-0.285593	-0.304438	-0.820493	-0.275206	-0.857157	-0.75595	-0.392264	-1.50182	0.0197236	-0.0719348	-0.455817	0.48697
I3LEF8	Sus scrofa	Hydroxysteroid 17-beta dehydrogenase 4	HSD17B4	-1.32109	0.344529	-0.145395	1.15587	-0.0763425	0.87743	0.497916	0.240865	0.606543	0.802106	-2.21726	0.848427	0.00939953	0.986668	0.400468	-6.6085	0.772427	1.25806	0.347276	1.64766	-0.430036	-0.405174	0.757979	0.861715	0.756481	1.27387	-0.832908	0.478279
I3LEI5	Sus scrofa	Carboxylic ester hydrolase	CES3	-1.33202	1.25513	0.520282	0.830245	-0.404819	0.693021	1.0072	1.52487	-0.236948	0.440335	-0.309137	1.19152	-0.342666	0.471887	0.239243	-2.88007	-0.590345	0.612668	-0.721308	1.3879	0.587974	0.489204	-0.419357	1.64214	0.2917	1.42755	-0.995187	0.105787
I3LF44	Sus scrofa	Uncharacterized protein	CPPED1	-4.38739	-2.29686	-1.52577	-1.3979	-1.24569	-1.2452	-2.11291	-3.14524	-1.03638	-1.68684	-1.13777	-1.10673	-0.312159	0.504599	-5.31589	-1.34672	-0.963188	-1.12796	-1.22038	-1.24461	-2.13926	-2.32693	-0.712485	-1.10735	-1.45681	-1.98717	-0.248125	0.703365
I3LF55	Sus scrofa	Chloride anion exchanger	SLC26A3	-2.54063	-0.611231	-2.44973	-0.863229	0.20575	-0.548985	-1.5145	-4.03101	-0.861706	-6.35799	-0.588848	-1.48888	1.33915	0.27728	-3.8111	-1.84471	-1.46714	-2.50852	-0.0160869	-1.18844	-0.774438	-2.40581	-4.47758	-2.76838	-1.00802	-1.83504	0.405543	0.632739
I3LF89	Sus scrofa	Carboxypeptidase N subunit 2	CPN2	-0.0834027	-0.0330244	-5.13518	-1.71563	-1.06137	-0.917681	-1.00045	0.492771	-0.99051	-0.975777	-1.25751	-1.05626	-0.693092	0.386427	-0.749014	-1.81788	-1.99098	-1.5026	-1.49714	-1.00956	-0.890913	-0.749834	-1.90147	-0.75299	-0.805086	-0.714921	-0.458662	0.0565192
I3LFQ5	Sus scrofa	6-phosphofructokinase	PFKL	0.199976	1.47519	0.648266	1.75105	0.949706	1.27983	1.10276	0.981447	1.01022	0.612108	0.559005	1.03677	0.166952	0.590365	0.686234	-0.918349	1.80631	1.28702	0.951787	1.17072	1.37285	0.309337	1.39962	0.442506	1.17474	0.802239	-0.0862602	0.795868
I3LFW6	Sus scrofa	Uncharacterized protein	UBE2V1	-0.37162	-0.138111	0.199561	0.16677	-0.174586	-0.104378	-0.192071	-0.230707	0.179591	0.0982101	-0.390217	0.125789	-0.00215983	0.976447	0.163607	-5.87275	0.375926	0.0379178	-0.095562	0.155693	-0.392646	-0.204618	-0.0264375	-0.306749	-0.282804	-0.186794	-0.639186	0.553484
I3LGD4	Sus scrofa	Clathrin heavy chain	CLTC	2.54304	3.2923	2.19812	3.08604	3.34451	3.38431	3.20442	3.06576	2.88002	2.68542	2.78492	3.39643	-0.0281107	0.902325	2.6663	-1.6296	3.16037	3.21912	3.08951	3.55514	3.03604	2.23604	3.35481	2.37379	3.73843	3.55089	-0.704859	0.33776
I3LGZ8	Sus scrofa	Galectin	LGALS4	0.0901233	0.275342	-4.48341	-4.07595	-0.00260629	-3.90276	0.781733	0.31563	0.205102	-4.91089	-4.07844	-0.138296	-0.712351	0.607963	0.331247	-4.58274	0.220975	0.475621	-4.43615	0.0313919	0.641886	0.573702	-1.22621	-0.0630182	-0.036448	0.0953075	-1.32415	0.291836
I3LHC8	Sus scrofa	3-hydroxybutyrate dehydrogenase 2	BDH2	1.48072	1.43863	1.05481	1.92207	2.092	2.04464	1.46623	0.891867	1.72972	1.77245	1.41875	1.93603	0.136303	0.513939	1.4606	0.594242	2.52844	2.30917	1.98621	2.37257	1.01705	1.46688	1.90636	1.66751	2.40797	2.45191	0.0555901	0.834873
I3LHI7	Sus scrofa	Uncharacterized protein	LOC100621820	-1.45761	2.19043	0.961952	2.10852	3.57141	2.76417	0.977985	1.65313	2.6988	2.1586	3.42258	2.43628	-0.534751	0.338179	2.16613	3.4581	1.81284	2.17812	3.80432	2.12729	2.60524	1.66421	2.30679	1.98605	3.3052	2.29785	0.230243	0.53849
I3LIE3	Sus scrofa	Myosin heavy chain 14	MYH14	0.112525	0.213019	-5.02668	0.43791	0.149039	-0.0994667	0	0.304991	-0.377027	0.317332	-5.03832	0.466895	0.0187457	0.988851	0.399115	-0.0219434	0.175676	0.287536	0.33721	0.399024	0.518132	-0.353783	-0.0769673	-0.528073	0.573606	0.4949	0.158134	0.368476
I3LIM2	Sus scrofa	UDP-glucose 6-dehydrogenase	UGDH	2.86837	2.38592	0.823911	1.19438	2.90904	3.10343	2.25724	2.09338	2.18384	0.0200951	2.59319	3.39601	0.123549	0.742009	2.22525	-0.746013	1.91334	1.61699	2.62831	3.05813	2.03131	1.0467	2.31712	-0.750886	3.58096	2.57463	-0.0173049	0.977429
I3LJ52	Sus scrofa	Uncharacterized protein	CTRB2	-3.88958	0.284094	-2.53012	-1.07123	0.423596	-0.711339	-1.22212	-1.0055	0.289048	-0.0743334	0.138671	-1.31265	-0.71795	0.357553	-1.97868	-0.614332	-1.48432	-0.810568	-0.0830149	-1.1202	0.347725	-0.13106	-0.759308	0.155841	-0.122347	-1.63733	-0.657439	0.1605
I3LJ87	Sus scrofa	Uncharacterized protein	RPS2	-5.24986	-1.41889	-2.54184	-2.30781	-0.875823	-1.36712	-4.00206	-5.37163	-1.93746	-2.44821	-2.27819	-1.29213	0.594722	0.470391	-6.44206	-6.81819	-6.34714	-1.73357	-1.09931	-1.63686	-2.7574	-3.5639	-4.65033	-1.90272	-0.949179	-2.45365	-1.29999	0.150641
I3LJA6	Sus scrofa	Uncharacterized protein		0.65496	0.0934216	-0.478825	-0.151154	0.191717	0.230739	-0.176846	0.226724	-0.134724	0.151398	-0.198038	-0.0790237	0.125228	0.537234	-0.00607903	-5.26527	-1.09658	-1.01848	-0.112393	-0.0474686	-0.191291	-0.389099	-0.380255	-0.131994	-0.0614524	0.0335881	-1.07096	0.227965
I3LJJ4	Sus scrofa	Enoyl-CoA hydratase 1	ECH1	-4.61758	-5.92291	-2.18012	-2.21937	-7.50771	-2.8144	-5.56212	-2.32718	-2.88473	-4.07475	-6.0728	-2.31407	-0.337739	0.691819	-6.19217	-5.00878	-2.80287	-2.90905	-6.97304	-2.43312	-3.34245	-6.21815	-4.79102	-2.32297	-4.67421	-3.95242	-0.169633	0.848383
I3LJW2	Sus scrofa	Fibrinogen gamma chain	FGG	7.60976	6.26723	5.39185	5.93039	5.56254	5.87835	6.75413	6.14113	5.82798	6.27709	5.40081	5.80097	0.0730013	0.713551	5.76502	4.24328	5.37734	5.39697	5.263	5.85926	5.59532	5.93518	5.8765	6.84797	5.98189	6.06739	-0.733227	0.0544795
I3LK24	Sus scrofa	AP-2 complex subunit alpha	AP2A1	-1.6951	-1.37988	-1.77459	-1.55751	-1.54258	-1.41403	-1.19339	-1.83504	-1.86558	-2.30214	-1.83191	-1.62589	0.215045	0.263022	-1.74972	-2.89107	-1.12489	-2.01293	-1.54357	-1.65015	-1.85584	-1.71392	-1.45108	-2.03221	-1.48167	-1.63147	-0.134355	0.561182
I3LK59	Sus scrofa	Enolase 1	ENO1	5.8882	5.7588	5.86258	6.01187	5.90204	5.84017	6.09701	5.56827	6.04948	5.47306	5.80321	5.83607	0.0727612	0.548056	5.72618	3.54933	6.40245	5.85565	5.79834	5.9446	5.559	5.16476	5.91883	5.74437	6.06004	5.5159	-0.114393	0.734736
I3LK68	Sus scrofa	ATP-dependent 6-phosphofructokinase	PFKP	1.05246	1.13307	1.06201	1.33146	1.5117	1.70987	1.17811	1.29901	1.1713	0.524701	1.38329	1.53002	0.119024	0.461887	1.44387	-4.94799	1.67421	0.920432	1.45649	1.77569	1.4795	0.27805	1.11518	0.307461	1.80174	1.66532	-0.720757	0.465697
I3LKT8	Sus scrofa	Histone-binding protein RBBP4	RBBP4	-1.50596	-1.88004	-1.08203	-1.22425	-1.4659	-0.918988	-0.87002	-1.17348	-1.50186	-1.14984	-1.21028	-0.802111	-0.228265	0.233523	-1.49079	-5.28887	-1.68201	-1.63074	-0.858988	-1.55792	-1.30348	-0.0999656	-1.26932	-1.41471	-1.23748	-1.32251	-0.976976	0.302127
I3LKU0	Sus scrofa	Rac family small GTPase 2	RAC2	-0.31546	-1.04839	-3.70158	-3.35081	-1.01553	-4.94549	-5.36548	-4.32531	-1.48814	-2.12809	-1.652	-3.02712	0.60148	0.642516	-0.8793	-5.46835	-3.44522	-3.06023	-6.59431	-1.15074	-5.12287	-3.84641	-5.43925	-6.1434	-0.647928	-0.395763	0.166246	0.917499
I3LL84	Sus scrofa	UDP-galactose-4-epimerase	GALE	-3.17735	-2.72773	-0.813393	-3.54589	-3.78247	-2.27724	-5.40193	-4.44559	-3.02618	-2.51094	-3.10118	-2.68443	0.807696	0.231972	-6.765	-4.04401	-6.20393	-4.59384	-2.66575	-2.64203	-2.942	-5.7833	-3.69735	-4.11311	-5.89033	-4.14609	-0.0570666	0.9609
I3LLU0	Sus scrofa	Glycerol-3-phosphate dehydrogenase [NAD(+)]	GPD1L	-0.373907	0.399683	-1.18674	0.454122	0.918513	1.5116	0.377108	-0.145963	0.405586	0.0615436	0.343309	1.62655	-0.157478	0.674509	-0.0637452	-5.02741	0.230373	0.594993	0.907276	1.22754	0.275804	-0.800217	0.521506	-0.258729	1.37123	1.12485	-0.727571	0.36276
I3LLY3	Sus scrofa	Uncharacterized protein	ACTN1	1.21537	2.2209	1.76002	1.9741	2.33303	1.91138	1.87846	1.89222	1.84466	1.91627	1.85088	1.8692	0.0271848	0.873369	1.48983	0.530728	1.78737	1.84265	2.03665	2.14849	1.95038	1.589	1.7651	2.23007	2.0991	1.74983	-0.25796	0.261404
I3LMH4	Sus scrofa	Eukaryotic translation initiation factor 4 gamma 1	EIF4G1	-2.77078	-2.40607	-5.63749	-2.57175	-2.64123	-2.01669	-2.61619	-2.60691	-2.87242	-2.9616	-6.81205	-2.28936	0.352421	0.71309	-4.5094	-5.31515	-2.74809	-2.94364	-2.67251	-1.97871	-2.60841	-3.4628	-3.13557	-3.5595	-2.34282	-2.71065	-0.391293	0.463609
I3LN42	Sus scrofa	GC, vitamin D binding protein	GC	5.07728	4.8601	3.98364	4.26023	4.54203	4.41915	5.001	5.1996	4.351	4.61716	4.00234	3.923	0.00805418	0.965106	5.00219	3.73304	4.18426	4.3175	4.5436	4.11442	4.55007	4.46876	4.33204	4.73618	4.34887	4.44344	-0.164059	0.393629
I3LN84	Sus scrofa	Latexin	LXN	-6.02491	-2.69985	-3.57308	-5.4649	-1.26285	-2.35962	-3.84375	-4.19523	-1.68182	-4.92681	-2.84826	-1.628	-0.376889	0.59252	-4.88205	-4.97639	-6.54266	-2.69227	-1.87981	-1.91587	-2.38288	-2.38593	-6.51206	-2.69863	-1.64028	-2.07584	-0.865573	0.165764
I3LNG8	Sus scrofa	Stress induced phosphoprotein 1	STIP1	0.204833	-1.03654	-1.51488	-0.318713	-1.32034	-0.613893	-0.180112	-0.573402	-0.364844	-0.477625	-0.778768	-0.0217555	-0.367171	0.16666	-1.50416	-3.2513	-0.438519	-1.26647	-0.95295	0.323226	-2.75551	-1.11166	-0.384281	-0.725967	-0.699813	-0.207665	-0.20088	0.684999
I3LNI2	Sus scrofa	TRK-fused gene	TFG	-1.56549	-0.340446	-1.04746	-0.367573	-0.305768	-0.170278	-0.128166	-0.831996	-0.187011	-0.618503	-0.465253	-0.322202	-0.207314	0.534537	-1.13294	-2.60663	0.143308	0.158216	-6.91928	-0.0311329	-0.603645	-0.493681	0.0714946	-0.405245	0.0538082	-0.0499524	-1.49354	0.253971
I3LNY0	Sus scrofa	Receptor expression-enhancing protein	REEP6	-1.25758	-1.22687	-3.26563	-1.3919	-1.75108	-0.971907	-2.15227	-1.79926	-1.81927	-2.1152	-1.64001	-0.702617	0.060609	0.871554	-1.39836	-5.44257	-1.41458	-1.37169	-1.65664	-0.775863	-1.73958	-2.12488	-1.16445	-1.64003	-0.474785	-0.424054	-0.748653	0.239027
I3LPP1	Sus scrofa	Fumarate hydratase, mitochondrial	FH	-4.76814	-2.31773	-0.333536	-0.642649	-0.823683	-1.15247	-0.358219	-1.26725	-1.09143	-1.62844	-1.07622	-1.36748	-0.541529	0.540845	-1.03553	-4.59133	-0.823876	-1.01566	-0.966884	-0.847374	-1.76345	-5.84117	-1.14825	-0.813887	-0.681538	-1.77932	0.457827	0.130925
I3LQ17	Sus scrofa	Uncharacterized protein	PZP	6.69546	6.82345	5.55549	6.13358	6.51649	6.45356	6.76118	7.08441	6.47702	6.47854	6.43559	6.17655	-0.205876	0.280628	6.80364	5.66456	5.79441	5.92471	6.39591	6.41747	6.66358	6.84615	5.93038	6.33788	6.42089	6.58082	-0.296502	0.182991
I3LQ79	Sus scrofa	Major vault protein	MVP	3.20861	3.2444	3.11977	3.01168	3.10974	3.40596	3.00986	3.15894	2.94821	2.68486	2.84051	3.64167	0.136017	0.156698	2.6509	-0.120062	3.38693	3.48303	3.24219	3.4998	3.09283	2.35184	3.33078	3.13361	3.85053	3.48532	-0.517017	0.269261
I3LQD0	Sus scrofa	Uncharacterized protein	CALML4	-2.32361	-1.59392	-1.92655	-2.61145	-5.30111	-1.63862	-4.92007	-4.99927	-1.47644	-4.64456	-5.3116	-4.96129	1.81966	0.0439071	-2.76819	-5.03348	-2.17579	-1.76016	-2.80328	-1.22623	-2.42532	-6.20933	-1.65626	-1.97807	-1.87257	-2.56865	0.157177	0.696478
I3LQH7	Sus scrofa	Biliverdin reductase B	BLVRB	2.14768	3.79863	3.91463	5.01015	2.97333	3.93105	4.59593	4.40592	4.80652	4.78718	3.93346	4.39716	-0.858449	0.0636998	4.71389	4.19451	3.78812	4.37553	3.34271	4.02484	4.76467	4.79791	4.2417	3.80353	3.25925	4.07997	-0.0845709	0.639896
I3LQS2	Sus scrofa	5', 3'-nucleotidase, cytosolic	NT5C	-1.29228	-1.1497	-4.2316	-1.12352	-0.493687	-0.255631	-0.815789	-1.6569	-0.991546	-1.61626	-1.07217	-0.501302	-0.315409	0.62504	-1.15641	-2.23521	-1.7924	-1.81758	-0.504861	-0.151386	-0.897228	-4.51305	-1.51872	-1.4942	-0.177807	-0.482711	0.237645	0.596673
I3LR17	Sus scrofa	Coronin	CORO1A	2.58194	2.01031	0.32832	1.07272	1.18855	1.05266	2.07035	1.0765	1.3165	-0.181307	1.14602	1.18678	0.269944	0.450453	1.16659	-0.784976	1.69295	1.88018	1.28231	1.80502	1.3521	0.728761	1.55305	1.48093	0.93818	1.90365	-0.15243	0.619621
I3LR43	Sus scrofa	Peptidase D	PEPD	2.70907	2.61134	3.58853	3.50003	2.66734	3.25013	2.69296	2.55142	4.15447	3.82646	2.47079	2.87782	-0.0412454	0.781869	2.26805	2.76431	4.72162	4.5413	2.79342	3.2298	2.4345	2.59302	4.76244	3.9691	3.0529	2.53419	0.162057	0.360943
I3LRS5	Sus scrofa	Aldehyde dehydrogenase 1 family member A1	ALDH1A1	3.84309	3.68482	3.48865	3.67445	3.84525	4.07529	4.03315	3.8577	3.58082	3.46279	3.47889	3.95737	0.0401376	0.683046	3.51275	1.94385	3.94411	3.61262	3.85484	4.18649	3.47386	3.05972	3.65122	3.65359	4.22239	3.88622	-0.148723	0.525552
I3LRS8	Sus scrofa	Phosphatidylinositol transfer protein alpha	PITPNA	-1.19569	-0.937383	-1.09123	-0.519726	-1.6518	-0.637392	-0.928291	-0.849806	-0.970608	-1.24102	-1.95549	-0.774899	0.114481	0.470759	-0.932077	-3.85989	-0.758914	-1.40139	-1.19535	-0.788345	-5.68869	-2.20122	-1.17266	-1.14173	-1.08254	-1.00234	0.55887	0.557895
I3LRX7	Sus scrofa	Ubiquitin specific peptidase 15	USP15	-5.23696	-3.9269	-5.7441	-4.73566	-4.97111	-4.64898	-4.37335	-4.19023	-5.13667	-5.46263	-4.8803	-4.53705	-0.113912	0.648238	-4.80491	-6.90164	-5.29158	-4.72883	-4.95756	-4.37273	-4.24788	-5.66058	-3.65038	-5.01102	-4.66692	-4.42543	-0.565842	0.122676
I3LS60	Sus scrofa	ATP-dependent (S)-NAD(P)H-hydrate dehydratase	CARKD	-2.6261	-5.10929	-1.12289	-6.69942	-1.12496	-1.17349	-0.89247	-3.09769	-4.65353	-1.40597	-1.72466	-4.22742	-0.309068	0.830951	-4.67125	-5.17448	-1.01935	-3.6456	-1.24574	-1.50664	-2.05042	-3.25188	-1.53748	-1.24872	-1.41263	-4.84021	-0.486952	0.625184
I3LS97	Sus scrofa	Uncharacterized protein	PUDP	-3.07652	-3.30597	-2.84868	-3.62158	-4.13928	-3.4106	-2.98791	-2.92113	-3.12367	-3.7357	-3.7935	-3.87156	0.00514325	0.971839	-2.88122	-7.55853	-3.95883	-3.92747	-4.37876	-3.17191	-3.25	-3.64227	-3.87391	-3.67728	-3.33688	-3.67477	-0.736935	0.323998
I3LSA5	Sus scrofa	Alpha-amylase	LOC100153446	-5.22017	0.18028	-6.0069	-1.24452	1.79266	0.711923	-1.90418	-1.15682	-0.551856	-0.249261	1.0938	0.31851	-1.22282	0.310196	-0.863746	2.54668	-0.390295	-0.0045886	1.86188	0.477096	1.03195	-0.289772	-0.732084	-0.97362	0.221181	-0.224969	0.765723	0.286435
I3LSK5	Sus scrofa	G protein subunit beta 1	GNB1	-2.37602	-0.481807	-1.52053	-0.165405	-0.0440656	-0.466507	-1.13832	-0.811345	-0.396795	-0.645805	-0.66487	-0.31684	-0.180062	0.612977	-1.10646	-2.0794	0.0901033	-0.757325	0.14628	-0.173362	-0.14952	-0.432407	-0.947184	-0.339059	0.224901	0.121	-0.392982	0.333463
I3LSZ5	Sus scrofa	Uridine phosphorylase	UPP1	-1.12224	-0.502637	-0.280418	-0.492375	0.0546014	-0.478513	-0.739992	-0.317561	-0.433955	-0.958786	-0.832973	-0.822521	0.214034	0.304963	-0.8304	-1.859	-0.147858	-0.13377	-0.266662	-0.433999	-0.319925	-1.03334	0.0256367	0	-0.926612	-0.490239	-0.154536	0.488968
I3LTQ3	Sus scrofa	UDP-glucuronosyltransferase	LOC100624891	-4.68496	-1.29805	-5.90845	-1.87574	-1.76233	-2.82319	-4.96179	-2.93794	-1.77066	-2.65423	-1.96425	-1.53954	-0.420718	0.637363	-2.12255	-0.5443	-2.15244	-2.2121	-2.99385	-1.89499	-1.62513	-2.11695	-2.07962	-2.07967	-2.39802	-0.772372	-0.14141	0.722202
I3LUA2	Sus scrofa	Uncharacterized protein	GSDMB	1.91506	1.70052	0.393026	1.29776	0.207672	1.50861	1.00714	1.25515	1.11581	0.848449	0.0755088	1.53269	0.197981	0.420755	1.05771	-3.72513	1.66332	1.67063	0.0503962	2.00327	0.922874	1.47746	1.5446	0.981287	1.36687	1.83965	-0.902092	0.363564
I3LUM0	Sus scrofa	Uncharacterized protein	LOC100157285	-4.72811	0.401612	-1.8483	-0.277784	-0.874691	-0.142874	0.89856	-0.273615	-0.0193592	-0.313933	-0.79322	0.515335	-1.24732	0.242348	-0.526783	-0.677538	-0.306641	-0.426047	-0.398965	0.0680922	0.398031	0.347629	0.600232	0.626339	0.14905	1.08557	-0.912455	7.37676e-05
I3LUP6	Sus scrofa	Uncharacterized protein	NPM1	-0.623407	-1.23873	0.0283485	0.97684	0.200304	1.30718	-4.4277	-2.10738	0.593013	1.348	-0.186511	0.963122	0.744665	0.30294	-5.24737	-1.05691	0.780126	0.481823	0.37877	-0.1906	-3.56548	-5.96322	1.62279	-0.352162	0.574866	-0.352706	0.53029	0.598199
I3LVE1	Sus scrofa	Ketohexokinase	KHK	2.1718	2.47478	2.40784	2.98045	2.85555	3.16049	2.49227	2.14852	2.74704	2.46512	2.58056	2.59377	0.170602	0.347252	2.22439	0.107553	2.99365	2.65077	2.8352	3.05307	2.06258	1.69732	2.6804	2.49878	2.97176	2.86424	-0.151739	0.627635
I3LVH8	Sus scrofa	Desmocollin 3	DSC3	-3.12147	-3.49819	-4.41456	-3.50955	-4.32114	-4.02855	-3.98147	-3.93249	-4.69076	-4.3154	-5.32495	-3.73597	0.514596	0.0471595	-3.62333	-4.7369	-3.3261	-5.10516	-5.15763	-3.77244	-3.93425	-4.58854	-3.74945	-4.84955	-3.30441	-6.81613	0.253461	0.712652
I3LVL5	Sus scrofa	Cysteine rich secretory protein 3	CRISP3	-1.0218	-3.29419	-3.83744	-5.27388	-3.2237	-6.04579	-4.88291	-3.57518	-3.0127	-5.3813	-4.56481	-4.01441	0.455753	0.603914	-2.67846	-3.71469	-3.88837	-4.39325	-3.82453	-5.34199	-3.77591	-3.95578	-7.42649	-4.61485	-3.87902	-4.25228	0.677174	0.338094
I3LVS7	Sus scrofa	Ras homolog family member A	RHOA	-1.13805	-1.34241	-3.83754	-1.69752	-1.7064	-4.07739	-2.75046	-3.04466	-1.3598	-8.72167	-2.37811	-1.7742	1.03826	0.49671	-4.11941	-3.95801	-4.57335	-1.78417	-2.01656	-0.737959	-2.34017	-2.61105	-2.62552	-3.06683	-1.36504	-1.39996	-0.630148	0.299553
I7HD36	Sus scrofa	Sodium/potassium-transporting ATPase subunit alpha (Fragment)	atp1a1	1.3101	1.63393	1.45	1.50995	1.99263	1.03771	-0.644043	1.06298	1.1873	1.25987	1.10619	1.05544	0.651095	0.0745519	1.25525	0.360869	2.16437	1.37612	1.78028	1.44444	1.4633	0.736999	1.91317	1.54608	1.4378	1.6374	-0.058901	0.635967
K7GKC0	Sus scrofa	40S ribosomal protein S16	RPS16	-5.75627	-2.19002	-2.36668	-1.34172	-0.0825586	-0.594816	-5.44186	-6.11898	-1.69968	-1.82305	-0.828495	-0.384549	0.660757	0.380851	-2.42859	-5.765	-1.57334	-1.4359	-0.409841	-1.0787	-2.09494	-3.35326	-1.56849	-1.87537	-0.302971	-1.68915	-0.301201	0.529203
K7GKH7	Sus scrofa	Amine oxidase	MAOB	-5.18805	-2.75901	-4.66308	-2.49133	-4.24616	-5.0319	-3.53049	-3.33995	-2.76734	-2.27732	-2.9283	-2.96788	-1.09471	0.0513003	-5.70139	-6.26271	-4.25043	-2.53591	-3.82145	-5.33597	-2.60379	-5.06872	-2.75088	-2.42807	-4.44349	-6.56151	-0.675231	0.342286
K7GKR9	Sus scrofa	RNA binding motif protein X-linked	RBMX	-1.22502	-1.73346	-2.93847	-7.07703	-5.21601	-1.53691	-2.29847	-5.57582	-3.90492	-2.67917	-6.93886	-1.25023	0.486762	0.682698	-3.67105	-3.00688	-3.09613	-3.29197	-7.63254	-1.15614	-5.08138	-4.03821	-3.71713	-3.10054	-2.19039	-6.05071	0.387272	0.788463
K7GL83	Sus scrofa	Interleukin enhancer binding factor 3	ILF3	-4.65543	-0.0430242	-0.381797	0.06808	-0.200063	0.0919378	0.0792007	-0.271338	-0.229522	-0.200591	-0.414377	0.0594634	-0.690521	0.433601	-0.388053	-5.85497	-0.17688	-0.335633	-0.0781081	0.0414218	-0.21383	-0.810089	-0.347186	0.00550985	0.122242	-0.236362	-0.885418	0.338772
K7GLE1	Sus scrofa	Annexin	ANXA1	2.43763	1.38764	-0.653851	-0.51384	1.18859	-0.602181	-1.78499	0.153367	-1.33311	-2.3745	-0.363457	-1.45312	1.7333	0.0219868	0.40748	-2.11693	0.157466	-0.349628	0.351904	0.112774	-0.527608	-2.0885	-0.492346	-0.4007	0.348741	-1.18208	0.48426	0.087831
K7GLN4	Sus scrofa	Peroxiredoxin 4	PRDX4	-5.14852	-3.37404	3.09124	3.23921	-6.68029	-3.48867	3.0226	3.08104	3.01458	2.9193	3.36081	3.16287	-5.15371	0.033489	2.8342	3.13558	3.41574	-3.75092	3.46873	3.03522	3.09093	2.39459	3.2076	2.97256	3.36245	3.04991	-0.989914	0.430423
K7GLN5	Sus scrofa	Deleted in malignant brain tumors 1 protein	DMBT1	-3.18954	-1.75725	-3.65513	-7.0109	-0.47172	-0.437102	-1.96242	-4.33307	-3.46078	-5.05837	0.752404	-0.475951	-0.330576	0.634765	-6.00265	-3.45326	-4.66582	-3.41029	-0.201738	0.335969	-7.34419	-5.37902	-1.52534	-1.12092	-1.3271	-0.291469	-0.0682914	0.939864
K7GLP9	Sus scrofa	Uncharacterized protein	SMS	-1.71698	-1.63809	-1.12542	-0.713518	-7.11861	-0.721955	-1.18086	-0.953778	-0.489265	-1.31562	-5.01271	-0.297078	-0.630879	0.134441	-1.66909	-4.34307	-0.419141	-0.783898	-4.0186	0.0246281	-1.72616	-6.07542	-0.793332	-1.66399	-1.13518	-0.813935	0.166473	0.808764
K7GLU6	Sus scrofa	Aminopeptidase	ERAP1	-5.23462	-0.14177	0.580665	0.28153	-0.466913	-0.410404	-0.0434154	0.572013	-0.524495	0.0862614	-1.10834	-0.0643193	-0.718203	0.47652	-0.239217	-3.48758	-0.690708	-0.0629949	-0.169307	-0.118275	-0.444646	-1.95527	0.151429	0.793285	-0.141892	0.367197	-0.589698	0.0703051
K7GM40	Sus scrofa	Apolipoprotein A-I	APOA1	8.94387	7.52047	6.16713	7.10195	6.17294	7.30634	7.31558	7.77548	7.39003	7.1436	6.64437	7.26362	-0.0533309	0.894927	7.25557	3.97614	7.16965	6.95458	6.39465	7.03817	6.98211	6.98766	7.50107	7.07621	7.50913	7.50243	-0.794974	0.159131
K7GM45	Sus scrofa	Tyrosine-protein kinase	SRC	-1.81792	-0.900801	-2.51691	-2.27862	-1.89654	-4.86761	-1.92133	-2.03659	-2.46513	-2.88526	-2.36002	-1.71654	-0.14892	0.820854	-2.32949	-3.33171	-2.08483	-2.35303	-0.490393	-1.76238	-1.34384	-7.61268	-2.35625	-2.59047	-1.85829	-1.71073	0.853408	0.307475
K7GMF9	Sus scrofa	Aminopeptidase	ANPEP	5.06564	6.22986	5.35976	5.83548	6.42203	6.18788	6.32833	5.81883	6.11786	5.52099	5.81481	6.09976	-0.0999887	0.754745	5.53444	5.7329	6.19971	5.94813	6.21904	6.26111	6.41679	5.55642	6.22332	5.99538	6.33271	6.29832	-0.154602	0.352651
K7GMV8	Sus scrofa	Uncharacterized protein	ENPP3	-5.17328	-2.37491	-7.3605	-3.0539	0.669281	-0.935219	-5.29436	-2.11586	-2.85973	-2.27509	-0.637784	-0.918483	-0.687868	0.435962	-2.43644	-0.64576	-4.07845	-2.15302	0.523663	-0.877874	-1.44292	-4.64159	-2.75735	-0.612073	0.193437	-0.0243672	-0.0638367	0.943321
K7GMX6	Sus scrofa	Uncharacterized protein	GK	-0.881903	-0.185783	0.410872	0.761336	1.00472	0.960558	-0.189718	-0.673155	1.02107	0.340633	0.583841	1.0898	-0.0171124	0.94114	-0.580331	-3.15551	0.964807	0.800018	0.763832	0.698529	-0.0535175	-0.466076	0.771353	-0.0436717	1.15	0.379631	-0.374397	0.492301
K7GMZ8	Sus scrofa	Ceruloplasmin	CP	5.87645	5.25461	4.65886	4.90567	5.35138	5.20315	5.62562	5.78362	5.40435	5.14515	5.33826	5.19429	-0.206863	0.233461	5.39057	3.89305	4.79142	4.82473	5.26074	5.23937	4.82502	5.24023	5.05494	5.06743	5.42349	5.33675	-0.257997	0.352258
K7GND3	Sus scrofa	DExH-box helicase 9	DHX9	0.28848	1.48934	-0.314768	0.614627	0.865401	1.15839	1.08533	0.781597	0.352926	0.241342	0.282789	1.10919	0.0413821	0.880486	0.478989	-1.24618	0.616674	0.469167	0.687192	1.18298	0.476427	-0.0944074	0.568452	0.465319	1.23774	1.28641	-0.291854	0.193236
K7GNN0	Sus scrofa	von Willebrand factor	VWF	-0.587978	-0.088313	-1.46271	-1.69508	-2.69449	-1.2657	-0.387713	0.558904	-1.42598	-0.38671	-3.14081	-2.16315	-0.141469	0.676143	-0.217791	-2.66554	-3.74712	-3.03866	-2.55855	-1.02489	-2.19619	-2.35286	-3.12293	-0.660954	-2.07437	-1.82515	-0.170017	0.787841
K7GP41	Sus scrofa	Membrane palmitoylated protein 1	MPP1	-2.41794	-2.48077	-4.69094	-3.08891	-2.78438	-1.66173	-2.83059	-3.33376	-3.92934	-3.68637	-4.23983	-1.54555	0.406793	0.252834	-5.9343	-3.03222	-2.58889	-6.96064	-4.53578	-2.23154	-3.04469	-5.80619	-3.00631	-3.03455	-2.40714	-2.55959	-0.904148	0.417059
K7GPB8	Sus scrofa	5'-nucleotidase domain containing 1	NT5DC1	0.619967	-0.19247	0.188829	0.180505	-0.384155	0.711403	0.512005	-0.173829	0.0353091	-0.518191	0.135456	0.335112	0.133036	0.459893	-0.0883831	-4.23875	0.484528	-0.709072	-0.250932	0.234109	-1.10048	-0.838567	0.0139954	-0.746073	0.475584	-0.348766	-0.337366	0.630044
K7GPW1	Sus scrofa	Uncharacterized protein	CFI	1.87728	1.62186	-0.232634	0.474907	0.784119	0.621423	1.80607	1.81849	0.407843	0.532404	0.105072	0.2731	0.0339953	0.861821	1.33157	-4.39734	0.332778	0.244416	-0.187247	0.951021	0.966447	0.686696	0.319952	1.34628	0.191692	1.95233	-1.19803	0.199634
K7GQ48	Sus scrofa	Alpha-2-macroglobulin	A2M	9.11015	9.37362	8.54954	9.16346	9.18414	9.2227	9.21709	9.62833	9.33629	9.46674	9.06895	8.94078	-0.175764	0.300265	9.30086	8.58842	8.87163	8.84398	9.22158	9.07275	9.32973	9.41005	8.90616	9.19369	9.06341	9.17004	-0.195646	0.226513
K7GQI7	Sus scrofa	Apoptosis-associated speck-like protein containing a CARD	ASC	-0.679606	-0.532198	-1.38573	-0.948449	-2.11664	-1.04138	-0.883361	-0.273615	-1.38488	-1.25227	-1.73309	-1.10946	-0.0112209	0.921486	-1.00922	-5.84312	-1.2083	-0.927807	-1.68126	-0.909559	-0.77963	-1.14181	-1.0327	-0.687514	-1.12772	-0.891533	-0.986392	0.24355
K7GQL2	Sus scrofa	Coagulation factor XIII A chain	F13A1	-3.7238	-1.65647	-1.2055	-1.5725	-2.83537	-2.34527	-0.936078	-0.577928	-1.243	-1.01725	-2.74218	-1.98642	-0.80601	0.118086	-1.51264	-6.17023	-2.70411	-2.07339	-2.77936	-1.34847	-1.36273	-1.88871	-4.55157	-1.50049	-2.56545	-1.98028	-0.456496	0.61116
K7GR72	Sus scrofa	Anion exchange protein	SLC4A1	-0.702706	2.6379	2.54039	2.75183	2.40969	2.84639	1.36235	2.75995	2.51356	2.73538	3.09168	2.53797	-0.419569	0.290598	2.08803	2.62555	1.73542	2.20334	2.65426	3.22143	2.90523	2.42429	2.27467	1.7885	2.07896	2.24369	0.135446	0.648746
K7GRY0	Sus scrofa	Ubiquitin like modifier activating enzyme 1	UBA1	2.14491	2.20262	-0.212243	1.22936	1.69754	1.80669	1.87967	1.27067	1.3384	0.407543	1.06046	1.9449	0.161207	0.687545	1.72183	-0.656704	1.68819	1.53661	1.44464	2.15708	1.69826	0.790335	1.61161	0.237093	2.17742	1.91505	-0.0896869	0.822869
K7GS49	Sus scrofa	Interleukin enhancer binding factor 2	ILF2	-0.92735	-0.473515	-0.506704	-0.5392	0.160561	-0.0759415	-0.143793	-0.11502	-0.292743	-0.726151	-0.252467	-0.295455	-0.0894203	0.644053	-0.465387	-1.92809	-0.17093	-0.410602	-0.116789	0.0822941	-0.208819	-0.958858	-0.242347	0.00789438	0.329167	0.137845	-0.345732	0.0686497
K7ZPU8	Sus scrofa	IgG heavy chian constant region (Fragment)	IGHG5-1	-1.49779	-1.36609	-5.51599	-2.54976	-1.5874	-1.67724	-4.61462	-3.98383	-0.856198	-5.53725	-1.72286	-3.44147	0.993656	0.451261	-4.24723	-5.38904	-2.96396	-4.39036	-1.24501	-1.11632	-1.82239	-2.14991	-7.73198	-0.974889	-5.91584	-1.03118	0.0457118	0.977692
K7ZRK0	Sus scrofa	IgA heavy chian constant region (Fragment)	IGHA	4.30732	5.5207	3.84604	4.59915	4.75309	4.9007	5.64826	5.29626	4.8279	4.73918	4.4505	5.239	-0.379017	0.218377	4.99292	4.36052	4.61382	5.0614	4.76073	5.40107	5.7109	5.25741	4.91574	6.02558	5.03122	6.37914	-0.688253	0.00350683
K9IVP5	Sus scrofa	N-myosin-9	MYH9	1.24118	2.11612	1.0769	1.93349	2.23239	1.57288	1.58918	1.49478	1.70967	1.31014	1.54421	2.52268	0.000383594	0.999024	1.59315	-1.19879	2.14353	2.18324	2.26372	2.15936	2.16113	1.24412	2.30177	1.53724	2.41804	2.45461	-0.49545	0.294384
K9IVQ6	Sus scrofa	Plectin (Fragment)	PLEC	-5.97264	-1.86029	-2.62726	-1.27679	-1.70344	-3.09376	-1.3629	-1.53204	-1.60999	-1.98204	-4.42811	-1.15564	-0.74391	0.495463	-4.50117	-4.79187	-3.11603	-1.59379	-1.59159	-1.97305	-1.76308	-4.11078	-4.72806	-5.5012	-1.0159	-1.80081	0.225386	0.817919
K9IVR7	Sus scrofa	WD repeat domain 1	WDR1	4.04124	3.96719	3.51135	3.96706	3.72138	4.29983	3.8068	3.74117	4.08433	3.47333	3.84934	4.24604	0.051175	0.748034	3.66032	2.14201	4.23673	3.71226	3.80985	4.29723	3.78185	3.31813	4.01248	3.20786	4.25778	3.92872	-0.10807	0.690677
K9IVV5	Sus scrofa	Tryptophan--tRNA ligase, cytoplasmic isoform a	WARS	-1.79653	-4.1253	-2.07678	-1.55498	-1.37772	-1.75012	-1.45925	-1.64832	-1.75091	-1.46112	-2.3714	-1.68932	-0.383522	0.446584	-1.67136	-5.88401	-1.57193	-4.86369	-1.47677	-1.77664	-1.66329	-4.52252	-5.56474	-1.69836	-1.46418	-1.9319	-0.0665718	0.947559
K9IWF9	Sus scrofa	Ras GTPase-activating-like protein IQGAP1	IQGAP1	0.903093	1.14408	-0.290517	0.0553433	0.899303	0.756578	0.622163	0.258023	0.102404	-0.419199	-0.118376	0.492572	0.421716	0.0968556	0.262187	-1.84671	0.306895	0.486215	0.501026	0.579361	0.168586	-0.491825	0.221123	-0.120851	0.753909	0.642567	-0.147423	0.60619
K9IWG6	Sus scrofa	Spectrin beta chain, brain 1 (Fragment)	SPTBN1	2.12167	2.46657	1.70692	2.588	1.93707	1.7388	2.72809	2.20029	2.28655	2.25141	0.960488	2.17887	-0.007779	0.977328	1.54434	-4.34847	2.8297	2.26642	1.36168	2.20088	1.78032	1.23364	2.37447	2.34853	2.08373	2.06612	-1.00538	0.328677
K9J4R3	Sus scrofa	Alpha-mannosidase	MAN2B1	-2.414	-0.251195	0.40018	0.000942049	-0.522212	-0.709806	-4.97922	-1.13062	0.512943	0.477663	-0.649369	-0.139145	0.401942	0.44223	-1.20774	-1.60688	0.0263624	-0.190624	0.100217	0.00146111	-0.727561	-1.42163	0.275263	-0.132793	-0.402577	-0.99412	0.0877015	0.713569
K9J6H8	Sus scrofa	Alpha-2-macroglobulin	A2M	5.10774	5.09639	3.63086	3.09403	-5.05467	-5.27152	4.54205	5.28048	4.02694	3.44623	-4.46893	-4.67021	-0.258957	0.202769	4.39507	2.87383	2.72194	1.97678	-4.94636	-5.86257	3.1273	3.94321	2.85123	3.85964	-1.33711	-5.21056	-1.0125	0.193146
K9J6J2	Sus scrofa	Erythrocyte band 7 integral membrane protein isoform a	STOM_tv1	-0.391438	-1.05348	-1.17712	-0.120449	-0.201282	-0.0829137	-0.829862	-1.05921	-0.322371	-0.550771	-0.75122	-0.588353	0.179183	0.4555	-0.724132	-0.189825	-0.806014	-0.625145	-0.260512	-0.24511	-0.165573	-0.768259	-0.50859	-0.0539071	0.0712234	0.0819227	-0.251259	0.206484
L8B0S2	Sus scrofa	IgG heavy chain	IGHG	5.38834	4.96857	3.95638	4.70238	5.52116	5.06982	5.44094	5.40079	5.05289	5.13184	5.19397	4.89391	-0.251281	0.287116	5.42301	4.2065	4.60337	4.60228	5.18365	5.2013	4.75075	4.96009	4.74383	5.11647	5.35143	5.34494	-0.174565	0.417177
L8B0W0	Sus scrofa	IgG heavy chain	IGHG	8.48038	7.78974	6.59037	7.61227	7.68825	7.70741	7.86132	8.01067	7.89229	7.97238	7.65412	7.68887	-0.201875	0.471117	7.51166	6.27671	7.5956	7.58331	7.71699	7.81219	7.39971	7.80437	7.95717	8.01684	8.03625	8.04458	-0.460411	0.098591
L8B0W4	Sus scrofa	IgG heavy chain	IGHG	5.14868	3.5193	3.68135	4.21603	2.38314	3.6565	3.86482	3.94335	4.6234	4.13585	3.30789	4.02139	-0.215282	0.552459	3.46346	-3.55056	3.85928	3.73324	2.75841	3.88073	2.84429	3.58494	4.15458	4.78055	3.7111	3.86661	-1.46625	0.262586
L8B0W9	Sus scrofa	IgG heavy chain	IGHG	3.88372	-0.359347	-0.461814	-4.30317	-1.23953	-4.33605	-0.279806	0.777852	1.26914	0.956671	-0.255655	-6.27124	-0.502191	0.719791	-4.28079	-5.63747	-3.55804	0.0280464	-1.18338	-0.826371	-5.12823	0.762407	-0.0487404	2.57141	-1.1827	-1.02623	-1.90099	0.155549
L8B173	Sus scrofa	IgG heavy chain	IGHG	2.8247	2.20989	0.53746	0.997067	0.719813	1.40616	2.2759	2.34928	1.65204	1.55705	1.1019	1.74287	-0.33066	0.196715	2.11301	0.662458	1.1749	1.29905	1.35338	1.62623	2.05393	2.18108	1.56734	1.5773	1.70162	1.74947	-0.433619	0.114679
L8B180	Sus scrofa	IgG heavy chain	IGHG	6.12935	4.31444	2.42098	3.08184	4.80349	4.66387	4.4744	4.7579	2.95251	3.52478	4.81611	4.6294	0.0431442	0.903082	4.51934	4.09132	2.64298	3.11409	4.97347	4.61804	4.32258	4.20547	2.85042	3.82257	5.05753	4.66702	-0.161056	0.245833
M3TYC8	Sus scrofa	DEAD (Asp-Glu-Ala-Asp) box helicase 1	DDX1	-2.44965	-2.49511	-4.62927	-1.76557	-4.39354	-2.65844	-8.24569	-3.5477	-4.03116	-4.24836	-5.03239	-4.71937	1.90552	0.0868119	-2.63165	-4.18095	-4.20217	-5.45166	-5.57264	-2.93385	-5.06351	-5.9728	-3.11984	-2.09897	-3.20184	-3.04564	-0.411719	0.677654
M3TYI1	Sus scrofa	Phosphoglucomutase 2	PGM2	2.09083	2.24157	2.43023	2.7275	1.81758	2.37023	2.34327	2.44465	2.38598	2.61487	1.73883	2.22958	-0.013202	0.85664	2.34643	-2.48134	2.78391	2.58126	2.01985	2.39216	2.17236	2.02806	2.35991	2.85482	2.32632	2.3895	-0.748113	0.37049
M3TYR7	Sus scrofa	Nicotinate phosphoribosyltransferase	NAPRT1	0.717679	0.949946	0.0979251	0.540065	0.858184	0.82035	1.25996	0.947935	0.626782	0.339705	0.0291929	0.999561	-0.0364974	0.868953	-0.00957713	-3.50117	1.11887	0.793425	0.342785	1.35853	0.377852	-1.16659	1.04843	0.629372	1.19963	1.1797	-0.527588	0.241284
M3TYT0	Sus scrofa	Rho-associated protein kinase 2	ROCK2	-4.66986	-2.60974	-3.7796	-3.14707	-2.4074	-2.7863	-3.78272	-2.94988	-6.50472	-3.33646	-6.08039	-3.66861	1.1538	0.159592	-4.52872	-6.13399	-4.12902	-3.12232	-2.84898	-2.60167	-3.00107	-4.71713	-2.81564	-5.18449	-2.66358	-5.19538	0.0354316	0.964357
M3V7Z1	Sus scrofa	Cytoplasmic FMR1-interacting protein	CYFIP1	-2.48977	-6.99262	-6.48798	-4.267	-2.85157	-4.14269	-4.4153	-4.62849	-7.7081	-5.40968	-0.947493	-2.97998	-0.19043	0.809547	-2.04483	-3.30561	-3.07508	-5.33685	-2.45172	-5.33958	-2.76424	-7.71666	-1.40324	-3.61587	-1.90917	-2.49025	-0.275708	0.805102
M3V836	Sus scrofa	Glutathione S-transferase pi 1	GSTP1	4.14306	3.63696	3.73473	3.60707	3.18632	3.2004	3.57498	3.40786	3.8618	3.3747	2.68146	3.04648	0.260209	0.0526151	3.77574	1.73319	4.70478	4.05054	2.94196	3.2782	3.68942	3.59166	4.18164	3.51369	3.37347	2.99478	-0.143374	0.716263
M3V839	Sus scrofa	Mitogen-activated protein kinase	MAPK3	-0.102477	-0.263631	-1.13331	-0.585444	-0.458407	0.0256271	-0.0289381	-0.433635	-0.454539	-1.08946	-0.794446	0.138256	0.0241861	0.892677	-0.176474	-7.32211	-0.61966	-0.552308	-0.233778	0.18447	-0.691217	-0.963612	-0.577876	-0.990159	-0.129774	-0.31091	-0.842719	0.481523
M3VJZ7	Sus scrofa	LIM and SH3 domain protein 1	LASP1	-0.60396	-1.44918	-2.88445	-1.52802	-1.71993	-2.0763	-2.33201	-4.49434	-1.4054	-1.53111	-2.11219	-1.67216	0.547563	0.44284	-5.29574	-4.32294	-1.12354	-1.24659	-1.58894	-1.31816	-4.13507	-3.5793	-0.902829	-1.56877	-1.10847	-1.21113	-0.398392	0.118398
M9TGS8	Sus scrofa	Mitochondrial delta3,delta2-dienoyl-CoA isomerase	Eci1	-2.4344	-4.68692	-3.7268	-3.16722	-1.21555	-1.85649	-1.67494	-1.50652	-5.08586	-3.43737	-6.47933	-3.7645	0.810192	0.514311	-4.78467	-2.67861	-3.20388	-2.46818	-1.62916	-1.45269	-6.95357	-5.73327	-6.71183	-1.49905	-3.32981	-6.3842	2.39909	0.0322064
O02705	Sus scrofa	Heat shock protein HSP 90-alpha	HSP90AA1	4.0302	3.85318	3.73501	4.11103	3.27557	4.06082	3.37852	3.73785	3.77427	3.50024	3.40234	4.15615	0.186075	0.255411	3.90201	2.20476	4.30819	4.07484	3.60979	4.25781	3.34655	3.41108	3.8155	3.44563	4.13874	4.10063	0.0165462	0.958192
O02772	Sus scrofa	Fatty acid-binding protein, heart	FABP3	-0.0319846	-1.03536	-0.109436	-1.29659	-0.293778	-0.613649	-0.873169	-1.09298	-0.993288	-1.70333	-1.1282	-0.563294	0.495579	0.0342253	-1.15478	-3.90521	-0.778912	-1.45741	-1.01103	-0.74668	-1.18399	-1.41869	-6.68679	-0.916944	-0.85131	-1.38053	0.56404	0.645469
O19063	Sus scrofa	Serum amyloid P-component	APCS	-6.6078	-1.82567	-7.77477	-3.54191	-3.37777	-4.25965	-2.50654	-1.63769	-1.53797	-5.20012	-3.35583	-1.22286	-1.98776	0.161722	-2.53951	-3.44416	-2.19367	-2.32542	-6.24541	-1.17476	-1.6233	-2.6022	-4.90582	-2.05744	-2.32067	-1.02531	-0.564699	0.543047
[truncated: 173 more rows]
