# Supplementary material for: A porcine ligated loop model reveals new insight into the host immune response against Campylobacter jejuni
Source: Gut Microbes. 2020 Sep 4;12(1):1814121. doi: 10.1080/19490976.2020.1814121 (PMC7524355; doi:10.1080/19490976.2020.1814121)
Supplement: Supplemental Material [file KGMI_A_1814121_SM1734.zip › Supplementary information/Supplementary Table 3.xlsx]

## Sheet: Supernatant Proteomics
ID	Organism	Protein	Gene	Log2_MedianCentered_LFQ_F38011 WT_L1_S49	Log2_MedianCentered_LFQ_F38011 WT_L3_S51	Log2_MedianCentered_LFQ_F38011 WT_L1_S57	Log2_MedianCentered_LFQ_F38011 WT_L3_S59	Log2_MedianCentered_LFQ_F38011 WT_L1_S65	Log2_MedianCentered_LFQ_F38011 WT_L3_S67	Log2_MedianCentered_LFQ_Control_C1_S53	Log2_MedianCentered_LFQ_Control_C3_S55	Log2_MedianCentered_LFQ_Control_C1_S61	Log2_MedianCentered_LFQ_Control_C3_S63	Log2_MedianCentered_LFQ_Control_C1_S69	Log2_MedianCentered_LFQ_Control_C3_S71	Log2 (fold change) in WT-infected loops	Paired t test, p value	Log2_MedianCentered_LFQ_F38011 ΔciaD_L2_S50	Log2_MedianCentered_LFQ_F38011 ΔciaD_L4_S52	Log2_MedianCentered_LFQ_F38011 ΔciaD_L2_S58	Log2_MedianCentered_LFQ_F38011 ΔciaD_L4_S60	Log2_MedianCentered_LFQ_F38011 ΔciaD_L2_S66	Log2_MedianCentered_LFQ_F38011 ΔciaD_L4_S68	Log2_MedianCentered_LFQ_Control_C2_S54	Log2_MedianCentered_LFQ_Control_C4_S56	Log2_MedianCentered_LFQ_Control_C2_S62	Log2_MedianCentered_LFQ_Control_C4_S64	Log2_MedianCentered_LFQ_Control_C2_S70	Log2_MedianCentered_LFQ_Control_C4_S72	Log2 (fold change) in mutant-infected loops	Paired t test, p value
A0A075B7J0	Sus scrofa	Uncharacterized protein		1.09261	0.420822	-0.577732	-4.90097	-0.460033	0.0180949	0.387299	0.878961	-0.197534	-4.76757	-0.0597622	0.205123	-0.142288	0.45876	0.708855	1.09308	-3.09455	-6.12446	0.0698234	-0.281389	0.373154	-7.13322	-0.321702	0.00524251	0.182769	0.289634	-0.170754	0.933368
A0A0E3M2Q4	Sus scrofa	Transmembrane secretory component poly-Ig receptor (Fragment)		1.13144	1.44938	1.44862	1.06676	1.2055	1.90504	1.16482	0.429612	1.26075	1.59312	1.6474	2.43851	-0.0545809	0.833185	1.58949	1.69408	1.42149	1.60311	1.34311	2.23114	1.26576	1.16227	1.31568	2.89788	2.02069	2.62848	-0.234723	0.440966
A0A0E3MY68	Sus scrofa	Multi-drug resistance protein 1 transcript variant 2	ABCB1	2.34499	2.69771	3.47289	4.00471	3.29351	3.67167	2.73001	2.41675	3.63864	3.51317	3.11445	3.5187	0.0922942	0.506898	2.99665	2.64533	3.93677	4.38177	3.49207	3.50036	2.51613	2.88776	3.77348	3.24614	3.5082	3.30479	0.286071	0.204398
A0A0K1TQQ7	Sus scrofa	Carbonyl reductase 3	CBR3	0.862384	0.98307	0.366373	0.397013	0.821323	0.839676	1.46886	1.51195	0.44151	0.544395	0.792094	0.853897	-0.223812	0.101841	0.858807	1.1568	0.354553	0.441229	0.598105	0.919034	1.48236	1.40359	0.616918	0.373883	0.696561	0.93632	-0.19685	0.106389
A0A0N9WU27	Sus scrofa	UDP-GalNAc transferase A (Fragment)		-3.14397	-4.85242	-2.36597	-1.74124	-3.11099	-3.08224	-4.23613	-6.75418	-2.37901	-2.09179	-2.04173	-3.09548	0.383578	0.39887	-4.06413	-7.45445	-1.63147	-1.20674	-2.32956	-3.70011	-3.32506	-6.40633	-1.13645	-0.504753	-2.44354	-4.97551	-0.265803	0.47745
A0A1U9WNR9	Sus scrofa	A disintegrin and metalloproteinase domain-containing protein 10	ADAM10	-5.64934	-4.91875	-2.90587	-3.02904	-3.2943	-2.90765	-6.83819	-4.82003	-2.96778	-4.66984	-5.94283	-7.50566	1.67323	0.0672511	-5.2428	-4.64222	-2.91384	-3.02494	-6.05008	-3.18681	-5.97125	-4.71162	-2.98586	-2.98407	-2.56172	-2.75427	-0.515313	0.439491
A0A286ZFW3	Sus scrofa	Apolipoprotein H	APOH	1.07362	0.814433	0.617206	-0.0295524	1.32966	1.6152	1.65291	1.20918	1.26134	0.980692	1.14475	1.0676	-0.315985	0.237149	1.23179	-0.0965753	0.415592	-0.577413	0.997956	0.326972	1.50273	0.692613	0.965016	0.531374	1.33038	0.136139	-0.476656	0.0484704
A0A286ZHZ3	Sus scrofa	Translin	TSN	-4.21471	-2.97935	-2.42139	-2.21618	-2.29412	-2.28215	-3.49688	-3.68349	-2.28993	-2.36302	-3.09292	-2.83681	0.225859	0.384946	-3.35485	-3.86445	-2.29713	-2.08437	-2.31594	-2.31941	-3.26931	-2.30224	-2.43944	-2.20326	-2.47862	-2.07157	-0.245285	0.407486
A0A286ZI97	Sus scrofa	Peptidoglycan-recognition protein	PGLYRP1	0.354028	0.204937	1.31243	0.974009	0.934545	-0.900071	-0.523335	-1.08488	0.937999	0.283709	0.252766	0.570192	0.407237	0.349853	1.24925	-0.258997	1.9206	1.4104	0.646507	-0.360617	-1.48364	-1.44088	0.863466	-0.761438	0.515228	0.231481	1.11382	0.0781608
A0A286ZID0	Sus scrofa	Serine dehydratase like	SDSL	-4.44843	-2.57651	-1.70502	-0.776241	-1.09958	-0.638818	-6.91067	-5.77377	-1.20024	-0.897279	-0.710501	-0.26275	0.75177	0.312646	-5.85527	-4.88565	-1.35005	-0.767881	-0.371746	-0.321553	-1.43898	-5.47139	-0.632177	-0.824089	-0.686833	-0.0176518	-0.746837	0.369396
A0A286ZIF2	Sus scrofa	Uncharacterized protein	SEC14L2	-2.74007	-5.98668	-1.53414	-1.49886	-1.19331	-1.06387	-1.66735	-1.41775	-1.53406	-1.90786	-0.996879	-1.11573	-0.896216	0.292434	-5.96967	-1.93646	-4.40739	-1.51459	-0.846807	-1.17002	-1.60839	-1.15428	-1.51289	-1.57775	-0.870482	-1.27447	-1.30778	0.149975
A0A286ZIG4	Sus scrofa	Pyridoxal kinase	PDXK	1.3348	1.93765	2.34914	2.47796	2.64451	2.27301	2.30856	1.58849	2.60463	2.51198	2.90827	2.82067	-0.287588	0.177782	1.84534	1.87909	2.47893	2.36953	2.77378	2.83184	1.98297	1.95345	2.91519	2.31232	3.06322	2.99224	-0.17348	0.0559566
A0A286ZIH7	Sus scrofa	Uncharacterized protein	ACTR3	1.59721	2.00976	2.24643	2.08455	2.52568	2.18875	2.29749	1.83582	2.03569	2.26263	2.71404	2.54915	-0.173738	0.267156	2.23221	1.91888	2.16442	2.36084	2.4745	2.57251	1.85818	1.74275	2.43153	2.2697	2.74978	2.49732	0.0290167	0.792178
A0A286ZIK9	Sus scrofa	Phospholipid phosphatase 1	PLPP1	-5.04778	-4.53397	-3.92667	-3.26925	-3.9513	-3.59787	-4.08723	-5.055	-3.96906	-3.49245	-4.42624	-3.73242	0.0725935	0.755266	-4.95215	-5.03963	-3.70733	-3.35174	-4.17574	-3.48421	-4.9464	-4.26549	-3.49796	-2.90822	-3.73741	-2.54297	-0.468726	0.0211199
A0A286ZIL5	Sus scrofa	N-acetylglucosamine-6-phosphate deacetylase	AMDHD2	-4.09931	-3.14272	-4.39254	-6.10473	-2.76634	-2.48744	-2.75462	-6.44586	-4.92641	-3.9003	-2.6181	-4.72336	0.395925	0.662865	-4.40235	-3.15165	-3.33952	-1.9527	-2.57864	-2.7558	-6.89445	-3.74448	-2.14974	-4.00974	-4.9557	-2.6238	1.03288	0.155788
A0A286ZIN0	Sus scrofa	Heterogeneous nuclear ribonucleoprotein D	HNRNPD	-1.51245	-1.02944	-1.49323	-1.74112	-0.958013	-0.3616	-0.807319	-0.963503	-1.17164	-1.58882	-0.0483848	0.202654	-0.45314	0.0198595	-1.96094	-0.870635	-1.27561	-0.517156	-0.84977	-0.232568	-1.0016	-1.11822	-1.05293	-1.05128	-0.265534	-0.271644	-0.157578	0.51384
A0A286ZIN2	Sus scrofa	Uncharacterized protein	PATJ	-4.39518	-3.43583	-6.80771	-2.93249	-4.73102	-2.27934	-6.07872	-5.13117	-7.3649	-3.96084	-4.26867	-3.15229	0.895837	0.0414201	-3.04295	-4.54167	-4.97678	-2.0847	-2.79617	-3.13612	-4.91726	-4.2504	-5.64328	-4.85175	-6.38796	-6.20266	1.94582	0.0247471
A0A286ZIQ2	Sus scrofa	N-ribosyldihydronicotinamide:quinone reductase 2	NQO2	0.307252	0.70223	0.806509	0.806644	1.20862	0.985341	0.808547	0.00763334	0.919203	0.704485	0.698454	0.825624	0.142109	0.45431	0.735663	0.481716	1.05257	1.17178	1.30404	0.964614	0.316679	0.783962	0.922266	0.957968	0.650254	1.11909	0.160027	0.318799
A0A286ZJR3	Sus scrofa	Heterogeneous nuclear ribonucleoprotein U	HNRNPU	-5.0558	-4.87757	-1.9225	-2.70555	-1.38818	-1.55456	-3.98514	-2.95179	-1.14134	-1.83336	-0.882818	-0.377729	-1.05533	0.00315953	-4.62519	-3.88658	-3.0035	-1.71257	-2.69701	-1.51973	-4.53641	-2.46381	-4.60707	-1.43241	-1.05597	-0.815112	-0.422301	0.415744
A0A286ZK33	Sus scrofa	Nicastrin	NCSTN	-2.96204	-2.51457	-2.03082	-6.43034	-5.74759	-2.02532	-6.06327	-2.55608	-1.81722	-1.86038	-2.15946	-2.7119	-0.757062	0.543226	-2.48241	-4.86539	-1.43571	-1.51844	-1.91595	-1.6543	-2.70962	-4.72313	-1.6732	-1.6688	-1.62086	-1.90753	0.0718197	0.484015
A0A286ZK35	Sus scrofa	Regulator of microtubule dynamics 1	RMDN1	-5.04096	-5.99947	-2.11125	-2.17238	-1.76289	-2.08791	-2.12577	-8.13955	-5.26374	-3.51191	-2.02449	-1.76839	0.609832	0.514981	-4.3727	-2.873	-2.19064	-1.62771	-1.73965	-1.68565	-6.09304	-2.15979	-2.04798	-8.06103	-1.65172	-1.55371	1.17965	0.334058
A0A286ZK74	Sus scrofa	Uncharacterized protein	HNRNPC	-2.61671	-2.80931	-2.33424	-2.03636	-1.83335	-1.44753	-2.15691	-3.28981	-1.94337	-1.38235	-0.860625	-1.01436	-0.405014	0.0957967	-4.91218	-5.97762	-1.072	-0.500392	-5.40197	-1.28158	-2.50361	-2.43174	-1.42277	-5.02984	-1.13755	-0.856913	-0.960551	0.497753
A0A286ZKG9	Sus scrofa	Peptidyl-prolyl cis-trans isomerase	PPIB	0.260462	0.236239	0.760148	1.21084	1.0381	1.11111	0.667977	0.492871	0.390719	0.374702	0.468796	0.454921	0.294484	0.216599	0.682493	0.620647	0.874906	1.09124	0.67547	0.77935	0.311532	0.811428	0.790485	0.989486	0.309026	1.71046	-0.0330509	0.874501
A0A286ZKH3	Sus scrofa	Uncharacterized protein	SPR	-2.03709	-1.74872	-3.56139	-2.10221	-2.07115	-2.07215	-2.43832	-1.97918	-2.30531	-2.28864	-3.99016	-2.27483	0.280623	0.525485	-2.18255	-2.35968	-5.0164	-2.89743	-1.99299	-7.2827	-1.99246	-2.26417	-3.3472	-5.87412	-6.41646	-1.99482	0.0262491	0.985816
A0A286ZKR5	Sus scrofa	LSM6 homolog, U6 small nuclear RNA and mRNA degradation associated	LSM6	-2.30594	-5.00744	-1.68429	-2.12492	-4.69866	-6.06798	-4.19543	-7.05967	-1.79456	-1.53285	-2.8651	-1.37941	-0.510367	0.64176	-4.11727	-4.54355	-1.2603	-1.33939	-6.34504	-1.9113	-5.60005	-6.35453	-4.59181	-1.45523	-5.62688	-4.1731	1.38079	0.0694973
A0A286ZL65	Sus scrofa	Ribosomal protein L15	RPL15	-3.03575	-3.30132	-3.50708	-2.53026	-2.39721	-2.91694	-2.67892	-6.75749	-2.98367	-2.39245	-2.2975	-1.66463	0.181016	0.799836	-3.77061	-3.77419	-2.84043	-2.22944	-3.13299	-2.93513	-3.50106	-2.85654	-1.77031	-2.51492	-2.67004	-1.76473	-0.600866	0.046223
A0A286ZLH2	Sus scrofa	Glycolipid transfer protein	GLTP	-1.43685	-3.95187	-0.878054	-7.22368	-0.672362	-0.518821	-5.20156	-6.57038	-3.85653	-0.971714	-0.157456	-0.33068	0.401114	0.80101	-4.36041	-4.47864	-0.723638	-0.571866	-3.99214	-0.433243	-3.31346	-5.62878	-0.504398	-0.921434	-0.56803	-0.345496	-0.546391	0.43644
A0A286ZLR0	Sus scrofa	Uncharacterized protein		0.276163	0.559847	1.54538	1.34528	0.567111	1.60868	1.1237	-2.22741	1.10094	1.24619	1.42879	2.42357	0.134446	0.825033	1.31759	0.527717	1.23616	1.78865	1.95589	1.65218	-5.26519	-3.5998	2.23384	1.71424	1.88852	0.359374	1.85787	0.178599
A0A286ZLU2	Sus scrofa	3-hydroxyanthranilate 3,4-dioxygenase	HAAO	-4.99961	-5.4692	-0.988605	-1.30943	-1.10705	-1.22973	-4.42191	-3.604	-0.859336	-1.1863	-1.17289	-1.26338	-0.432634	0.210769	-4.1958	-5.97641	-1.15352	-0.837998	-1.21753	-1.53835	-1.61409	-1.20717	-1.27194	-1.18333	-1.42283	-1.04375	-1.19608	0.214499
A0A286ZLU4	Sus scrofa	USO1 vesicle transport factor	USO1	-2.19031	-5.91777	-1.35091	-1.27667	-0.850721	-1.35298	-1.45668	-1.82926	-1.17526	-1.19644	-0.954193	-1.0445	-0.880504	0.234649	-4.2765	-2.30747	-1.50072	-1.10274	-1.31092	-1.40092	-2.13263	-1.71737	-1.27226	-1.25373	-0.944464	-1.34739	-0.538572	0.171376
A0A286ZM70	Sus scrofa	AHNAK nucleoprotein	AHNAK	-0.25244	-0.554677	0.704189	0.382551	0.0387511	0.695611	-0.193326	-1.28845	0.493092	0	-0.208048	0.122407	0.348052	0.0290322	-0.176137	-0.772983	0.204593	0.885851	0.370128	0.608468	-0.216234	0.0517893	0.25528	-0.264797	0.27121	0.372396	0.108379	0.692342
A0A286ZMR7	Sus scrofa	Gastric intrinsic factor	GIF	-3.22951	-4.72071	-3.53551	-3.62905	-5.12189	-3.85553	-6.2634	-5.06031	-3.61608	-7.44601	-4.34099	-4.03624	1.11181	0.201074	-2.76742	-4.95565	-3.47285	-3.77782	-3.95567	-3.55951	-3.06538	-6.14211	-4.074	-3.40702	-5.47962	-3.45292	0.522025	0.141979
A0A286ZN24	Sus scrofa	Inter-alpha-trypsin inhibitor heavy chain H4	ITIH4	5.44825	5.7089	7.06572	6.44085	6.0981	5.62907	6.10817	5.2524	7.30943	6.94319	5.59116	5.09419	0.0153903	0.947748	5.57395	5.23448	6.54334	6.34708	5.40507	5.14295	5.85031	5.81717	6.74041	6.45282	5.62605	5.48928	-0.288192	0.00790371
A0A286ZN52	Sus scrofa	Proteasome subunit beta	PSMB3	0.264661	-0.232777	0.346506	0.600667	0.564549	0.705424	-0.117166	-0.8846	0.412529	0.423431	0.220368	0.0571577	0.356218	0.0253965	-0.245488	-0.72763	0.463648	0.827279	0.556883	0.35875	-0.257866	0.0137072	0.430811	0.718272	0.451376	0.336399	-0.0765427	0.592735
A0A286ZNG1	Sus scrofa	Ribosomal protein S6 kinase	RPS6KA1	-1.95877	-3.63887	-4.48965	-4.43991	-4.27056	-4.18523	-6.14675	-3.64803	-3.9112	-6.44889	-4.27379	-4.46582	0.985245	0.237241	-6.284	-2.32878	-3.73057	-5.07666	-4.62047	-4.55155	-4.52466	-6.86034	-4.1147	-7.03162	-2.76664	-4.79109	0.582838	0.579459
A0A286ZNH2	Sus scrofa	Uncharacterized protein	LOC110260348	2.20973	3.93659	0.394214	0.821061	3.60248	3.87028	3.59867	3.48157	0.554437	0.751325	3.42062	3.47599	-0.0747115	0.798999	3.64213	3.87394	0.906143	0.770803	3.54393	3.76332	3.36635	4.29388	1.14341	0.893672	3.37749	3.78464	-0.0598633	0.593095
A0A286ZNH3	Sus scrofa	Reactive intermediate imine deaminase A homolog	RIDA	2.645	3.00815	2.05572	2.80409	2.38344	2.86482	2.6394	3.02524	2.0305	2.26158	2.20728	2.65234	0.157482	0.127093	3.51802	3.46811	2.31286	2.64586	3.01631	3.07267	2.93462	2.99072	2.05806	2.37391	2.65782	2.95837	0.343385	0.00408775
A0A286ZNI7	Sus scrofa	Serine protease 8	PRSS8	-6.71608	-5.01352	-6.66116	-7.83473	-4.78779	-0.919204	-5.05326	-1.99152	-1.50766	-1.49214	-0.798162	-0.820662	-3.37818	0.0152338	-2.96618	-6.38008	-2.02669	-1.28556	-0.887031	-0.835954	-4.30971	-4.18693	-1.07315	-0.300928	-0.556669	-4.74269	0.131434	0.888364
A0A286ZNV5	Sus scrofa	4-trimethylaminobutyraldehyde dehydrogenase	ALDH9A1	3.53771	3.5141	3.81653	4.2096	4.06646	4.47365	3.86086	3.58088	3.98139	4.0102	4.57661	4.83788	-0.20496	0.102608	3.54763	3.80591	4.09395	4.53309	4.43353	4.96226	3.65701	3.67752	4.09252	4.16805	4.74091	4.69241	0.0579934	0.592339
A0A286ZNZ2	Sus scrofa	Sodium/glucose cotransporter 1	SLC5A1	0.55008	2.14923	2.81499	3.6674	3.01473	3.9147	2.1275	0.977421	2.80309	3.22896	2.98916	4.00662	-0.00360358	0.992566	2.47432	1.12436	3.42108	4.02676	3.41468	3.92617	1.68555	2.63972	3.51376	3.64218	3.48671	3.89258	-0.0788543	0.814325
A0A286ZP38	Sus scrofa	3-hydroxyisobutyryl-CoA hydrolase, mitochondrial	HIBCH	-5.27928	-6.7137	-5.16898	-3.9075	-3.99125	-5.85833	-5.18858	-4.09384	-4.3307	-3.78101	-4.86232	-2.18875	-1.07898	0.185465	-5.35101	-3.01296	-4.27463	-3.18595	-3.74366	-3.84435	-3.25369	-4.68192	-3.41297	-3.89204	-4.14281	-6.2284	0.366542	0.607784
A0A286ZP69	Sus scrofa	RAB7A, member RAS oncogene family	RAB7A	-0.675687	-0.535006	-0.569909	0.134572	-0.323489	0.139461	-0.32441	-0.451004	-0.362777	-0.368556	-0.0227648	0.261275	-0.0936371	0.492052	-0.30918	-0.459751	-0.0112561	0.238515	0.0946094	0.15399	-0.61045	-0.404009	-0.46094	-0.304699	-0.00927781	-0.0363042	0.255435	0.0372468
A0A286ZPA0	Sus scrofa	Amine oxidase	LOC100520329	-1.37864	0.376451	0.191539	-0.0561478	0.121273	0.565402	0.318609	-0.310933	-0.0988924	-0.379425	0.685496	-0.384442	-0.0017557	0.996655	0.217982	-1.25304	-0.129064	-1.03511	0.155773	0.265312	0.618571	0.114461	-0.643184	-0.238567	0.741121	-0.713511	-0.276173	0.471324
A0A286ZPG4	Sus scrofa	Filamin B	FLNB	2.69553	3.41917	3.84954	4.01163	4.20313	4.3371	3.81494	3.28673	4.10188	4.24446	4.21766	4.4451	-0.265777	0.200719	3.31867	3.21496	3.96276	4.39357	4.19056	4.33501	3.57159	3.68794	4.3617	4.36236	4.23742	4.38231	-0.197966	0.0674514
A0A286ZPR1	Sus scrofa	Adaptor related protein complex 2 subunit mu 1	AP2M1	-1.89512	-6.6097	-1.47509	-1.20066	-0.924905	-0.99461	-1.28115	-2.62032	-1.61497	-1.60265	-1.0478	-0.907002	-0.671036	0.367815	-5.00255	-5.21234	-1.40645	-1.03744	-0.745469	-1.11499	-3.73157	-5.94967	-1.46689	-1.24415	-1.02773	-1.06243	-0.0061331	0.983139
A0A286ZPT0	Sus scrofa	Coatomer subunit beta'	COPB2	-1.6488	-1.2888	-4.92146	-0.721124	-0.604394	-0.520793	-1.46776	-1.09895	-0.647093	-0.357088	-0.862616	-0.314791	-0.826179	0.287834	-1.54999	-0.986036	-0.571753	-0.399552	-0.536775	-0.146087	-1.16199	-0.64913	-0.132855	-0.553923	-0.426679	-0.176679	-0.181489	0.127207
A0A286ZQ28	Sus scrofa	SEC24 homolog C, COPII coat complex component	SEC24C	-5.091	-5.91299	-3.02458	-2.31956	-1.72519	-2.10513	-2.37938	-6.40368	-2.09478	-2.04803	-1.82058	-1.96442	-0.577932	0.271285	-3.23211	-2.99985	-2.096	-1.8314	-2.30556	-2.21105	-3.14	-2.89822	-1.62004	-1.58243	-2.26334	-2.28918	-0.147126	0.12014
A0A286ZQ31	Sus scrofa	Phosphoglycerate mutase	BPGM	1.06546	0.817078	-0.318437	-0.377568	-0.129329	-1.38958	0.916914	1.18649	-0.287335	0.066172	-1.35622	-2.1484	0.215	0.45936	0.494901	0.83614	-0.501066	-2.31941	-1.6034	-0.867722	1.03966	0.991437	-1.22675	-1.70924	-1.34978	-0.679904	-0.170995	0.42128
A0A286ZQ44	Sus scrofa	Dicarbonyl and L-xylulose reductase	DCXR	-1.12391	-0.713965	-1.20406	-0.289607	-0.256681	-0.645561	-0.640007	-1.99779	-1.33819	-0.768135	-0.704509	-0.931994	0.357808	0.186912	-0.535095	-0.659248	-0.38682	-0.63436	-0.350791	-0.798227	-1.00595	-0.574329	-1.39843	-0.994405	-0.551521	-0.443696	0.267299	0.22498
A0A286ZQC1	Sus scrofa	SGT1 homolog, MIS12 kinetochore complex assembly cochaperone	SUGT1	-4.09531	-5.60069	-4.93505	-3.13087	-6.17833	-2.72303	-7.23364	-3.26119	-3.05155	-2.24578	-5.42859	-4.10406	-0.223077	0.804104	-4.81349	-3.33703	-3.09642	-2.75447	-2.59552	-4.68908	-3.28803	-4.97822	-2.62411	-2.83367	-2.99364	-3.61891	-0.15824	0.745898
A0A286ZQQ8	Sus scrofa	Uncharacterized protein		2.61419	2.68607	2.76128	2.7474	2.45307	2.48474	2.65591	1.83288	-3.09337	-6.44662	2.42223	-7.03809	4.23563	0.0705953	3.02291	2.54371	2.74235	2.31031	-5.33884	2.24622	2.25152	2.09624	-6.12073	3.16114	2.60604	1.83972	0.282123	0.902181
A0A286ZR28	Sus scrofa	5'-AMP-activated protein kinase subunit gamma-1	PRKAG1	-5.28636	-4.94617	-4.72177	-4.07567	-3.6329	-4.07037	-4.22328	-6.31544	-4.26324	-3.91747	-3.84802	-5.77072	0.267486	0.567867	-5.49858	-6.00963	-5.3647	-3.88897	-4.52685	-5.1667	-4.97147	-4.7196	-3.22326	-4.48755	-5.64731	-3.78449	-0.603624	0.291501
A0A286ZRM3	Sus scrofa	FLII, actin remodeling protein	FLII	-8.35676	-4.0506	-4.04637	-3.5688	-3.06791	-3.84568	-4.48379	-3.53616	-3.95154	-4.4305	-3.49818	-3.53328	-0.583776	0.435694	-8.2239	-4.01666	-3.62831	-3.61449	-3.44175	-3.18388	-3.85158	-5.9107	-3.53946	-7.00636	-3.12419	-3.33393	0.109536	0.922353
A0A286ZRQ3	Sus scrofa	Adenosylhomocysteinase	AHCYL2	-8.0772	-1.20767	-1.6145	-5.6081	-5.97956	-1.70003	-7.44198	-3.76422	-1.46541	-6.67457	-1.3908	-1.49507	-0.325833	0.751974	-5.32348	-5.00412	-6.31243	-1.72688	-1.66428	-1.54397	-6.58704	-4.44633	-5.49402	-1.53535	-1.44501	-5.81537	0.62466	0.463172
A0A286ZRR3	Sus scrofa	Selenium binding protein 1	SELENBP1	3.409	3.84937	4.42712	4.41447	4.32291	4.00133	3.75761	3.6771	4.38195	4.07932	3.97216	3.39899	0.192843	0.205893	3.90318	3.52805	4.64713	4.34136	4.25725	3.70023	3.54567	3.51245	4.52285	3.94219	4.07041	3.4454	0.223038	0.0128332
A0A286ZS69	Sus scrofa	Proteasome subunit beta	PSMB2	0.193381	1.26175	1.56282	2.16315	1.84423	1.79201	1.20343	1.1658	1.61065	1.61426	1.42182	1.35107	0.0750491	0.763413	1.45722	1.18202	1.81789	1.61515	1.77817	1.68687	1.05505	1.41816	1.45949	2.04579	1.5853	1.79261	0.0301538	0.836098
A0A286ZSG3	Sus scrofa	Catalase	CAT	5.39812	5.8955	4.96343	5.45391	5.46647	5.41524	5.855	6.08115	5.30596	5.54424	5.1812	5.35343	-0.121386	0.321548	5.52121	5.85668	5.14499	5.20097	5.72184	5.74689	5.84994	6.37292	5.12941	5.35913	5.66748	5.93237	-0.186442	0.0857739
A0A286ZT13	Sus scrofa	Serum albumin	ALB	10.7063	10.8889	11.1973	10.6445	10.5189	10.8426	10.9762	10.5078	10.8658	10.9096	10.8878	10.351	0.0500291	0.766107	10.9876	10.7851	10.9145	10.6125	10.9018	10.6255	10.7568	10.4169	10.9103	10.9945	10.8478	10.3683	0.0887364	0.452717
A0A286ZT61	Sus scrofa	Uncharacterized protein		1.41005	1.5306	2.4472	1.21452	1.75537	0.923359	2.0398	-0.0651159	2.03436	1.66248	1.17129	1.65557	0.130451	0.738244	1.67565	0.708059	2.49995	1.58773	1.76414	1.26311	1.28689	0.819085	2.29	1.98333	1.56	1.05396	0.084227	0.50195
A0A286ZT78	Sus scrofa	USH1 protein network component harmonin	USH1C	-0.649676	0.432514	0.632459	1.17174	0.961751	1.01173	0.399527	0.275231	0.602199	0.662868	0.568065	0.985948	0.0111136	0.962781	0.361549	0.030548	0.711533	1.20493	0.612748	1.45216	0.19482	1.24406	0.729963	0.423235	1.19724	1.49856	-0.152402	0.606954
A0A286ZTA4	Sus scrofa	Fructose-bisphosphate aldolase	ALDOB	4.30077	4.68052	5.13802	5.15494	5.32352	5.5581	5.20405	4.73959	5.37698	5.40686	5.51716	5.79239	-0.313528	0.0493507	4.52992	4.8212	5.3587	5.8296	5.01985	5.85066	4.88583	4.9887	5.72888	5.46239	5.47023	5.76385	-0.148323	0.304712
A0A286ZTF3	Sus scrofa	Serine/threonine-protein phosphatase 2A activator	PTPA	-0.670126	-0.398448	-4.14377	-1.79582	-0.577268	-1.0165	-0.865055	-0.117928	-7.26255	-1.11089	-1.13319	-0.967797	0.475911	0.430911	-0.287986	-0.31685	-0.825856	-1.2224	-1.04843	-1.05729	-0.404742	0.0350197	-1.25849	-1.42533	-1.12416	-0.487816	-0.0155474	0.922576
A0A286ZTK5	Sus scrofa	N-acylethanolamine acid amidase	NAAA	-3.54494	-2.88482	-2.62002	-5.2751	-2.10249	-4.39088	-2.20582	-3.0765	-2.91651	-2.25989	-2.96762	-5.88958	-0.250388	0.725487	-3.40609	-4.5156	-2.10451	-1.95978	-2.91185	-5.76001	-2.83105	-2.54558	-1.61088	-5.20922	-6.40116	-3.17152	0.185261	0.868067
A0A286ZU32	Sus scrofa	Arsenite methyltransferase	AS3MT	-1.26596	-5.48098	-0.15176	-0.200823	0.0351733	0.40741	-0.605219	-3.79225	0.0767398	-0.0496881	0.356526	0.642424	-0.547579	0.0710951	-0.760823	-0.514819	0.0328896	0.645779	0.554104	0.357946	-0.295086	-0.260843	0.165418	0.439441	0.338378	0.10716	-0.0298986	0.815961
A0A286ZU42	Sus scrofa	Phosphatidylinositol binding clathrin assembly protein	PICALM	-3.20978	-6.36016	-2.22419	-2.27251	-2.25102	-2.01095	-5.45589	-4.2897	-2.39594	-2.36601	-1.98999	-1.69515	-0.0226554	0.9695	-4.86488	-5.06417	-2.11733	-1.90019	-6.8361	-2.24014	-5.02108	-2.60999	-2.02552	-2.36201	-2.08999	-2.08564	-1.1381	0.232302
A0A286ZU55	Sus scrofa	Uncharacterized protein	C4BPA	1.66872	2.08218	1.52437	1.54477	2.17233	2.08087	1.8715	2.12787	1.34725	1.47328	2.16765	1.36075	0.120824	0.396926	1.86415	1.86817	1.55638	1.05731	1.95697	1.40412	2.19975	1.77009	1.40961	1.96698	1.98694	1.38802	-0.169047	0.348295
A0A286ZUI1	Sus scrofa	Dihydropyrimidine dehydrogenase [NADP(+)]	DPYD	-0.866405	-4.13265	-1.47019	-0.751886	-1.13276	-0.944325	-1.05212	-5.52819	-1.36143	-1.18218	-1.06937	-0.671555	0.261105	0.340997	-7.16763	-0.663846	-1.25841	-0.729968	-0.830141	-1.2562	-3.96077	-1.48254	-1.18115	-0.967527	-1.3161	-0.519011	-0.413183	0.521173
A0A286ZUI3	Sus scrofa	Eukaryotic translation elongation factor 1 alpha 1	EEF1A1	1.03526	1.51415	2.16493	2.36746	2.41579	2.75549	1.94033	1.12812	2.28453	2.33406	2.77347	3.07642	-0.213976	0.280732	1.44387	1.18954	2.10538	2.98888	2.35199	2.70555	1.97208	1.88935	2.61352	2.22579	2.88222	2.82271	-0.270079	0.276321
A0A286ZUS1	Sus scrofa	RAB8B, member RAS oncogene family	RAB8B	-5.31533	-4.56191	-4.13762	-3.37255	-3.15438	-2.71009	-3.81813	-3.68931	-6.34537	-3.4774	-3.24175	-2.70927	0.0048926	0.99276	-4.32195	-3.88317	-3.57754	-2.17213	-3.40497	-2.63474	-3.2659	-5.81608	-3.88835	-3.03607	-3.20716	-2.7919	0.33516	0.452577
A0A286ZUW0	Sus scrofa	Glutamine--fructose-6-phosphate transaminase 1	GFPT1	-2.67003	-1.8723	-1.19424	-0.66169	-0.730394	-0.651145	-1.59936	-2.52688	-0.912841	-0.763688	-0.159793	-0.346112	-0.245186	0.353101	-1.44094	-2.62117	-0.819928	-0.403722	-0.965729	-1.0701	-2.14545	-2.14084	-0.433514	-1.00005	-0.356588	-0.570888	-0.112374	0.663627
A0A286ZVQ0	Sus scrofa	Acyl-CoA thioesterase 4	ACOT4	-0.889767	-0.185788	-1.05118	-0.259722	-0.109657	-0.601734	-0.1305	-0.956042	-0.389781	-0.279123	-0.923951	-1.28268	0.144039	0.645965	-0.292786	-0.541109	-0.29403	-0.0295438	-0.487215	-0.586046	-0.556043	-0.823506	0.0818703	-0.16517	-0.595094	-1.04153	0.14479	0.266383
A0A286ZVR9	Sus scrofa	EPS8 like 2	EPS8L2	0.0787284	0.211235	0.588902	0.612412	0.981591	1.16996	0.604072	0.380837	0.707686	0.923316	0.962588	0.970912	-0.151097	0.202451	0.328767	0.136354	0.894326	1.09267	0.815044	1.29054	0.571198	0.644205	1.16411	0.832632	1.03446	1.05206	-0.123495	0.3694
A0A286ZWI2	Sus scrofa	Uncharacterized protein	NUDT21	-7.22403	-3.42046	-5.0818	-4.54357	-3.67411	-2.73939	-4.84708	-3.31295	-4.94325	-5.21433	-4.42659	-2.45342	-0.247624	0.615144	-4.20664	-4.06582	-1.86554	-2.38234	-1.95535	-5.64416	-4.05754	-5.3626	-4.96936	-2.28217	-4.00039	-2.54794	0.516693	0.584815
A0A286ZWS0	Sus scrofa	SH3 domain-binding glutamic acid-rich-like protein	SH3BGRL3	-5.14096	-1.07965	-1.27332	-1.56358	-1.50977	-1.25474	-1.11184	-1.35197	-1.46646	-4.37061	-1.25421	-1.31113	-0.1593	0.866021	-1.59486	-1.24363	-1.35269	-1.04279	-1.50882	-1.05563	-1.26063	-1.45096	-1.57923	-1.99919	-1.33606	-1.37779	0.20091	0.323921
A0A286ZXH8	Sus scrofa	Elastase, neutrophil expressed	ELANE	-1.0302	-0.200204	-0.283224	-1.03471	-0.289758	-0.510589	-1.4423	-1.92732	-0.537584	-2.05022	-0.99462	-0.570723	0.69568	0.0377704	-0.675982	-1.15197	-0.576633	-0.963765	-1.25668	-1.52836	-1.1728	-1.83666	-1.10323	-2.34195	-1.32283	-0.482282	0.351062	0.335025
A0A286ZXU2	Sus scrofa	Uncharacterized protein	FLNA	-2.46484	-0.265753	0.719991	-0.428953	0.12879	0.531817	-2.7533	-6.70566	0.0580339	-0.675809	-0.577474	-0.131166	1.50107	0.190347	0.243032	-0.476934	0.119141	-0.374438	0.621303	0.139918	-0.517478	-1.72323	-0.502298	-0.968985	-0.021481	0.123124	0.647061	0.0100012
A0A286ZXW1	Sus scrofa	Acetyl-CoA acetyltransferase 1	ACAT1	-3.29795	-2.61827	-2.97666	-3.01261	-2.37743	-2.80352	-2.0401	-2.84519	-2.49283	-2.4562	-5.72406	-3.22102	0.282163	0.686854	-2.16112	-2.98906	-3.01011	-3.03757	-2.44958	-2.541	-2.88468	-3.24808	-2.30329	-2.09002	-3.19323	-2.35921	-0.0183229	0.952529
A0A286ZXZ1	Sus scrofa	Echinoderm microtubule associated protein like 2	EML2	-2.42051	-1.39559	-1.30014	-0.48935	-0.892267	-1.36148	-1.01013	-1.32324	-0.815184	-0.33556	-0.537749	-1.02448	-0.468834	0.0639288	-1.21341	-1.52551	-0.916673	-1.86382	-0.977794	-1.2995	-1.68911	-1.05458	-0.531849	-0.48372	-2.156	-0.619163	-0.210381	0.593312
A0A286ZY10	Sus scrofa	Glucose-6-phosphate 1-dehydrogenase	G6PD	0.749544	1.06631	1.28996	1.25145	1.50833	1.5057	1.13588	0.448415	1.17889	0.908017	1.37867	1.71847	0.100491	0.529001	1.17746	0.956271	1.43696	1.216	1.54004	1.3701	0.813606	0.542294	1.31369	1.26187	1.40523	1.51489	0.140875	0.176905
A0A286ZY95	Sus scrofa	Fibronectin 1	FN1	4.07571	3.74839	4.38486	3.88886	4.16701	4.39362	4.32842	3.86865	4.38008	4.10507	4.52566	3.46648	-0.00265066	0.989554	3.77275	3.91013	4.11016	3.67242	4.07127	3.83256	4.19996	3.79416	4.10553	4.11421	4.3685	3.51667	-0.121621	0.385221
A0A286ZYQ7	Sus scrofa	Uncharacterized protein		-0.179353	0.060879	0.84774	-0.0552861	0.0845883	0.584996	0.522142	0.198801	0.521419	0.642706	0.421221	0.42213	-0.230809	0.245761	-0.090775	0.00584579	0.579407	0.18874	0.171025	0.467328	0.362749	0.423124	0.594462	0.828584	0.694023	0.2635	-0.307479	0.0699752
A0A286ZYT5	Sus scrofa	Uncharacterized protein	CEACAM1	-3.42164	-7.09612	-1.84513	-2.51698	-2.832	-2.31928	-2.64743	-4.30405	-2.5995	-2.43164	-4.25654	-2.11609	-0.279317	0.657821	-2.55921	-3.7373	-1.76048	-1.76274	-2.4786	-2.07886	-6.8893	-3.95695	-1.98	-1.73424	-2.19924	-2.67728	0.843302	0.286757
A0A286ZYX8	Sus scrofa	Fructose-bisphosphate aldolase	ALDOA	3.54443	3.67061	4.27259	4.07512	4.34914	4.37025	4.01492	3.57942	4.39844	4.29032	4.40414	4.608	-0.168851	0.0813251	3.50602	3.68887	4.44424	4.91549	4.10302	4.58397	3.68222	3.67775	4.85069	4.28152	4.35614	4.44808	-0.00913358	0.953986
A0A286ZYZ5	Sus scrofa	Uncharacterized protein	LOC106504545	3.05604	4.14044	2.73422	3.32039	3.78849	3.7817	3.99533	3.04961	3.51375	3.31686	4.06594	2.70661	0.0288634	0.93936	3.91802	2.49235	3.25794	3.03269	3.52459	3.56652	3.95556	3.28915	3.26503	3.31529	3.67667	2.59232	-0.0503171	0.839695
A0A286ZZM7	Sus scrofa	Thioredoxin domain containing 17	TXNDC17	-0.633113	-0.154787	-0.815396	-0.582767	0.266782	-0.256809	-0.266748	0.101011	-1.01915	-0.607956	-0.150879	-0.248039	0.00261116	0.983172	-0.30681	-0.550109	-0.445042	-0.684235	0.24652	-0.318435	0.0160996	-0.153669	-0.712274	-0.0448307	-0.473831	-0.249908	-0.0732826	0.732523
A0A286ZZS1	Sus scrofa	Adenosine kinase	ADK	-2.48935	-4.80542	-5.24013	-1.99688	-2.19347	-1.99959	-5.82706	-4.90246	-1.88434	-2.45147	-2.2045	-2.72705	0.212004	0.817825	-5.69151	-5.13441	-2.20529	-2.60636	-1.96575	-2.39902	-3.22171	-5.28802	-2.63005	-2.37283	-1.46863	-2.08704	-0.48901	0.295855
A0A287A042	Sus scrofa	Uncharacterized protein	MGAM	6.04296	6.34793	6.44353	6.86398	6.67998	7.25805	6.51622	6.47821	6.78668	7.19677	6.80885	7.34315	-0.248908	0.0112946	6.48588	6.49179	6.81262	7.18532	6.76146	7.64206	6.54229	6.97901	7.16608	7.70937	6.91751	7.52333	-0.243076	0.0664801
A0A287A044	Sus scrofa	Aspartate aminotransferase	GOT2	2.30107	2.72399	2.36753	3.10867	2.7613	2.31266	2.11065	1.94197	2.16743	2.77966	1.13761	1.39567	0.673708	0.0313796	3.2407	2.82001	3.15671	3.05122	3.50848	2.61739	1.70001	2.11858	2.28806	2.94677	2.11938	2.6698	0.75865	0.0353867
A0A287A077	Sus scrofa	Phenazine biosynthesis like protein domain containing	PBLD	-1.84253	-1.69632	-1.55823	-0.575884	-0.855118	-1.97143	-1.32397	-1.46632	-1.24948	-1.18871	-1.42915	-1.16067	-0.113535	0.653725	-1.12622	-1.2874	-0.760526	-1.05289	-1.38903	-1.43659	-1.20275	-1.40285	-0.821194	-1.27448	-1.02156	-1.24968	-0.0133563	0.887333
A0A287A0E9	Sus scrofa	Calcium-activated chloride channel regulator 1	CLCA1	5.36456	5.37859	7.00042	6.41166	6.53103	6.01328	5.41819	4.94404	6.84156	6.44416	6.10462	5.3963	0.258447	0.0700211	5.74337	5.06459	6.99561	6.58627	6.10168	5.80742	5.19895	5.44161	6.65358	6.69871	5.92833	6.37597	0.000300006	0.9987
A0A287A113	Sus scrofa	Spectrin beta chain	SPTB	-1.09166	-0.769636	-1.98488	-0.615615	-1.93149	-0.417664	-0.395066	0.942205	-0.629268	-1.97809	-1.82141	-6.40061	0.578549	0.641294	-0.531078	-0.203375	-1.40674	-2.64459	-0.598592	-0.899124	-1.03192	-1.11524	-4.73325	-1.93296	-2.01238	-1.10618	0.941407	0.153056
A0A287A1W5	Sus scrofa	Glyoxylate and hydroxypyruvate reductase	GRHPR	-3.34625	-3.16675	-1.62459	-1.43707	-6.06227	-2.71035	-6.73547	-4.8057	-4.72519	-2.08141	-6.34398	-1.54402	1.31475	0.124695	-3.04459	-3.35376	-1.63674	-1.34176	-4.14939	-2.74945	-4.75507	-7.07981	-1.43655	-1.18715	-4.71104	-1.72372	0.769607	0.32148
A0A287A229	Sus scrofa	EH domain containing 1	EHD1	-1.06364	-1.28328	0.0235594	0.0861944	0.0394656	0.269014	-1.02343	-0.94553	-0.64471	-0.396435	0.437679	0.727549	-0.0139674	0.946193	-1.14725	-0.975103	0.389775	0.718301	0.137549	0.297205	-1.00849	-0.851456	0.177036	-0.0687448	0.459899	0.244202	0.078006	0.646805
A0A287A278	Sus scrofa	Uncharacterized protein	DDT	-1.49605	-3.98112	-4.71092	-0.487705	-1.72321	-1.42184	-1.27004	-5.15448	-1.35073	-2.5906	-2.50916	-3.58837	0.440422	0.623429	-0.64787	-4.69786	-0.842375	-0.868228	-6.02493	-0.643682	-0.740109	-5.26065	-4.23348	-4.98985	-0.587971	-0.275101	0.393702	0.787664
A0A287A3T1	Sus scrofa	Uncharacterized protein	TOLLIP	-2.46544	-5.99603	-2.23941	-5.52222	-6.08345	-7.41153	-5.43465	-6.55663	-2.51919	-2.40627	-8.41958	-2.37295	-0.334804	0.803969	-4.57561	-2.57336	-2.43658	-1.93038	-5.99262	-2.33518	-6.38282	-7.11874	-2.02786	-2.26671	-4.77172	-1.4473	0.695237	0.468482
A0A287A3Y3	Sus scrofa	Xylulokinase	XYLB	-1.91001	-1.76462	-1.93467	-1.44399	-1.35905	-1.49572	-1.54383	-4.48965	-1.23487	-1.48927	-3.08317	-1.86939	0.633687	0.293609	-5.93938	-1.63702	-1.38415	-1.28582	-1.80843	-1.87165	-5.53638	-2.52431	-1.5087	-5.73046	-1.63001	-8.98132	1.99745	0.17276
A0A287A424	Sus scrofa	Nitrilase 1	NIT1	-5.47561	-3.97031	-0.806137	-0.289925	-0.630979	-0.403051	-0.763312	-3.16886	-0.860622	-0.497896	-5.76662	-1.10343	0.0974558	0.942582	-1.32913	-4.02222	-0.840697	-0.117942	-0.696808	-0.89922	-6.34022	-5.60033	-0.393389	-0.22063	-1.03371	-4.08236	1.62744	0.116867
A0A287A453	Sus scrofa	Heterogeneous nuclear ribonucleoprotein A2/B1	HNRNPA2B1	0.0187886	0.30381	0.507008	0.386452	0.651632	0.457156	0.469849	0.0873215	0.284794	0.379925	1.20459	1.64496	-0.291099	0.25081	-0.251516	0.28899	0.356479	0.523291	0.94249	1.24334	0.381687	0.68115	0.718489	0.045213	1.26689	1.03162	-0.17033	0.3682
A0A287A4Q7	Sus scrofa	Actinin alpha 4	ACTN4	4.83694	5.30593	5.60168	5.56989	5.85018	5.73676	5.52787	5.12469	5.70225	5.69449	5.6872	5.65712	-0.0820404	0.563532	5.29067	5.1535	5.76404	5.93014	5.77235	5.74161	5.16489	5.30593	5.86855	5.79695	5.74448	5.73616	0.00588809	0.906605
A0A287A4R1	Sus scrofa	Actin, beta like 2	ACTBL2	5.45345	5.86734	6.4046	6.71593	6.51198	6.6305	6.25051	4.9084	6.61795	6.64497	6.80037	6.87071	-0.0848504	0.736285	5.95498	5.94855	6.54083	6.87339	6.83638	7.07602	5.87172	5.98582	6.92177	6.73924	6.86658	6.95373	-0.0181199	0.826809
A0A287A5C9	Sus scrofa	Signal transducer and activator of transcription	STAT1	-5.25143	-2.72114	-5.47971	-2.36582	-1.98338	-1.83144	-2.46667	-2.80019	-2.32275	-2.7766	-1.39685	-1.65072	-1.03652	0.15968	-4.70134	-3.86278	-2.14671	-2.23478	-2.30703	-2.10643	-2.70845	-5.74295	-2.35534	-1.66611	-1.74439	-2.31521	-0.137771	0.80172
A0A287A5T1	Sus scrofa	Abhydrolase domain containing 14B	ABHD14B	2.37429	2.78763	3.5489	3.68748	3.04714	2.86086	2.6063	3.12397	3.40838	3.55449	2.80355	2.85204	-0.00707156	0.94278	2.7476	2.77027	3.582	3.65081	3.21735	3.00107	2.69473	2.83277	3.61877	3.24574	2.87723	2.95191	0.124657	0.184582
A0A287A5Y1	Sus scrofa	Haloacid dehalogenase like hydrolase domain containing 3	HDHD3	-1.21464	-0.516293	-0.571497	0.135974	-0.0975618	-0.579233	-0.53684	-1.01536	-0.843253	-0.380227	-1.173	-1.27365	0.396514	0.161008	-0.252884	-0.799598	0.100069	0.324357	-0.175909	-1.0498	-1.36495	-0.758552	-0.257026	-0.0755177	-0.835176	-0.999314	0.406128	0.0738385
A0A287A5Z8	Sus scrofa	Uncharacterized protein	LOC100517145	0.261173	0.329822	-0.867892	-1.25087	0.0646038	0.404206	0.654435	0.333389	-1.11545	-0.975783	0.52738	-0.73582	0.0421484	0.869944	0.268688	0.17619	-0.691863	-1.10874	0.202021	-0.545564	0.788887	0.321543	-0.800123	-1.24048	0.559652	-0.474878	-0.142312	0.234187
A0A287A604	Sus scrofa	Galectin 3 binding protein	LGALS3BP	-1.34902	-1.75611	-1.89994	-2.49672	-1.51904	-1.68362	-2.11258	-2.13909	-2.13778	-5.2304	-3.29758	-1.71105	0.987339	0.0706028	-1.57293	-1.50859	-1.82428	-1.9952	-0.67163	-4.36119	-2.28521	-0.809575	-2.29246	-0.995941	-2.05503	-5.54051	0.340817	0.43405
A0A287A699	Sus scrofa	Heterogeneous nuclear ribonucleoprotein K	HNRNPK	-0.57296	-0.312453	-0.266612	-0.259864	0.361346	-0.296454	0.136078	-1.06047	-0.240829	-0.0183706	0.786465	0.411923	-0.226966	0.355887	-0.634255	-1.31481	-0.506516	-0.220476	0.0659266	0.380971	-0.400454	-0.494511	0.130969	-0.0803178	0.63139	-0.218505	-0.299622	0.208709
A0A287A6K2	Sus scrofa	Epiplakin 1	EPPK1	-2.08045	-1.54101	-0.833131	-0.861722	-1.56623	-0.86089	-0.918906	-1.49908	-0.786062	-1.30824	-0.820495	-1.02788	-0.230461	0.392141	-4.58504	-2.10379	-0.747539	-0.308521	-1.14268	-1.25567	-1.81571	-1.71862	-0.0667875	-0.0973802	-1.07365	-1.44325	-0.654642	0.196512
A0A287A6N3	Sus scrofa	Phospholipase B1	PLB1	-5.70812	-2.94182	-2.65249	-6.99979	-4.89509	2.91278	-5.1845	-1.96271	-0.677741	-3.11031	-1.14104	4.05391	-2.04369	0.0184583	-3.37289	0.500953	-3.62204	0.313131	-0.624748	4.49083	-2.76929	2.15744	-4.33633	3.46488	-0.0735139	4.25898	-0.836156	0.201676
A0A287A6V9	Sus scrofa	Carboxymethylenebutenolidase homolog	CMBL	2.63243	3.04294	3.33381	3.49619	3.81412	3.48455	2.91078	2.84192	3.22038	3.52586	3.41947	3.02227	0.143894	0.255465	3.27246	2.89274	3.68388	3.33699	3.55945	3.25094	2.73779	2.93142	3.63734	3.26269	3.3642	3.10342	0.159932	0.108445
A0A287A703	Sus scrofa	Uncharacterized protein	LOC100512795	1.55148	1.63048	1.63137	1.87704	2.38931	1.70657	2.25848	1.15622	1.89372	1.16964	2.61656	1.52549	0.0276914	0.902084	1.9299	1.02722	1.78567	1.04967	1.80325	1.31961	1.4961	1.41124	1.83662	0.798976	2.24251	0.830988	0.049814	0.775035
A0A287A784	Sus scrofa	Uncharacterized protein	KRT8	4.0694	4.77599	5.98774	6.1055	5.77578	6.44163	5.37887	4.65907	5.80663	5.8745	6.56549	6.91793	-0.341077	0.240347	4.4636	4.63025	6.01447	6.81687	6.17606	6.67796	4.72606	5.1299	6.3109	6.48646	6.46894	6.48801	-0.138506	0.341928
A0A287A7G8	Sus scrofa	Histone H2B		3.9672	4.44439	5.96538	6.21136	4.56895	5.37006	5.75896	5.13505	5.40874	5.99481	5.41365	6.32977	-0.585607	0.152692	4.0774	4.88047	6.43373	7.03309	4.63581	5.79863	4.56224	4.81779	6.12477	6.46674	5.69907	5.6742	-0.0809433	0.75193
A0A287A7U0	Sus scrofa	Uncharacterized protein	CD2AP	-7.20055	-3.10225	-2.92853	-7.4421	-3.74242	-2.04096	-5.06136	-4.29725	-2.89212	-2.34656	-6.80853	-1.72987	-0.553519	0.650431	-3.01924	-6.45292	-2.37495	-1.97102	-2.43377	-2.4952	-5.15673	-4.28266	-2.9171	-5.15705	-1.91733	-1.76491	0.408111	0.634446
A0A287A7V3	Sus scrofa	Beta-hexosaminidase	HEXA	-2.96675	-2.54692	-1.54997	-1.48109	-1.51557	-2.16731	-6.1145	-2.35658	-1.25392	-1.84054	-1.66262	-2.50724	0.584633	0.315555	-2.07039	-2.56098	-1.46555	-2.22098	-2.03833	-2.06123	-2.82229	-1.51496	-1.17104	-1.54531	-1.47815	-1.65201	-0.372284	0.194362
A0A287A837	Sus scrofa	Leucine zipper and CTNNBIP1 domain containing	LZIC	-4.32292	-6.047	-7.72745	-3.15092	-3.13566	-5.99791	-2.89956	-5.87147	-3.36149	-4.94558	-2.37893	-6.79951	-0.687554	0.465273	-3.73795	-5.77061	-1.94666	-6.66362	-4.72545	-5.10561	-2.50915	-4.34633	-5.15861	-5.25891	-2.98315	-2.83616	-0.809601	0.367839
A0A287A888	Sus scrofa	Programmed cell death 6	PDCD6	-1.13247	-1.14148	-0.426746	-0.695601	-1.25009	-0.620967	-1.07703	-1.90666	-0.901415	-1.28548	-0.776064	-0.472497	0.191967	0.378918	-0.850984	-1.11565	-0.717324	-0.00932851	-1.31631	-0.53771	-1.93045	-4.65932	-0.861105	-0.529538	-0.911087	-0.861341	0.86759	0.188852
A0A287A8R9	Sus scrofa	N-acetyl-alpha-glucosaminidase	NAGLU	-5.7468	-2.53018	-3.58916	-2.36258	-2.17922	-3.08162	-6.67516	-5.67305	-2.13736	-4.61344	-5.34652	-3.85416	1.46835	0.0973808	-5.12148	-3.50826	-2.09279	-2.62906	-3.08053	-3.70303	-7.17322	-5.60339	-1.8637	-2.32977	-2.42149	-4.66888	0.654216	0.248746
A0A287A8T0	Sus scrofa	Uncharacterized protein	RPL7	-4.32894	-5.50528	-3.05251	-2.76543	-2.7554	-2.37864	-2.27088	-5.70983	-3.11479	-2.34537	-2.15529	-1.33114	-0.643149	0.115693	-7.55029	-4.2599	-3.09463	-2.61661	-6.18189	-1.78062	-2.7773	-8.38357	-2.52813	-0.895165	-1.74723	-1.05792	-1.34911	0.353915
A0A287A8U7	Sus scrofa	Uncharacterized protein		5.04737	5.35219	5.62298	4.92388	5.27416	5.76579	5.61887	4.97253	5.08392	5.57838	5.74577	6.14652	-0.193268	0.401266	5.18755	5.24984	5.61212	5.58605	5.59309	5.87421	5.31247	5.17811	6.03749	5.75733	5.79014	5.84077	-0.135576	0.123163
A0A287A8W9	Sus scrofa	Uncharacterized protein	44076	-4.00615	-3.38138	-2.41657	-5.35942	-2.37749	-1.84459	-6.46465	-4.13751	-5.60758	-5.68901	-1.80518	-2.14525	1.07726	0.126282	-6.60063	-5.09435	-5.34023	-1.95378	-5.29986	-2.14994	-5.93249	-2.5722	-2.14188	-2.13359	-2.00093	-2.15783	-1.58331	0.0606032
A0A287A9H4	Sus scrofa	Uncharacterized protein	HNRNPF	-3.57868	-5.29398	-0.966136	-0.728542	-1.01444	-0.711861	-1.09464	-1.03477	-0.705892	-1.16545	-0.0324292	-0.0132145	-1.37454	0.106665	-2.0685	-1.27545	-0.833345	-0.60435	-0.932561	-0.294675	-1.185	-1.16573	-0.575043	-0.428239	-0.29828	-0.283402	-0.34553	0.0549781
A0A287A9T4	Sus scrofa	Uncharacterized protein	HSP90AB1	0.0383926	0.491939	1.3901	1.37152	1.44763	1.68053	1.02932	0.77061	1.55279	1.41434	1.68764	2.04859	-0.347198	0.0514853	-0.112759	1.00712	1.26357	2.0667	1.16502	1.67159	0.480844	1.24018	1.84705	1.51033	1.50187	2.06184	-0.263479	0.189905
A0A287AA42	Sus scrofa	Uncharacterized protein		1.28268	0.104481	1.66728	1.02431	0.615272	1.18061	1.10705	0.679249	1.02888	0.990782	1.27507	1.29141	-0.0829692	0.692592	1.29596	1.89319	0.756425	0.79247	1.28436	1.6248	0.594005	0.561673	1.01118	1.62043	1.52718	0.866147	0.244434	0.493742
A0A287AA59	Sus scrofa	Mov10 RISC complex RNA helicase	MOV10	-5.70659	-3.84603	-5.24006	-4.69229	-4.24681	-4.02801	-5.60248	-5.22359	-3.36804	-4.35736	-3.82925	-4.52625	-0.142135	0.760108	-6.028	-5.05924	-4.29841	-3.08718	-4.13901	-4.29781	-3.8891	-4.93001	-4.15827	-3.88245	-3.9081	-3.45557	-0.447692	0.314081
A0A287AAD5	Sus scrofa	Alpha-1B-glycoprotein	A1BG	4.22002	4.15603	4.58288	4.31623	4.70403	4.95008	4.35989	3.68008	4.6243	4.6305	4.97971	4.32128	0.0555848	0.747315	4.31968	4.05807	4.63255	4.38961	4.55908	4.4067	4.30754	3.75224	4.76467	4.57132	4.88389	4.00121	0.0141361	0.908781
A0A287AAM0	Sus scrofa	Dynein light chain roadblock	DYNLRB1	-4.26486	-5.29538	-1.73355	-7.86663	-2.68788	-2.20299	-5.50429	-1.15944	-7.56223	-1.66824	-2.35909	-2.43972	-0.559715	0.758782	-4.36671	-3.94135	-3.01726	-3.73536	-1.97745	-5.62449	-5.60737	-5.58664	-3.92611	-5.5988	-3.59404	-6.27652	1.32114	0.00100163
A0A287AAM6	Sus scrofa	Vacuolar protein sorting 25 homolog	VPS25	-7.14081	-2.86306	-2.76572	-2.15762	-2.01147	-1.48132	-2.12773	-5.2657	-2.08758	-2.40396	-1.86027	-1.82668	-0.474682	0.656145	-5.28711	-2.72852	-1.92432	-1.9719	-1.73845	-2.06872	-2.34816	-2.72284	-1.95184	-1.84103	-2.23223	-2.03897	-0.43066	0.436521
A0A287AAN2	Sus scrofa	Uncharacterized protein	LOC100625897	-2.25543	-1.24979	-3.66599	-2.87159	-0.718225	0.798272	0.116861	-2.17288	-2.4212	-2.3047	-0.893736	0.531854	-0.469827	0.379386	-1.06197	-0.319926	-3.54465	-0.569139	-0.277384	-1.92249	-0.97491	-3.90648	-1.38714	2.29492	-0.00863159	-0.160816	-0.592081	0.558523
A0A287AAP0	Sus scrofa	Uncharacterized protein	LOC100522130	1.41921	2.02271	2.22671	2.83238	2.70554	2.67639	1.77841	1.80625	2.47062	2.6003	2.37976	2.41299	0.072433	0.572985	2.51606	1.66154	2.70739	3.03366	2.81087	3.08683	1.41512	2.10332	2.5604	2.5331	2.79449	2.7011	0.284802	0.235907
A0A287AAS9	Sus scrofa	Catenin beta 1	CTNNB1	-1.09964	-0.923324	-0.428684	-0.140574	-0.00159145	-0.0146585	-0.0577318	-1.7237	-0.0746912	-0.0599373	0.305529	0.429101	-0.23784	0.377349	-0.933637	-1.31024	-0.266454	0.589745	0.0418414	0.0452571	-0.410001	-0.515433	0.169697	0.631807	-0.0303736	-0.00458403	-0.2791	0.113871
A0A287AAW7	Sus scrofa	Uncharacterized protein	LOC110258312	-5.93379	-1.86493	-0.583539	-1.41663	-1.17756	-0.886599	-0.58019	-4.72676	-0.840692	-0.711133	-0.847094	-1.52228	-0.43915	0.707981	-1.61612	-2.66871	-1.20819	-1.85634	-1.1354	-1.85721	-0.831783	-2.16105	-0.896971	-0.785472	-0.797406	-5.23665	0.0612269	0.931147
A0A287ABA9	Sus scrofa	Uncharacterized protein	LOC110257570	-6.01979	-6.95877	-4.37182	-2.8768	-2.67482	-2.89861	-3.08116	-5.1861	-6.23129	-9.05971	-1.65094	-2.46038	0.311496	0.825798	-5.71363	-5.20812	-5.22508	-2.1669	-2.58694	-2.40753	-5.76208	-6.0342	-2.10054	-2.9766	-2.14898	-2.67046	-0.269224	0.674216
A0A287AC42	Sus scrofa	VAMP associated protein A	VAPA	-2.89639	-1.8582	-1.69748	-1.50181	-1.00424	-1.34895	-2.05106	-5.75012	-1.37211	-1.50046	-0.951595	-0.966569	0.38081	0.616106	-6.012	-2.73742	-1.22695	-1.27242	-1.52576	-1.23022	-7.71025	-2.42067	-1.26294	-1.36143	-1.185	-2.25328	0.364799	0.325279
A0A287ACP9	Sus scrofa	Enoyl-CoA hydratase and 3-hydroxyacyl CoA dehydrogenase	EHHADH	-8.04321	-2.73768	-1.06943	-0.467652	-0.713582	-0.39901	-0.652886	-0.480704	-0.0715858	0.168595	0.0191519	0.586542	-2.16661	0.0991529	-1.91997	-1.42393	-0.675162	0.0627564	-0.350254	0.383638	-0.302402	0.100504	0.101661	0.230832	0.169582	0.740749	-0.827308	0.0210164
A0A287ACX4	Sus scrofa	Peptidylprolyl isomerase	FKBP2	-3.03404	-2.47267	-1.17332	-1.88386	-1.99592	-2.70497	-2.5871	-3.82141	-2.01268	-1.50084	-2.64549	-2.28594	0.264779	0.443919	-2.74689	-2.60725	-1.06348	-0.934666	-5.91633	-2.61741	-5.03755	-2.42512	-1.22058	-1.30397	-1.98457	-2.33335	-0.263482	0.763166
A0A287ADB5	Sus scrofa	CutA divalent cation tolerance homolog	CUTA	-4.87169	-2.10555	-3.64009	-2.60351	-2.44752	-6.29575	-6.58253	-2.5958	-2.84245	-2.96235	-1.52554	-2.66635	-0.464846	0.560103	-1.79312	-4.82142	-3.72314	-2.64831	-2.22784	-2.41768	-2.18015	-2.31978	-4.57632	-2.12889	-3.3983	-5.71281	0.447456	0.5928
A0A287ADK3	Sus scrofa	Aldehyde dehydrogenase 7 family member A1	ALDH7A1	-2.2941	-3.01788	-2.53283	-2.91149	-2.39831	-7.00694	-2.18928	-5.60129	-3.76345	-5.36315	-4.64557	-2.75237	0.692262	0.546953	-2.03751	-7.04884	-2.76019	-2.53328	-4.4107	-4.73872	-5.43281	-5.73383	-6.67332	-2.94366	-5.23491	-4.27426	1.12726	0.245251
A0A287ADK7	Sus scrofa	Mitochondrial fission 1 protein	FIS1	-2.24397	-1.41618	-1.55565	-1.17388	-0.157847	-0.518489	-1.57526	-1.79679	-1.42	-1.5498	-1.13776	-1.06288	0.246081	0.341426	-1.60726	-1.58372	-1.31474	-1.0942	-0.911524	-0.964836	-1.82353	-1.94062	-1.24069	-1.59413	-1.08233	-1.47488	0.279982	0.0275927
A0A287ADU1	Sus scrofa	Sulfotransferase	SULT1B1	-4.65181	-1.35721	-0.171524	-0.924533	-0.660922	-0.293079	-1.05337	-0.514463	-0.762615	-1.21233	-0.0817471	-0.57856	-0.642665	0.356731	-1.07165	-2.62229	-6.19878	-0.25745	-0.619167	-1.33788	-1.27573	-0.364379	-1.11521	-0.808849	-0.405138	-4.32714	-0.635129	0.59619
A0A287AE16	Sus scrofa	Adseverin	SCIN	3.38189	3.60803	4.66342	4.7948	4.51758	4.41819	4.43238	3.80628	4.95266	5.13085	4.85059	4.70074	-0.414931	0.0233796	3.65298	3.66518	4.85185	5.30112	4.56406	4.52087	3.69341	3.96969	5.30846	5.07495	4.76926	4.4214	-0.113518	0.327645
A0A287AEA5	Sus scrofa	Aldehyde dehydrogenase family 16 member A1	ALDH16A1	-1.32396	-0.465313	-1.54516	-1.03016	-0.429227	-0.342379	-1.12699	-1.68626	-1.19369	-1.38016	-0.61787	-0.728282	0.266176	0.292264	-0.377679	-1.43187	-1.23108	-1.61839	-1.06618	-0.68302	-1.74719	-1.71522	-1.05431	-1.15355	-0.991573	-0.645112	0.149788	0.593667
A0A287AEK2	Sus scrofa	cAMP-dependent protein kinase type II-alpha regulatory subunit	PRKAR2A	-2.04136	-1.13258	-1.6528	-1.52735	-1.30774	-1.2135	-0.824631	-4.91537	-1.29002	-1.42619	-0.589949	-1.20377	0.229098	0.767332	-1.07464	-1.5675	-1.34989	-0.570218	-2.14252	-1.13932	-5.09748	-1.22452	-1.42729	-5.7924	-1.001	-1.41331	1.35199	0.259919
A0A287AEU6	Sus scrofa	Methionine adenosyltransferase 2 subunit beta	MAT2B	-1.22423	-1.44275	-1.51542	-1.53959	-0.947049	-1.01346	-0.881407	-0.564912	-1.06896	-1.04561	-0.948479	-0.586101	-0.431172	0.0134265	-1.03469	-0.898574	-1.25659	-1.27229	-0.964932	-1.06171	-1.22455	-1.34786	-0.816086	-0.907979	-0.980455	-0.474578	-0.12288	0.490516
A0A287AFB9	Sus scrofa	U2 snRNP auxiliary factor large subunit	U2AF2	-5.38577	-6.01708	-1.86865	-4.54241	-5.92431	-1.4069	-2.15608	-5.28328	-2.13757	-5.84638	-1.90347	-1.77771	-1.00677	0.301901	-4.71951	-3.92703	-2.1236	-1.61164	-6.01384	-2.07646	-5.98725	-3.52709	-1.93444	-1.69037	-5.1345	-3.9731	0.295778	0.525963
A0A287AFJ8	Sus scrofa	Glutamate dehydrogenase		-3.93713	-6.32734	-3.83694	-4.37184	-1.86144	-2.16391	-4.42511	-8.57941	-6.88285	-1.91106	-2.40798	-2.48564	0.698909	0.409644	-6.02047	-3.84119	-4.56166	-6.51912	-6.01054	-3.04573	-5.80591	-3.95327	-1.74257	-5.12138	-2.11553	-4.40133	-1.14312	0.211681
A0A287AFW2	Sus scrofa	Aminopeptidase like 1	NPEPL1	-3.18961	-2.57162	-2.00065	-2.12492	-2.20122	-1.48643	-2.45482	-2.4372	-1.79177	-1.90177	-2.27248	-2.07436	-0.107005	0.570587	-2.45381	-2.7308	-1.88034	-2.29011	-1.6651	-1.69721	-2.63756	-3.20788	-1.71151	-1.78475	-2.24874	-2.3363	0.201564	0.33063
A0A287AG13	Sus scrofa	Apolipoprotein B	APOB	3.19683	3.23414	3.51947	3.18761	3.19287	3.42366	3.65414	2.55115	3.64422	3.67081	3.69014	2.67558	-0.0219127	0.93081	3.06539	2.69242	3.18855	3.09052	2.99027	2.63971	3.24147	2.64544	3.59885	3.62672	3.59728	2.23988	-0.2138	0.232412
A0A287AG39	Sus scrofa	Small nuclear ribonucleoprotein-associated protein		-5.85903	-5.54527	-0.835499	-0.544247	-0.519055	-0.221834	-0.728082	-4.07592	-0.923551	-0.475532	-0.050296	-0.301673	-1.16165	0.220149	-5.43348	-7.38472	-0.694393	0.0486502	0.0417212	-0.635798	-1.0579	-0.971035	-0.610269	0.129966	-0.354221	-0.45155	-1.7905	0.187305
A0A287AGZ2	Sus scrofa	Caspase 7	CASP7	-2.03343	-1.24728	-1.58037	-0.981245	-0.640865	-0.625345	-0.96191	-0.981637	-1.09869	-0.70708	-0.668092	-0.390674	-0.38341	0.0537929	-1.71656	-1.35724	-0.557086	-0.271539	-0.746777	0.00373422	-1.69677	-0.851861	-0.159235	-0.959201	-0.44823	-0.297754	-0.0387357	0.844718
A0A287AH59	Sus scrofa	Syntaxin 3	STX3	-6.68944	-5.35374	-5.77337	0.868536	0.506992	-4.14209	-5.45878	-4.71425	-3.85253	-4.54579	0.984161	0.838074	-0.639	0.663803	0.593109	-4.94541	-5.90687	-6.86091	-0.0105592	1.18326	-5.94447	0.747613	-4.45368	-0.246323	1.00813	1.08348	-1.35702	0.512036
A0A287AH85	Sus scrofa	Adenylate kinase 2, mitochondrial	AK2	-0.75836	-0.189212	0.176083	0.430088	0.137047	-0.175407	0.333253	-1.24522	0.492421	0.587304	0.815372	-0.145382	-0.202919	0.524773	-0.829407	-1.38568	0.604503	1.05343	-0.271859	-0.209039	-1.47705	-0.742324	1.63903	0.529187	0.091085	-0.380617	-0.116226	0.689466
A0A287AHB8	Sus scrofa	Hephaestin	HEPH	-4.35823	-5.11693	-2.89402	-3.24263	-2.26471	-1.86566	-2.30622	-6.02307	-2.90073	-2.61729	-1.43277	-2.11825	-0.390646	0.393813	-2.96374	-5.44773	-2.74756	-2.68402	-6.16344	-2.22296	-2.77594	-2.55107	-2.11013	-1.92748	-5.02731	-2.64011	-0.866236	0.118834
A0A287AHI3	Sus scrofa	Protein phosphatase 6 regulatory subunit 3	PPP6R3	-5.46471	-3.74904	-4.01523	-3.55287	-3.16917	-3.84862	-4.79825	-3.15414	-4.44528	-3.28708	-3.28322	-4.39916	-0.0720847	0.746786	-6.13508	-6.69993	-3.70629	-4.08113	-3.76637	-5.34897	-4.30528	-4.55672	-7.12948	-3.35805	-5.9882	-3.70183	-0.116369	0.908408
A0A287AHQ0	Sus scrofa	Acetyl-CoA acetyltransferase 2	ACAT2	-2.06542	-0.441273	0.41234	0.715465	0.715393	1.06132	-0.212062	-1.14976	0.564452	0.461549	0.776005	1.1236	-0.194328	0.608776	-0.21973	-0.189145	0.407997	0.993593	0.845809	1.19854	-0.157964	0.0959437	0.64996	1.14969	0.849523	1.27047	-0.136759	0.0289628
A0A287AHT5	Sus scrofa	Small nuclear ribonucleoprotein Sm D1	SNRPD1	-5.96865	-5.23328	-7.0191	-4.70525	-6.60405	-3.68791	-5.77733	-6.55304	-6.64109	-2.36569	-2.45724	-6.29877	-0.520845	0.623465	-6.71529	-3.97691	-2.71265	-2.30916	-4.90414	-5.95281	-5.44524	-5.0673	-2.3659	-2.81089	-4.01095	-3.48203	-0.564776	0.328356
A0A287AHX3	Sus scrofa	Glycosylphosphatidylinositol specific phospholipase D1	GPLD1	-3.0493	-2.46931	-1.65518	-1.90926	-2.45575	-1.70367	-3.87932	-7.21968	-1.99562	-5.71765	-1.24382	-3.50205	1.71928	0.117458	-3.68212	-3.32107	-1.39376	-4.87374	-2.54264	-2.75467	-2.64267	-5.24233	-2.08064	-1.87468	-1.30038	-5.02993	-0.0662279	0.93988
A0A287AI92	Sus scrofa	Carbonic anhydrase 1	CA1	5.67694	6.03049	4.93399	5.03725	4.64662	3.99811	5.82671	6.18489	5.17069	4.85115	4.15095	2.84946	0.214925	0.369326	5.63935	5.53112	4.27146	3.29615	4.28247	4.234	6.1536	6.21614	3.9171	3.84761	4.01682	4.3415	-0.206369	0.307441
A0A287AIJ3	Sus scrofa	Glutathione peroxidase	GPX3	1.79608	1.95071	1.70115	1.48464	1.39053	1.78199	1.8289	1.99555	1.48464	1.24531	1.71396	1.2376	0.0998578	0.451187	1.68172	1.81231	1.24107	0.83951	1.70656	1.28748	1.88824	1.65897	0.899119	1.22468	1.83087	1.16879	-0.0170049	0.88259
A0A287AIK6	Sus scrofa	Tripeptidyl peptidase 2	TPP2	-5.47687	-6.71237	-3.80028	-4.65316	-1.52278	-2.55203	-7.12278	-5.80754	-3.07992	-3.72744	-6.22506	-2.65743	0.650447	0.503798	-2.96075	-5.63449	-6.66851	-4.54787	-2.82456	-2.45595	-6.40519	-6.93393	-5.74154	-3.66392	-2.77919	-1.56781	0.333241	0.660572
A0A287AIQ8	Sus scrofa	ATPase H+ transporting V1 subunit E1	ATP6V1E1	-4.06982	-5.45536	-5.58062	-4.13589	-3.02994	-3.07399	-4.71923	-6.45136	-4.45303	-5.50619	-2.98994	-2.5199	0.215674	0.6052	-6.62371	-5.21509	-4.07062	-2.46824	-3.29982	-3.06975	-3.47428	-4.58244	-4.54252	-3.08037	-2.93422	-2.89348	-0.539986	0.377416
A0A287AJ89	Sus scrofa	Heterogeneous nuclear ribonucleoprotein M	HNRNPM	-3.6686	-3.39148	-4.28078	-4.94321	-3.46835	-3.62135	-4.88469	-3.89634	-3.17345	-3.81081	-5.61062	-3.07107	0.178863	0.756481	-4.82392	-2.70325	-3.14813	-3.3831	-3.3459	-5.62811	-6.05674	-3.15139	-2.5817	-2.72494	-4.3918	-5.04319	0.152892	0.684235
A0A287AJE3	Sus scrofa	Uncharacterized protein	LOC106504547	3.65924	3.41399	4.06584	3.73788	3.10174	2.18988	2.98004	2.76021	4.67307	4.35894	2.16831	2.08038	0.191272	0.521051	3.39764	2.96998	3.55615	3.07987	2.41651	1.96478	3.64769	3.40779	3.72978	3.95284	2.29061	1.70583	-0.224933	0.233189
A0A287AJI4	Sus scrofa	Serpin family F member 2	SERPINF2	2.51164	2.44559	2.98413	2.82416	2.68683	2.0039	2.40535	2.26915	2.79142	2.86913	2.38266	1.85982	0.146454	0.0263034	2.16986	2.25579	2.92016	2.5803	2.23563	2.04778	2.27415	2.35794	3.03192	2.8895	2.14144	1.94671	-0.0720239	0.301594
A0A287AJM8	Sus scrofa	Thimet oligopeptidase	THOP1	-4.50176	-4.46661	-0.996914	-0.596204	-0.563967	-0.718511	-0.929896	-4.80717	-0.76474	-1.15608	-0.853376	-1.13569	-0.36617	0.597809	-1.32279	-7.05383	-0.930086	-0.943276	-0.745552	-0.495926	-3.26258	-1.26986	-1.3275	-1.01821	-0.612113	-0.540097	-0.576851	0.618147
A0A287AJQ2	Sus scrofa	Phosphoglycerate mutase	PGAM1	3.70287	3.95297	4.03864	3.92369	4.16244	4.42551	3.60694	3.54248	3.88478	3.73604	3.80586	3.86358	0.294404	0.0099406	3.74817	4.00563	4.05341	4.31539	4.16367	4.18486	3.64337	3.80104	3.96062	3.94236	3.67757	4.1567	0.214911	0.0323449
A0A287AJU1	Sus scrofa	Coactosin like F-actin binding protein 1	COTL1	0.511726	1.15523	1.16252	1.02128	1.46984	1.69347	1.2776	0.0477866	0.897309	1.01161	1.3107	1.45176	0.16955	0.519056	1.14886	0.619615	1.10369	1.40966	1.64049	2.03957	0.617044	0.614923	1.06347	0.390843	1.78076	1.75679	0.289675	0.158748
A0A287AK65	Sus scrofa	Argininosuccinate synthase 1	ASS1	0.548544	1.05356	1.29849	1.87846	1.79226	2.11099	1.50869	-0.0632062	1.81846	1.90815	3.06901	2.34951	-0.318051	0.395779	0.738535	0.853111	1.52492	2.7145	2.19954	1.7648	0.790399	1.34168	2.29374	1.44725	2.87799	1.21416	-0.0282995	0.934284
A0A287AL53	Sus scrofa	Abhydrolase domain containing 10	ABHD10	-5.93298	-2.8107	-7.40014	-5.35722	-3.90487	-5.2975	-5.43763	-5.39742	-5.39632	-4.26792	-4.27767	-4.63292	-0.215589	0.75137	-5.65386	-3.95518	-5.16775	-5.53108	-5.61276	-6.27851	-6.80075	-5.35511	-3.88489	-5.16459	-5.3145	-4.88884	-0.131743	0.795556
A0A287ALI7	Sus scrofa	Core histone macro-H2A	H2AFY	-1.00544	-0.814978	0.764196	1.38178	0.0354121	-0.1969	1.04333	-0.195765	0.564851	0.981629	-0.305802	-0.0026095	-0.32026	0.437171	-1.30944	-1.38143	1.28668	0.960105	-0.315075	0.356338	-0.537874	-0.473752	1.63328	1.6938	0.199533	0.452155	-0.56166	0.00616058
A0A287ALJ5	Sus scrofa	2-hydroxyacyl-CoA lyase 1	HACL1	-2.87893	-4.80386	-7.33341	-3.81744	-4.00694	-3.62367	-3.55181	-4.90636	-3.87377	-2.86747	-4.20851	-5.28504	-0.295216	0.699315	-6.28842	-5.32489	-2.83503	-4.96704	-3.98597	-3.67965	-3.82832	-5.41412	-3.61079	-2.50677	-6.45804	-2.50616	-0.459468	0.588119
A0A287ALP5	Sus scrofa	SEC24 homolog A, COPII coat complex component	SEC24A	-2.13316	-1.40257	-1.16054	-0.591985	-0.306775	-0.44314	-0.860347	-1.56983	-0.788487	-0.613701	-0.195444	-0.598751	-0.235268	0.339643	-1.27574	-1.83517	-0.636149	-0.30385	-0.605261	-0.577489	-1.40991	-1.37338	-0.622383	-0.133231	-0.570756	-0.719276	-0.0674555	0.496848
A0A287ALS7	Sus scrofa	Uncharacterized protein		3.4071	2.32239	0.667106	2.13147	2.12683	3.04497	2.29736	2.71337	2.3547	2.74322	2.69237	3.3167	-0.402977	0.321436	2.15895	3.30228	2.77584	3.27024	2.55086	2.75586	2.46707	2.38196	3.40821	3.6177	2.93865	2.76764	-0.127865	0.593962
A0A287ALZ4	Sus scrofa	Actin-related protein 2/3 complex subunit 3	ARPC3	0.687179	1.02853	1.08851	0.778269	1.13999	1.66248	1.3908	1.23967	1.05979	0.974993	1.5817	1.70399	-0.260999	0.0648486	0.820723	0.547138	1.10122	1.6308	1.35873	1.39269	0.466959	0.654539	1.15413	0.712579	1.21018	1.55352	0.183235	0.320575
A0A287AM26	Sus scrofa	Arginyl aminopeptidase	RNPEP	1.05978	1.00058	1.23369	1.62272	2.09368	1.71521	1.58592	0.605095	1.1829	1.46504	1.68932	1.51673	0.113441	0.453996	0.756497	0.851453	1.49152	1.53163	1.91453	1.71248	1.11777	1.324	1.69905	1.62552	1.42296	1.89494	-0.137689	0.362496
A0A287AM77	Sus scrofa	Uncharacterized protein		0.161097	-0.326616	-4.6011	-5.02162	-4.62123	-0.444189	-0.160227	0.509706	-3.76261	-5.22072	-0.437627	-3.9994	-0.297127	0.782336	0.360356	0.0878644	-1.32956	-4.37434	-0.288029	-1.22528	-0.0274148	-3.55591	-6.60597	-3.59971	-4.40931	0.0664611	1.89381	0.157619
A0A287AM78	Sus scrofa	Purine nucleoside phosphorylase	PNP	1.84223	2.3394	2.32708	2.6017	2.48478	2.11876	2.20538	2.25575	2.43484	1.9705	2.11095	1.52318	0.202225	0.27002	2.23886	1.75951	2.25187	1.88109	2.38845	1.92925	2.20873	1.97544	1.80626	1.90623	2.23513	1.74231	0.0958222	0.342011
A0A287AM82	Sus scrofa	Anterior gradient 2, protein disulphide isomerase family member	AGR2	1.53325	1.80982	3.17466	2.7465	2.95407	2.6021	2.44927	1.31057	3.09526	2.92466	2.61551	1.9239	0.0835378	0.736911	1.92098	1.33587	3.19192	3.01661	2.2105	2.2541	1.33516	0.764954	3.18207	3.65187	2.47152	1.82332	0.116848	0.591023
A0A287AMX9	Sus scrofa	Carnitine O-acetyltransferase	CRAT	-4.08632	-3.31457	-3.55218	-3.71596	-4.67672	-3.51374	-5.20897	-6.14942	-6.20642	-3.39025	-3.59302	-3.70007	0.898111	0.227833	-4.5828	-5.06769	-5.93903	-3.8435	-3.01954	-3.37611	-5.6992	-3.35073	-3.58154	-2.63094	-3.17874	-2.8791	-0.751403	0.207957
A0A287AN02	Sus scrofa	26S proteasome non-ATPase regulatory subunit 2	PSMD2	-3.23296	-3.05215	-1.74053	-1.72666	-1.76464	-1.44859	-2.14555	-2.45066	-1.57597	-1.86549	-1.51013	-1.19284	-0.370813	0.0846785	-2.40553	-2.78241	-1.76739	-1.5035	-2.14317	-1.70836	-2.3305	-2.506	-1.59076	-1.50746	-1.81278	-1.3503	-0.202093	0.0191074
A0A287AN95	Sus scrofa	PDZ and LIM domain 5	PDLIM5	-4.80226	-7.04703	-3.24554	-3.11693	-3.17733	-2.67542	-4.27568	-4.68324	-4.24581	-6.18477	-2.84807	-2.00456	0.0296036	0.970002	-4.43548	-5.70924	-6.06246	-2.981	-3.13396	-2.78496	-4.74816	-1.74256	-5.06612	-3.46908	-5.15243	-2.79985	-0.354818	0.68478
A0A287ANL7	Sus scrofa	Erythrocyte membrane protein band 4.1	EPB41	-3.22874	-3.04638	-2.04046	-2.64306	-3.55788	-2.66845	-3.22057	-2.22514	-2.992	-3.96424	-6.50754	-2.05736	0.630312	0.325082	-3.79658	-2.8147	-6.30662	-3.24973	-2.74458	-4.59141	-3.47658	-4.31667	-5.03876	-4.8593	-3.20408	-3.8166	0.201395	0.696539
A0A287AP66	Sus scrofa	Uncharacterized protein	RPL12	-4.56049	-5.81225	-4.5646	-0.986773	-2.01934	-1.20432	-2.11712	-4.67208	-6.51788	-1.3475	-1.00449	-0.466082	-0.503771	0.448482	-3.28155	-3.49896	-0.921076	-0.192116	-1.18227	-1.15969	-3.929	-5.04121	-0.733157	-1.03952	-0.964301	-1.25431	0.454307	0.166884
A0A287APV0	Sus scrofa	Uncharacterized protein	SERPINB10	1.81891	2.56502	1.74807	1.56365	2.29323	1.92509	0.734172	0.0659851	0.705732	0.453375	1.36099	1.29745	1.21604	0.00604479	2.85788	0.766288	2.08455	0.966406	2.35267	1.46593	0.512333	-0.465774	0.388202	-0.263887	1.33181	1.10716	1.31398	0.00476621
A0A287APZ8	Sus scrofa	Superoxide dismutase	SOD2	3.2238	3.80917	3.52593	4.20691	3.50432	2.12512	2.87826	3.02422	3.20944	3.94659	2.08003	0.936836	0.719976	0.0163855	4.23207	3.70396	4.18564	4.1869	3.62903	1.34953	2.68384	3.06925	3.83567	3.74356	3.15734	-1.042	0.973244	0.0337695
A0A287AQ35	Sus scrofa	Uncharacterized protein	SMIM24	-0.0275433	1.25676	1.55942	2.84201	1.793	2.66878	1.32364	0.977885	1.90773	2.16637	1.45341	2.58792	-0.0540873	0.861067	1.13924	1.20479	2.26359	2.78262	2.15397	2.93384	1.12931	2.07749	2.50885	2.56483	2.09986	2.82206	-0.120725	0.492252
A0A287AQG4	Sus scrofa	Uncharacterized protein	SYNCRIP	-4.03922	-5.27623	-1.80466	-2.51454	-4.81989	-1.8271	-4.40118	-1.80176	-1.8419	-2.11832	-1.58958	-1.66809	-1.14347	0.166505	-1.62091	-6.37736	-1.9038	-2.05739	-1.75465	-1.74178	-6.10551	-2.41623	-1.52378	-1.70438	-1.53055	-1.5201	-0.109222	0.924555
A0A287AR67	Sus scrofa	Sorcin	SRI	-0.175147	-0.125496	0.816576	1.37622	0.831397	0.837734	-0.511246	-0.867578	0.453976	0.619773	0.269412	0.668605	0.488058	0.00400489	0.450055	0.179849	1.24196	1.35788	1.04232	0.582218	-1.01379	-0.44875	0.503231	0.358496	0.684464	0.202606	0.761338	0.00668194
A0A287ARG2	Sus scrofa	Uncharacterized protein		-2.37108	-2.60765	-2.37085	-2.84931	-2.35829	-2.10325	-2.2091	-2.27845	-2.45991	-2.09347	-2.0086	-1.9843	-0.271101	0.0679711	-2.53116	-2.59177	-2.21492	-1.71127	-2.29884	-1.71253	-2.59807	-1.83516	-1.93689	-6.47395	-1.80845	-2.06352	0.609258	0.503697
A0A287ARN5	Sus scrofa	Myosin ID	MYO1D	0.93334	1.89575	1.87011	3.05937	2.79604	2.99761	1.55876	1.3898	2.38826	2.75354	2.2667	3.4235	-0.0380584	0.869886	2.36322	2.14654	2.90601	3.35478	2.76876	3.55419	1.35442	2.28188	2.42816	2.83808	2.81717	3.21619	0.3596	0.0887157
A0A287ARR1	Sus scrofa	Ferritin	FTH1	-4.80217	-1.16942	0.253461	-0.817764	0.814382	0.0753621	-0.0567087	-0.725044	0.385396	-0.244987	0.433946	0.0153241	-0.909012	0.296435	-0.542327	-1.29942	-0.0113803	-0.699855	0.763626	0.0260368	-0.0141584	-0.00851403	0.1579	-0.305979	0.927634	1.38754	-0.651291	0.0319763
A0A287ARU4	Sus scrofa	S-phase kinase associated protein 1	SKP1	-8.79247	-6.35439	-3.45484	-2.80552	-3.10009	-2.41456	-5.75576	-4.02816	-4.2328	-1.75821	-6.22133	-4.08834	-0.139547	0.892235	-4.49749	-3.67251	-5.51142	-3.79952	-6.06894	-3.46446	-4.61117	-3.33605	-2.4302	-3.74144	-4.91561	-3.345	-0.772479	0.180277
A0A287ARU7	Sus scrofa	Uncharacterized protein	YWHAE	1.89894	2.43521	2.96102	2.93324	3.08424	3.02663	2.79307	2.39429	3.13061	2.94054	2.85727	3.0657	-0.140368	0.419561	2.32015	2.13471	2.82313	3.33293	3.13662	3.14589	2.43207	2.47894	3.16211	3.13808	3.02314	3.15056	-0.0819115	0.416293
A0A287ARY1	Sus scrofa	Haloacid dehalogenase like hydrolase domain containing 2	HDHD2	-2.23384	-4.74517	-3.25389	-2.98469	-3.01523	-4.2288	-3.09305	-5.01129	-6.19082	-3.1069	-4.6503	-2.98815	0.763151	0.246879	-1.42214	-2.67455	-2.80427	-2.50894	-2.33949	-3.05887	-4.97628	-6.09412	-5.07707	-2.67835	-3.38755	-3.1524	1.75959	0.0390695
A0A287ARZ1	Sus scrofa	Thioredoxin domain containing 5	TXNDC5	-0.251609	-0.563825	0.0915742	0.453887	0.197516	0.0694915	-0.59195	-0.680317	-0.00265668	-0.173305	-0.331137	-0.175848	0.325375	0.0144783	0.394696	-0.293451	0.339246	0.58623	0.437938	-0.392343	-0.964163	-0.899878	-0.105469	0.697935	-0.0200476	-1.33383	0.616295	0.0291064
A0A287AS29	Sus scrofa	Nucleoside diphosphate kinase	NME1	-0.532152	0.585415	0.24807	0.569484	0.775097	0.666009	0.512141	-0.155165	0.348499	0.617845	0.558733	0.601693	-0.028637	0.908863	0.243194	-0.325986	0.688477	0.801668	0.75353	0.900046	0.14988	0.736639	0.641086	0.44	0.675243	0.699696	-0.0469359	0.830791
A0A287ASX4	Sus scrofa	Vasodilator stimulated phosphoprotein	VASP	-1.5163	-1.29869	-1.31152	-4.76832	-1.4156	-0.795994	-0.843015	-0.764134	-1.65583	-1.49079	-1.29393	-1.11845	-0.656712	0.287336	-0.980507	-0.288386	-0.825813	-1.27539	-0.855156	-1.1617	-1.56332	-1.39202	-6.06173	-1.67125	-1.13455	-0.577133	1.16884	0.224528
A0A287AT18	Sus scrofa	Proteasome subunit alpha type	PSMA7	0.394095	0.994752	1.34345	1.89135	1.88942	1.92326	1.06819	0.906197	1.37054	1.83235	1.46581	1.67641	0.0194701	0.903853	1.16244	1.06813	2.10758	2.32174	1.77086	1.9816	1.02605	1.16589	2.04731	1.77504	1.75907	1.92599	0.118836	0.24906
A0A287AT21	Sus scrofa	Sorbitol dehydrogenase	SORD	0.726823	1.24216	1.20966	1.25741	1.58781	2.08145	1.5501	1.37422	1.72522	1.95531	2.13509	2.53325	-0.527979	0.00277346	0.805302	1.47232	1.45158	1.87865	1.48327	2.22765	1.52131	2.08109	1.83569	1.94379	2.16036	2.73932	-0.493798	0.00409539
A0A287AT36	Sus scrofa	Uncharacterized protein	C8B	-0.836756	-0.837666	-1.01511	-1.29736	-0.514643	-0.571835	-0.523649	-1.72732	-1.06812	-1.17704	-0.00807883	-1.3964	0.137874	0.590659	-0.859019	-0.763397	-1.70147	-1.9238	-0.788969	-0.609862	-0.204141	-1.37637	-0.867812	-0.773113	-0.115895	-1.82688	-0.247051	0.54693
A0A287AT81	Sus scrofa	Activated leukocyte cell adhesion molecule	ALCAM	-4.54971	-2.60763	-3.83293	-3.95524	-5.16659	-4.30498	-5.02686	-4.92213	-5.40478	-6.20305	-4.23954	-3.09076	0.745008	0.293803	-4.84253	-3.09802	-4.16908	-4.14002	-4.38474	-4.49408	-6.36621	-4.96159	-4.14162	-4.03958	-4.44427	-4.99517	0.636663	0.126638
A0A287AT87	Sus scrofa	Target of myb1 membrane trafficking protein	TOM1	-5.39376	-4.01906	-5.76573	-5.47667	-3.02951	-3.58345	-5.09139	-6.35284	-3.66823	-4.47716	-3.09418	-3.69923	-0.147526	0.815747	-4.08149	-4.98899	-4.05688	-3.37691	-4.00149	-3.88477	-4.172	-4.97749	-3.99023	-3.02619	-3.4082	-3.93723	-0.146529	0.239579
A0A287ATV1	Sus scrofa	Erythrocyte membrane protein band 4.1 like 3	EPB41L3	-4.67869	-1.78337	-2.47188	-1.69917	-1.99958	-2.15168	-1.84779	-3.708	-2.41445	-2.4172	-1.6291	-1.94444	-0.137235	0.838788	-2.4405	-2.54501	-2.46256	-2.38289	-2.10615	-2.3432	-2.11863	-2.18665	-2.62452	-2.35669	-1.93083	-1.81015	-0.208802	0.096039
A0A287AUH8	Sus scrofa	Nitric oxide synthase	NOS2	-0.786426	-0.40807	0.0721146	0.669594	0.0547424	-0.330655	-1.92182	-1.87379	-0.00312993	-0.97605	-1.49336	-1.59882	1.18971	0.00392623	-0.171493	-1.41293	0.746765	0.881699	-0.0725942	-1.2132	-2.2741	-1.64688	-0.361416	-1.73177	-0.89466	-1.65906	1.22102	0.0249367
A0A287AUR6	Sus scrofa	Glyoxalase domain containing 5	GLOD5	-4.16537	-0.741694	0.0202339	0.11108	0.179478	-0.00585132	-0.195201	-0.580223	0.11191	0.425453	-0.115766	-0.0941368	-0.69236	0.342977	-0.515394	-7.04327	0	0.318437	0.569366	0.230725	-0.393926	-0.199574	0.246981	0.47623	0.363854	0.433072	-1.2278	0.324921
A0A287AUX8	Sus scrofa	T-complex protein 1 subunit gamma	CCT3	-1.50161	-1.3094	-0.642472	-1.38242	-0.318613	-0.415313	-0.932938	-1.01144	-0.391576	-0.514133	-0.122318	0.17132	-0.461457	0.00720157	-1.27312	-0.820742	-0.973193	-0.343271	-0.622174	-0.00373422	-0.850851	-0.711411	-0.254524	-0.71425	-0.116312	0.419639	-0.301422	0.11199
A0A287AV87	Sus scrofa	Uncharacterized protein		-2.54811	-2.11174	-1.48937	-1.54076	-1.12551	-1.45633	-1.91213	-2.26111	-1.66333	-1.5116	-1.6403	-1.52651	0.0405248	0.803807	-1.79137	-2.44661	-1.43238	-1.35962	-1.56155	-1.67628	-7.89765	-2.31103	-1.2666	-1.50556	-1.31779	-1.59267	0.93725	0.406777
A0A287AVA9	Sus scrofa	Uncharacterized protein	LOC100153899	4.40128	4.45871	5.61627	5.2335	4.68898	4.08668	4.64351	3.97802	6.05826	5.65641	4.10059	3.53944	0.0848654	0.696685	4.61262	3.85538	5.06814	4.86923	3.82472	3.44964	4.50763	4.29259	5.31632	5.23126	4.03653	3.71451	-0.236516	0.0267395
A0A287AVL4	Sus scrofa	Uncharacterized protein	LOC100738425	-2.10352	-1.65141	-1.91141	-0.568963	-1.32975	0.526827	-2.29095	-1.20768	-1.09208	-1.42437	-1.49794	0.556318	-0.0135849	0.956224	-5.09766	-6.37702	-1.16945	0.110274	-0.494416	0.356539	-2.91999	-0.964504	-1.35067	-5.15741	-0.821719	-0.0369562	-0.23675	0.875388
A0A287AW14	Sus scrofa	Olfactomedin 4	OLFM4	1.00912	3.28369	3.04894	3.30393	2.351	2.76371	0.701353	0.964034	0.888534	0.655918	1.31145	1.56351	1.6126	0.0071785	2.86329	2.14327	3.22564	3.25842	3.35194	3.0274	0.939559	1.4951	1.41162	2.0891	1.19533	1.91719	1.47034	0.00160125
A0A287AWD8	Sus scrofa	Carbonic anhydrase 13	CA13	-0.379163	-1.36548	-0.396595	-0.574173	-0.535986	-0.398806	-3.46931	-0.574524	-1.24636	-0.907446	-0.509831	-0.837399	0.649111	0.281322	-0.81856	-4.15279	-0.507532	-0.513041	-0.375627	-0.324565	-3.37001	-0.787214	-0.664649	-0.862068	-0.239294	-0.0180379	-0.12514	0.877988
A0A287AWI9	Sus scrofa	Eukaryotic translation elongation factor 2	EEF2	2.07862	2.44402	3.16879	3.01983	3.37879	3.37701	2.93031	2.17945	3.24848	3.26212	3.70872	3.7746	-0.272768	0.129989	2.33947	2.39933	3.09849	3.3553	3.17468	3.61178	2.57645	2.88829	3.54555	3.48736	3.55463	3.90299	-0.32937	0.00186455
A0A287AWP6	Sus scrofa	Uncharacterized protein	SLC10A2	-3.10672	-6.31221	-1.91077	-2.33042	-2.27002	-2.54616	-4.60881	-6.8416	-1.90789	-1.5345	-2.28514	-2.91715	0.269798	0.423041	-1.55	-6.15622	-1.32489	-1.0826	-2.50956	-3.27904	-5.17948	-2.69143	-1.16247	-3.41176	-2.32032	-3.72206	0.430868	0.683265
A0A287AWP8	Sus scrofa	Complement C5a anaphylatoxin	C5	1.39939	1.59045	1.26615	1.34808	1.34761	1.37886	1.86408	0.886885	1.66069	1.63383	1.61292	1.169	-0.0828102	0.672383	1.5059	1.00817	1.2982	1.20005	1.26729	1.45094	1.43991	1.1243	1.40966	1.58145	1.36061	1.24822	-0.0722688	0.410224
A0A287AWR7	Sus scrofa	Paraoxonase 1	PON1	1.09837	0.837308	0.964054	0.431494	0.774454	0.77238	1.2907	0.137851	0.845616	0.842807	1.18295	-0.535565	0.185618	0.539049	0.687792	0.330071	0.433311	-0.509164	0.515056	0.106221	1.22963	-0.128689	0.459441	0.448727	0.902774	-0.180708	-0.194648	0.413116
A0A287AX01	Sus scrofa	Mitogen-activated protein kinase	MAPK14	-5.85979	-4.28947	-3.6837	-2.88369	-2.87264	-2.49097	-2.96639	-2.03398	-6.26679	-3.80926	-2.75961	-2.88554	-0.226454	0.796755	-2.95941	-5.81351	-3.27216	-3.27801	-2.78189	-3.81092	-3.66296	-5.22423	-3.03633	-3.75345	-5.81	-3.34939	0.486745	0.41692
A0A287AXR5	Sus scrofa	Tyrosine 3-monooxygenase/tryptophan 5-monooxygenase activation protein zeta	YWHAZ	4.12957	4.91202	5.09145	4.97135	5.36739	5.4105	4.8861	4.41385	5.06048	4.94198	5.12303	5.32314	0.022286	0.901913	4.60713	4.34924	5.11369	5.30115	5.34711	5.43965	4.54455	4.70754	5.20565	5.12188	5.13445	5.21184	0.0386783	0.695592
A0A287AXW3	Sus scrofa	Catechol O-methyltransferase	COMT	1.7688	2.55757	2.77364	3.22393	3.10373	3.34307	3.76952	2.58129	3.3007	3.5163	4.16701	3.88892	-0.742166	0.0496779	2.26182	1.88508	3.1834	3.4725	3.45429	4.02463	3.05162	2.70417	3.8862	3.93048	4.073	3.23535	-0.43318	0.143964
A0A287AY31	Sus scrofa	Uncharacterized protein		-3.23252	-2.54443	-4.46161	-2.37832	-5.20404	-3.98696	-4.54231	-2.81628	-4.01543	-5.4889	-1.92047	-5.1729	0.358069	0.700016	-5.76012	-5.49487	-2.48404	-3.40319	-4.63615	-1.87812	-2.17889	-1.94272	-5.42436	-2.39147	-1.89156	-2.97608	-1.1419	0.34514
A0A287AYZ7	Sus scrofa	3'(2'), 5'-bisphosphate nucleotidase 1	BPNT1	-0.367217	0.164829	0.636085	0.750521	0.696944	0.894456	0.0235231	-0.915182	0.567403	1.12854	0.552617	1.04158	0.0628555	0.788904	0.704162	-0.0124293	1.04554	1.19539	0.813002	1.39886	-0.499148	0.385201	1.13054	1.26108	0.746414	1.79686	0.0539283	0.832757
A0A287AZ47	Sus scrofa	Uncharacterized protein	PPP1R7	-4.48374	-3.12124	-2.29086	-1.96902	-1.48682	-2.03594	-1.50418	-4.24569	-1.74725	-2.07096	-1.59411	-1.35862	-0.477802	0.435695	-2.12584	-5.36431	-1.77867	-1.44684	-1.88089	-1.98116	-5.47794	-2.45543	-1.73705	-1.90606	-1.26934	-1.78404	0.00868929	0.991985
A0A287AZ54	Sus scrofa	Pyridoxal phosphatase	PDXP	-0.648096	0.253838	0.278173	0.0601911	0.485916	0.590558	-0.0642287	-0.18487	0.262131	0.0139926	0.361998	0.0662413	0.0942193	0.582673	0.210638	0.214044	0.406325	0.371472	0.427761	0.562909	0.290024	0.52557	-0.0593966	-0.271902	0.549859	0.398865	0.126688	0.438364
A0A287AZ79	Sus scrofa	AP complex subunit beta	AP2B1	-1.06375	-1.02881	-0.994804	-0.324462	-0.129597	-0.733956	-0.41916	-0.507483	-0.426824	-0.525202	-0.243834	-0.876701	-0.212695	0.252625	-0.901736	-1.14911	-0.734544	-0.729684	-0.464118	-0.321296	-1.12546	-1.1513	-0.3795	-0.566683	-0.683446	-0.369636	-0.00407799	0.966301
A0A287AZD5	Sus scrofa	Uncharacterized protein	MMP9	0.54366	0.95342	1.23057	0.46637	1.3012	1.19697	-0.121676	0.0831734	-0.0045506	-1.01792	0.692523	0.699947	0.893449	0.00245799	0.958778	0.745003	0.574782	0.924013	1.19852	-0.00399245	0.190167	-0.873343	-0.206401	-0.746737	0.541764	0.495093	0.83276	0.0495662
A0A287AZG0	Sus scrofa	Rho GTPase activating protein 1	ARHGAP1	-3.57427	-5.17168	-4.65103	-3.08583	-4.26462	-4.1935	-1.88505	-6.66841	-5.1054	-6.43201	-2.56956	-2.899	0.103083	0.906702	-6.21689	-4.00762	-3.99658	-3.19632	-5.76767	-3.04382	-4.46938	-2.70683	-3.14501	-2.85152	-2.72656	-2.96563	-1.22733	0.0384551
A0A287AZH1	Sus scrofa	Nucleosome assembly protein 1 like 4	NAP1L4	-2.85543	-2.34846	-3.60009	-2.66512	-2.89304	-2.60269	-2.33526	-2.56486	-3.38992	-3.42957	-2.3279	-2.93562	0.00305072	0.989186	-5.61105	-3.25233	-3.34541	-3.27366	-6.32733	-3.38671	-2.30891	-2.61938	-3.06855	-2.34291	-3.5631	-2.47693	-1.46945	0.0342218
A0A287AZV4	Sus scrofa	S-(hydroxymethyl)glutathione dehydrogenase	ADH5	0.680279	0.576075	0.801287	1.22084	1.37928	1.00739	1.24943	0.433983	1.08233	0.877594	1.11072	0.888108	0.00383145	0.979885	0.856165	0.601907	0.924371	1.38352	1.12296	1.22616	-0.149543	0.620332	1.29385	0.896729	1.18718	0.986076	0.213412	0.329899
A0A287AZZ1	Sus scrofa	Caspase-3	CASP3	-0.588843	0.347542	0.31555	0.726315	0.657151	0.732998	-0.110191	-0.382946	0.487629	0.667068	0.502564	0.894051	0.0220898	0.900285	0.0264657	-0.201348	0.392124	0.947284	0.69012	1.17729	0.24176	0.702127	0.594639	0.829792	0.784644	1.36526	-0.247713	0.138523
A0A287B088	Sus scrofa	Proteasome subunit beta	PSMB4	0.071297	0.184937	1.40955	1.47436	1.26087	1.4587	0.638661	0.276534	1.26193	1.30947	1.01885	1.27911	0.0125268	0.924101	0.71435	0.67291	1.35412	1.7069	1.52085	1.56278	0.408141	0.875149	1.20712	1.3378	1.34805	1.39925	0.159397	0.106095
A0A287B0H0	Sus scrofa	SEC31 homolog A, COPII coat complex component	SEC31A	-1.49157	-1.29055	-1.06752	-1.22581	-0.645126	-0.927962	-1.40481	-1.62557	-0.844143	-0.544392	-0.399771	-0.121722	-0.284689	0.153104	-1.70119	-1.85798	-1.16505	-0.597538	-0.740311	-0.42814	-0.247238	-0.650033	-0.630998	-1.38116	-0.51856	-0.476699	-0.430921	0.257302
A0A287B0I3	Sus scrofa	Uncharacterized protein	ARHGDIB	0.65042	1.02391	0.314555	0.0198768	0.778382	0.635953	0.494876	0.0217695	0.060074	0.0775545	0.361998	0.573939	0.305481	0.104536	1.0723	0.561593	1.08057	0.661897	0.682274	1.32214	-0.121235	0.132209	0.493878	-0.778694	0.648616	0.782219	0.703964	0.0209764
A0A287B0K6	Sus scrofa	Dynamin 2	DNM2	-1.5959	-1.17526	-1.08001	-0.578729	-1.12169	-0.513157	-1.37333	-1.00819	-0.787508	-1.35707	-0.484802	-0.373117	-0.113453	0.582083	-1.18375	-0.888168	-1.06755	-0.398385	-1.32391	-0.759324	-1.69943	-1.47625	-0.779308	-1.04015	-0.467069	-0.842571	0.113948	0.658722
A0A287B110	Sus scrofa	Tissue specific transplantation antigen P35B	TSTA3	-1.42282	-0.468933	-0.94451	-0.0818632	-0.635609	-0.476193	-0.862868	-1.70617	-0.60597	-0.624366	-0.534499	-0.650214	0.159027	0.577658	-0.559437	-0.750713	-0.355506	-0.036436	-0.00272557	-0.378601	-1.16571	-1.22772	-0.50726	-0.252299	-0.450247	-0.723594	0.373902	0.00300413
A0A287B150	Sus scrofa	LLGL2, scribble cell polarity complex component	LLGL2	-3.72672	-5.20083	-3.62267	-5.56499	-6.25612	-3.02553	-4.37961	-4.3669	-4.27316	-2.85789	-3.61817	-3.94073	-0.660068	0.379169	-5.06135	-5.69893	-2.83111	-2.09195	-3.50616	-3.16124	-5.54668	-3.46964	-2.71164	-3.84091	-2.37689	-2.77527	-0.271619	0.645606
A0A287B1I4	Sus scrofa	Uncharacterized protein	DCTN1	-3.98539	-5.31292	-1.17782	-6.03824	-0.357087	-1.42085	-1.46897	-7.07115	-1.03246	-0.676598	-0.635724	-1.34513	-1.01038	0.373886	-4.14129	-4.80279	-0.679813	-1.00877	-0.999258	-0.906395	-5.17123	-5.20676	-0.491317	-0.873525	-0.91959	-1.30889	0.238833	0.268279
A0A287B1N4	Sus scrofa	Uncharacterized protein		0.00348356	0.336291	0.899035	0.422155	0.683217	0.101009	0.399444	-0.165278	0.633514	-0.0618672	-0.223492	-0.650102	0.418829	0.0750238	0.497548	-0.198515	0.542577	-0.250739	-0.29635	-0.0896406	-0.0540179	0.209818	0.432296	-0.887152	-0.610406	0.0531665	0.176863	0.333487
A0A287B1T7	Sus scrofa	Dimethylarginine dimethylaminohydrolase 1	DDAH1	-1.3671	-1.40455	-1.52138	-1.19449	-4.69779	-1.77877	-1.29425	-1.55185	-4.1194	-1.82608	-2.1865	-6.33456	0.891428	0.409654	-1.52633	-1.87268	-1.62336	-2.66396	-2.4806	-1.44161	-1.92867	-2.01938	-2.29534	-1.47335	-2.52112	-1.64241	0.0452874	0.870255
A0A287B278	Sus scrofa	Annexin	ANXA4	2.60976	3.40239	4.22711	4.69523	3.94636	4.29192	3.14808	3.05981	4.1459	4.07589	3.61856	4.33044	0.132348	0.454816	3.5455	3.23146	4.31067	5.10721	4.24386	4.50121	3.09255	3.59912	4.18569	4.19195	4.27074	4.30408	0.215963	0.279853
A0A287B2M3	Sus scrofa	40S ribosomal protein SA	RPSA	-6.26858	-2.14761	-1.76511	-1.06834	-1.67252	-0.823359	-1.00793	-5.26783	-1.4939	-4.7537	-0.822802	-0.553246	0.02565	0.985189	-4.3802	-3.96388	-4.34511	-1.88767	-1.18666	-0.676173	-0.797563	-1.30335	-1.95287	-2.30565	-0.74149	-0.599439	-1.45656	0.0802257
A0A287B2P1	Sus scrofa	Chloride intracellular channel protein	CLIC1	-1.5366	-0.295447	-0.35848	-0.222215	0.0130331	0.28261	0.0141406	-0.529725	0.00265668	0.272725	0.406525	0.383498	-0.444486	0.130532	-0.569631	-1.44279	-0.24578	0.250556	0.227511	0.160686	-0.706045	-0.287409	0.41588	0.405796	0.225801	0.297103	-0.32843	0.159602
A0A287B356	Sus scrofa	Eukaryotic translation initiation factor 5A	EIF5A	-0.966264	-0.301053	-0.855255	-6.15809	-0.297046	-0.548494	-0.224774	-0.737726	-0.682225	-0.760927	-0.195444	-0.352998	-1.02868	0.298487	-0.262039	-0.35127	-0.669115	-0.528943	-0.585495	0.315325	-0.393453	-0.955652	-0.98232	-0.801763	-0.258356	-0.52266	0.305444	0.121162
A0A287B387	Sus scrofa	Adhesion G protein-coupled receptor G6	ADGRG6	-2.7942	-4.14465	-3.95099	-1.8969	-3.36438	-4.94185	-4.44927	-3.8949	-4.92432	-1.84187	-3.08386	-2.37602	-0.0871241	0.887979	-1.75789	-1.92956	-3.93529	-3.84921	-1.80492	-1.63682	-1.6706	-1.66237	-4.36461	-5.16458	-1.58115	-4.33467	0.644049	0.235064
A0A287B3A3	Sus scrofa	Isoamyl acetate hydrolyzing esterase 1 (putative)	IAH1	-5.03517	-1.74371	-1.58165	-1.85599	-1.64031	-1.61785	-1.72091	-1.53441	-1.59532	-7.93046	-3.95146	-4.36165	1.26992	0.375317	-1.61665	-2.37746	-5.52532	-1.79914	-5.65521	-2.14766	-1.6471	-4.6462	-2.02819	-1.86453	-5.49042	-1.30029	-0.357453	0.658215
A0A287B3J0	Sus scrofa	Hydroxymethylbilane synthase	HMBS	-1.54546	-0.881547	-1.11324	-1.09246	-0.511797	-0.65598	-0.728625	-2.21597	-1.10884	-1.35508	-0.726569	-1.41379	0.291399	0.370045	-0.764104	-1.92986	-0.863292	-0.954725	-0.994688	-0.682731	-1.89018	-1.52878	-0.845214	-1.12117	-0.765176	-1.3191	0.21337	0.403508
A0A287B3K5	Sus scrofa	Uncharacterized protein	INMT	-4.1114	-3.10971	-1.39999	-4.49545	-1.04703	-9.28257	-4.23027	-3.83042	-5.03656	-0.943924	-6.88508	-1.33763	-0.197048	0.926359	-5.05532	-1.7184	-1.38495	-4.49919	-1.19531	-0.919073	-4.62101	-1.70732	-1.20526	-3.30921	-3.90756	-0.734742	0.118812	0.836332
A0A287B3U6	Sus scrofa	Uncharacterized protein		-6.15261	-4.02844	-5.72943	-1.64606	-5.12994	-1.54669	-2.91477	-4.87577	-1.73341	-1.22118	-1.10556	-1.10404	-1.87974	0.0822941	-6.02711	-6.91219	-2.3811	-1.95184	-0.876131	-1.20083	-5.04095	-4.88328	-6.00193	-0.925723	-6.38668	-1.04051	0.821646	0.534613
A0A287B3W7	Sus scrofa	Uncharacterized protein		2.7015	3.07633	3.27457	3.10839	2.36239	3.19225	3.30865	3.46603	3.51168	3.04867	3.08677	3.06881	-0.295865	0.089662	3.47501	2.9287	3.07521	2.89279	3.55071	3.26306	3.30148	3.76386	3.02035	3.56306	3.19724	3.11348	-0.128997	0.551689
A0A287B410	Sus scrofa	Oxoglutarate dehydrogenase	OGDH	-5.62104	-4.50401	-4.40689	-2.91564	-4.7223	-3.93384	-3.67396	-5.2267	-4.80015	-7.76178	-5.54361	-3.67518	0.762943	0.44311	-3.45931	-5.81105	-4.56933	-4.42537	-5.54525	-5.06672	-2.70488	-5.48972	-4.48371	-4.67823	-4.56504	-4.20954	-0.457652	0.069336
A0A287B489	Sus scrofa	Uncharacterized protein	LOC106508184	-4.16644	-5.30916	-1.56334	-1.35417	-3.2585	-1.45164	-4.48039	-4.57732	-1.94197	-2.04584	-1.75083	-1.23222	-0.179114	0.616698	-2.46534	-3.80559	-1.87274	-0.872744	-2.03346	-1.3624	-5.35301	-6.79871	-4.88924	-1.52248	-1.56556	-1.16227	1.47983	0.082036
A0A287B4D0	Sus scrofa	Supervillin	SVIL	-3.92417	-3.39138	-2.1579	-4.95897	-3.66131	-3.56379	-2.83951	-6.97873	-4.1879	-3.29505	-2.80484	-3.13366	0.263695	0.767666	-3.61753	-5.40578	-1.23857	-3.42888	-2.79789	-2.99127	-6.0514	-5.79035	-1.51254	-3.36637	-3.55116	-3.1058	0.649618	0.143013
A0A287B4G4	Sus scrofa	Rac family small GTPase 1	RAC1	-4.31817	-4.27341	-1.33999	-6.17246	-1.38856	-5.42482	-5.70921	-5.40541	-1.31856	-3.70285	-1.24181	-1.25538	-0.71403	0.457911	-3.73247	-8.19966	-5.14198	-3.36186	-1.08231	-0.72361	-6.38433	-6.28643	-1.00499	-1.29808	-5.90693	-1.14308	-0.0363423	0.979719
A0A287B4Y3	Sus scrofa	Carboxypeptidase O	CPO	2.13762	3.16021	2.97257	3.79035	3.23272	3.61801	2.9967	2.8724	3.0253	3.38998	3.25586	3.61431	-0.0405118	0.831062	3.29964	2.49926	3.3987	3.96559	3.63492	3.57649	2.63079	3.15965	3.64322	3.40901	3.54112	3.50585	0.080825	0.705987
A0A287B574	Sus scrofa	Succinate--CoA ligase [ADP/GDP-forming] subunit alpha, mitochondrial	SUCLG1	-6.06492	-2.40165	-1.20767	-0.903091	-1.75218	-1.85571	-0.991757	-1.26392	-1.0425	-0.224841	-5.85045	-2.20645	-0.434218	0.732567	-1.33324	-1.60867	-0.713097	-0.682962	-1.69829	-1.84042	-1.56957	-0.297933	-0.50933	-0.758614	-1.52562	-1.23115	-0.330746	0.207352
A0A287B5G9	Sus scrofa	AP complex subunit beta	AP1B1	-6.34192	-0.0639672	0.463677	0.51193	1.40252	1.24756	0.279715	-0.658136	0.638604	0.536253	0.857776	1.58318	-1.00293	0.41711	0.0628482	-1.19801	0.705199	1.53277	0.983882	1.29453	0.0415393	0.428938	0.916408	0.872232	0.78539	1.04487	-0.118026	0.730435
A0A287B5W3	Sus scrofa	Kynurenine aminotransferase 1	KYAT1	-2.9286	-1.92596	-2.20512	-1.57018	-2.25955	-2.16725	-4.4563	-2.57244	-2.57038	-2.39725	-7.29769	-3.10483	1.55704	0.0809738	-1.38429	-2.54573	-2.15987	-2.21576	-2.04541	-2.18038	-2.55856	-2.43163	-3.93467	-1.979	-5.87315	-2.6924	1.15633	0.120641
A0A287B742	Sus scrofa	TROVE domain family member 2	TROVE2	-2.07117	-1.13243	-1.13909	-0.570703	-0.17515	-0.720035	-0.781021	-1.7506	-0.712378	-0.671697	-0.323767	-0.964024	-0.100848	0.728309	-0.888667	-1.9395	-0.520747	-0.376117	-0.671453	-0.820226	-1.22211	-1.45867	-0.402977	-0.375779	-0.591818	-0.742124	-0.070538	0.536238
A0A287B759	Sus scrofa	N-acetylglucosamine kinase	NAGK	-2.9605	-5.62972	-6.0732	-5.16234	-2.80174	-2.87389	-4.73528	-7.16811	-2.92205	-2.40389	-3.07579	-2.36633	-0.471655	0.605915	-5.85602	-6.02872	-3.28699	-2.53458	-3.03093	-2.58637	-5.65106	-4.80216	-4.60041	-4.98517	-6.54486	-2.14265	0.900448	0.284709
A0A287B771	Sus scrofa	40S ribosomal protein S4	RPS4X	-4.58461	-2.01267	-1.6423	-1.62654	-1.80225	-1.56054	-2.11631	-2.80984	-1.55153	-1.86119	-1.454	-0.973742	-0.410383	0.409679	-2.23405	-2.23572	-2.1292	-1.35404	-2.39153	-1.41225	-1.99325	-2.25003	-1.99871	-2.24715	-1.51674	-1.15087	-0.100007	0.687216
A0A287B781	Sus scrofa	Uncharacterized protein	LOC110258364	-0.997816	-0.464375	0.114002	0.0362535	-0.0549937	1.48614	-0.21105	-0.593817	-0.140716	0.655839	1.09386	2.46865	-0.525592	0.0790908	-1.18739	-0.75655	0.659361	2.03817	1.54412	0.618483	-0.554586	-0.568714	1.30513	0.754141	1.14144	1.0485	-0.0349521	0.913994
A0A287B792	Sus scrofa	UDP-N-acetylglucosamine pyrophosphorylase 1	UAP1	-4.80397	-5.27989	-4.10196	-6.2516	-2.63468	-2.83016	-7.2952	-4.2349	-2.20914	-4.53123	-3.90318	-3.04316	-0.11424	0.879622	-4.02952	-3.86224	-2.33412	-2.2818	-2.57672	-2.58483	-6.17961	-5.65917	-4.73543	-7.00949	-4.94053	-2.83779	2.28213	0.0116274
A0A287B7H2	Sus scrofa	Discs large MAGUK scaffold protein 1	DLG1	-5.07492	-3.49919	-2.87566	-3.11775	-3.12719	-2.93581	-3.39245	-5.38497	-2.87227	-2.84665	-2.97903	-3.0415	-0.0189422	0.969094	-4.33588	-5.47059	-2.80996	-2.70989	-3.30324	-2.71084	-3.69519	-3.33103	-2.97763	-3.5491	-2.45265	-3.35043	-0.330725	0.499441
A0A287B7Q4	Sus scrofa	Family with sequence similarity 151 member A	FAM151A	-6.46429	-4.34633	-5.4785	-3.74308	-3.69928	-2.00867	-6.91304	-1.25588	-1.04157	-7.49405	-6.04587	-0.143286	-0.474409	0.731206	-3.56558	-5.44217	-4.03564	-3.06771	-1.30957	0.457422	-4.59778	-2.05866	-3.1833	1.03582	-2.69403	0.910175	-1.06258	0.300585
A0A287B7V5	Sus scrofa	Transcobalamin-1	TCN1	2.63855	3.83346	4.10606	3.8977	3.23428	3.37899	2.25156	2.45741	3.25962	3.22764	3.06454	3.17917	0.608184	0.0229916	3.75116	3.16398	3.90224	3.79386	3.57646	2.94987	2.79136	2.64185	3.63476	3.38744	3.12378	3.23467	0.387285	0.0657777
A0A287B7Y9	Sus scrofa	Guanine deaminase	GDA	1.03616	1.12237	1.70588	1.88501	1.62371	1.41529	1.19849	0.876521	1.70055	2.03244	1.03083	1.6185	0.0551837	0.681787	1.52771	1.59075	1.91734	2.10454	1.64493	1.68495	1.02476	1.16258	1.92318	1.79326	1.33975	1.96861	0.209679	0.145038
A0A287B8B1	Sus scrofa	Uncharacterized protein	ST13	-2.11351	-1.50309	-2.26932	-1.85278	-2.01246	-1.39231	-1.99755	-2.02223	-4.40076	-1.73549	-1.16376	-0.907335	0.18061	0.693259	-2.36256	-2.19955	-2.14742	-1.09533	-1.68534	-1.23983	-1.91569	-1.42122	-1.87086	-2.23164	-1.58442	-1.07558	-0.105104	0.710411
A0A287B8R2	Sus scrofa	Uncharacterized protein	NUDC	-1.98115	-2.01985	-1.69332	-1.68753	-1.67108	-1.16931	-7.24096	-2.08208	-1.83695	-2.2982	-4.9325	-1.64674	1.63587	0.119868	-1.82625	-1.91109	-1.85944	-1.64087	-1.05917	-1.67167	-1.94651	-4.42913	-1.84363	-4.45003	-1.84053	-1.60202	1.02389	0.113585
A0A287B944	Sus scrofa	Family with sequence similarity 114 member A1	FAM114A1	-4.12632	-0.882351	-2.1655	-1.84425	-1.76959	-1.87728	-1.45108	-4.97047	-1.98656	-2.99933	-1.91605	-2.63642	0.549106	0.566313	-4.72477	-5.10711	-2.90837	-2.29114	-2.82058	-2.43026	-5.05392	-1.11262	-2.60766	-2.57236	-2.82633	-2.77179	-0.556256	0.459867
A0A287B9U5	Sus scrofa	Histone deacetylase 10	HDAC10	-5.19949	-4.60649	-5.36364	-4.91568	-5.39838	-5.37912	-3.0876	-2.46682	-5.01289	-6.47698	-4.2772	-4.32427	-0.869507	0.181674	-6.39535	-3.98722	-5.35289	-5.18926	-5.80763	-3.0996	-4.88251	-2.81668	-4.49918	-5.26257	-5.10589	-6.40837	-0.14279	0.851353
A0A287B9W3	Sus scrofa	Dynein cytoplasmic 1 heavy chain 1	DYNC1H1	-3.23369	-5.24928	-0.881119	-1.23153	-0.394635	0.221495	-0.953781	-2.81164	-0.931862	-0.783338	0.852739	1.15006	-1.21516	0.0298892	-2.27558	-5.55407	-1.50995	-0.210156	-1.47433	-0.379924	-2.76365	-6.18208	-0.620207	-0.559571	0.110965	0.488765	-0.313039	0.442269
A0A287B9Y7	Sus scrofa	Inosine triphosphate pyrophosphatase	ITPA	-5.15499	-2.60711	-4.33322	-5.32924	-2.58729	-2.13408	-4.11811	-4.88633	-4.15621	-4.40285	-2.50719	-2.13486	0.00993632	0.984565	-2.46027	-4.30239	-2.10149	-2.18835	-2.25695	-6.53737	-6.09275	-2.15152	-5.88803	-2.2243	-2.13278	-5.04731	0.614976	0.578197
A0A287BA45	Sus scrofa	Succinate--CoA ligase [GDP-forming] subunit beta, mitochondrial	SUCLG2	-3.71039	-1.49363	-1.41588	-0.774923	-1.46839	-3.6113	-1.10442	-4.20213	-1.39681	-0.0856216	-4.13001	-1.3824	-0.0288528	0.976763	-2.04074	-1.07415	-1.0748	-0.286911	-0.964062	-1.30464	-1.8158	-0.832206	-0.455951	-0.618533	-0.833756	-1.18235	-0.167784	0.235651
A0A287BAC5	Sus scrofa	Capping actin protein, gelsolin like	CAPG	-2.58945	-2.08515	-1.53953	-1.74096	-1.46622	-1.22401	-2.14068	-5.66184	-1.87916	-2.10292	-5.09065	-1.93485	1.3608	0.119368	-2.15552	-2.53568	-1.45285	-1.48227	-1.41082	-1.1632	-2.26311	-2.17823	-1.9944	-2.45177	-1.15595	-0.999136	0.140375	0.536865
A0A287BAZ6	Sus scrofa	Peroxiredoxin 2	PRDX2	6.27023	5.64554	5.33119	5.25469	4.95581	4.77237	5.84104	6.82307	5.50626	5.54122	5.08714	4.36937	-0.15638	0.542126	5.48909	6.29629	5.08421	4.66697	4.72238	4.85048	5.94634	5.90217	4.95701	4.51315	4.73021	4.83495	0.0375992	0.756752
A0A287BBE2	Sus scrofa	Signal transducer and activator of transcription	STAT3	-3.8548	-3.71338	-2.83823	-2.181	-2.21945	-1.88501	-7.9607	-6.12001	-2.09993	-1.88331	-1.86443	-2.2192	0.909284	0.299911	-3.87974	-3.15058	-2.43698	-1.66358	-4.06807	-2.32173	-1.87556	-3.26741	-2.24631	-2.491	-2.07855	-1.978	-0.597309	0.261572
A0A287BBY6	Sus scrofa	Protein kinase C delta type	PRKCD	-1.72682	-1.66242	-4.44213	-1.03161	-1.61806	-0.995302	-1.58582	-7.50764	-1.56286	-1.62735	-6.01801	-1.34017	1.36092	0.34525	-1.59801	-2.08233	-1.96497	-0.948874	-1.2711	-1.38257	-3.87163	-1.5688	-1.83537	-1.87422	-1.56024	-1.1258	0.431367	0.353435
A0A287BC71	Sus scrofa	Adhesion G protein-coupled receptor G7	ADGRG7	-3.11659	-3.19063	-5.26841	-4.68675	-5.24023	-1.26478	-4.31395	-1.57963	-1.69039	-4.86051	-4.76941	-0.919276	-0.772368	0.303602	-5.86164	-4.17659	-5.28289	-0.766038	-1.49145	-2.33094	-2.17546	-6.22361	-2.00539	-1.36819	-0.973982	-6.23998	-0.153822	0.904191
A0A287BCE6	Sus scrofa	Uncharacterized protein	FCGBP	4.65931	5.41974	6.57706	6.26993	6.33788	5.93511	5.25455	4.43784	6.41691	6.53142	5.81247	6.01082	0.122503	0.618952	5.48287	4.77095	6.66125	6.21766	6.1087	5.91178	4.77144	4.87866	6.63045	6.65863	6.22654	5.95619	0.00521366	0.97461
A0A287BCM4	Sus scrofa	Uncharacterized protein		-1.2716	-1.90742	-4.31591	0.0420164	-4.79356	-0.146664	-4.83582	-0.725044	-4.94029	-0.686965	-6.64162	-0.383267	0.969975	0.198405	-0.619957	-0.545988	-0.729061	-0.532263	-0.211439	0.131244	-0.999905	-0.309503	-3.91329	-0.477023	-0.187868	0.27951	0.516769	0.3829
A0A287BDJ1	Sus scrofa	Septin 7	44081	-5.53476	-1.877	-1.08611	-1.13961	-0.424473	-0.441445	-5.25012	-1.43016	-0.969956	-1.15133	-0.321196	-0.873592	-0.0845068	0.520414	-1.82496	-6.23718	-6.16309	-0.852187	-0.399526	-0.889145	-1.22889	-5.2503	-0.75419	-1.47571	-0.642729	-0.448008	-1.09438	0.276004
A0A287BED9	Sus scrofa	Moesin	MSN	-1.36948	-0.807302	-0.261746	-0.613313	-0.558478	-0.412126	-0.806994	-5.7236	-0.85173	-1.3887	-0.418986	-0.778949	0.991085	0.275771	-0.986962	-4.99852	-0.845582	-0.876958	0.0686437	-0.556885	-0.813993	-1.26478	-1.19014	-6.54383	-0.429911	-1.07301	0.519899	0.689159
A0A287BEJ3	Sus scrofa	Family with sequence similarity 129 member B	FAM129B	-1.22048	-0.567846	-0.298784	0.381733	0.125653	0.506693	-0.157544	-0.599467	0.00935897	-0.00209829	0.472173	0.796582	-0.265339	0.234188	-0.446458	-0.253316	0.0906122	0.78375	0.255775	0.372442	-0.334995	-0.436806	0.24112	-0.146872	0.608321	0.45392	0.0696864	0.723117
A0A287BEP2	Sus scrofa	Ankyrin 1	ANK1	-1.9802	-2.02099	-4.17504	-4.46798	-2.82331	-1.65835	-1.41267	-1.25182	-1.06851	-7.33386	-1.84512	-5.69045	0.246094	0.830282	-1.26043	-1.22991	-6.70157	-3.49183	-1.44829	-2.4537	-2.22845	-2.90194	-4.6231	-3.78398	-1.60897	-1.57125	0.0219955	0.969419
A0A287BEQ9	Sus scrofa	Catenin delta 1	CTNND1	-4.07668	-6.04356	-5.21704	-2.4273	-2.2952	-2.17618	-2.55047	-3.36617	-2.59657	-3.15004	-2.00257	-2.72195	-0.974695	0.177329	-2.17095	-5.61518	-2.73422	-2.00037	-2.65844	-2.49034	-3.90351	-3.77579	-2.88963	-4.15138	-2.08731	-3.01103	0.358189	0.577604
A0A287BFB8	Sus scrofa	Glutaredoxin 3	GLRX3	-1.73834	-1.24597	-1.13241	-1.22221	-0.55675	-0.697545	-0.756984	-3.97728	-0.831544	-1.37133	-0.508517	-0.539263	0.231948	0.67657	-1.83363	-2.02772	-0.7784	-0.399082	-0.798259	-0.53284	-1.43783	-1.37713	-0.466241	-0.50757	-0.619001	-0.793708	-0.194742	0.21399
A0A287BFF2	Sus scrofa	Acyl-CoA synthetase long chain family member 5	ACSL5	-3.11789	-4.84662	-3.40118	-2.75572	-5.48009	-1.98343	-5.88209	-6.34502	-4.3765	-3.94443	-2.43983	-1.12077	0.420621	0.637878	-4.23606	-4.37876	-1.42688	-2.7386	-2.48593	-2.01543	-4.6981	-4.43174	-5.87158	-2.48611	-2.1369	-1.05589	0.566441	0.510049
A0A287BFU6	Sus scrofa	Complement C1r	C1R	-4.25729	-2.11136	-0.815673	-6.28302	-2.66478	-1.29538	-3.31887	-6.41916	-0.939382	-1.85542	-1.09497	-1.24894	-0.425127	0.729223	-2.75241	-6.87064	-0.856628	-0.978629	-2.20022	-1.58552	-1.97128	-4.78325	-0.940423	-0.925459	-0.970026	-2.51225	-0.523561	0.283666
A0A287BG14	Sus scrofa	Proteasome 26S subunit, ATPase 6	PSMC6	-6.35616	-4.85493	-4.48938	-3.73984	-3.57842	-3.47945	-3.95967	-5.48653	-3.88204	-5.46941	-3.10135	-2.34029	-0.376482	0.546525	-4.45968	-2.92625	-7.11843	-3.37691	-3.48084	-3.46091	-4.71239	-2.88408	-3.45268	-4.567	-3.51541	-2.57042	-0.520175	0.482073
A0A287BG53	Sus scrofa	DEAD-box helicase 3 Y-linked	DDX3Y	-6.03259	-5.66702	-3.11583	-2.58215	-1.87255	-2.05468	-6.56097	-4.71247	-4.03844	-3.30808	-1.74682	-2.0109	0.175477	0.562292	-6.75487	-3.17625	-4.88049	-1.71214	-2.14765	-2.35376	-4.04086	-2.44019	-5.0096	-2.12949	-2.15246	-1.92118	-0.555227	0.284338
A0A287BGW4	Sus scrofa	Delta-aminolevulinic acid dehydratase	ALAD	0.822576	1.04329	0.75955	1.13791	0.89252	0.891062	0.910767	1.2506	0.980866	0.800661	0.665839	0.291703	0.107746	0.463957	1.04686	1.29115	0.9804	1.18317	0.904711	0.78332	0.719655	0.992419	0.859205	0.957123	0.73496	0.868238	0.176335	0.0341163
A0A287BGX3	Sus scrofa	Transmembrane channel-like protein	TMC5	-1.05662	-0.773163	-0.58012	-0.483394	-0.844863	0.161934	-0.680988	-0.138161	-0.797899	-0.503253	-0.686463	-0.0715452	-0.11632	0.444841	-0.322766	-0.746156	-0.432699	0.271936	-0.288029	0.359954	-1.31605	-0.213545	-0.499427	-0.42654	0.194939	0.753022	0.0583065	0.83544
A0A287BHC9	Sus scrofa	Exportin 1	XPO1	-6.38328	-6.21113	-5.77527	-5.05401	-3.08038	-5.72995	-3.80192	-5.55861	-3.22331	-4.33554	-2.74377	-3.58653	-1.49739	0.01659	-2.89682	-6.00937	-2.41481	-3.15844	-5.99399	-3.31961	-4.35622	-5.26615	-5.40527	-3.25581	-3.32733	-3.7703	0.264676	0.749954
A0A287BHJ8	Sus scrofa	Microtubule associated monooxygenase, calponin and LIM domain containing 1	MICAL1	-6.80714	-4.92159	-5.92461	-5.62925	-2.09853	-7.03412	-5.66518	-3.34924	-7.36629	-3.3875	-4.85408	-5.33545	-0.409582	0.640088	-5.09126	-5.78548	-3.83443	-5.44783	-4.74677	-4.73817	-3.90815	-6.73264	-4.80832	-5.13823	-4.37763	-5.733	0.175674	0.661485
A0A287BHL2	Sus scrofa	Phosphoglycolate phosphatase	PGP	-4.81492	-0.0565835	0.223411	-0.036945	0.191957	0.181458	-0.225413	-0.284399	0.40586	0.114936	0.0256986	0.336408	-0.780785	0.354357	-0.40886	-0.116204	0.48467	0.864536	0.312491	0.365362	-0.122607	0.127122	0.394714	0.391903	0.349207	0.393068	-0.00523532	0.964444
A0A287BI63	Sus scrofa	RAB6A, member RAS oncogene family	RAB6A	-4.07298	-4.06999	-4.25375	-5.21399	-1.61023	-0.910476	-5.08964	-4.53968	-1.24763	-1.149	-1.27712	-0.702076	-1.02105	0.273832	-3.16701	-6.09432	-1.20262	-1.19801	-4.81955	-0.738614	-5.49386	-1.05004	-1.09605	-2.908	-0.591412	-0.503717	-0.929507	0.489092
A0A287BIV4	Sus scrofa	Proteasome subunit alpha type	PSMA4	0.458628	0.761626	1.25252	1.30994	1.18428	1.58928	0.962538	0.906463	1.10149	1.33374	1.22854	0.960475	0.0105027	0.947661	0.660737	0.965231	1.46526	1.84918	1.24928	1.1593	1.03342	1.15908	1.59092	1.34384	1.12523	1.30772	-0.0352028	0.79142
A0A287BJA1	Sus scrofa	Phospholipase B1	PLB1	-3.364	-3.00692	-6.10056	-4.04431	-8.74807	-0.213519	-4.15889	-4.96509	-4.47202	-7.46047	-1.27432	1.357	-0.750599	0.652295	-5.60275	-5.09517	-5.15834	-1.82722	-3.70718	1.96877	-3.27268	-2.52585	-4.06001	1.32636	-1.12259	1.71902	-1.91436	0.0136828
A0A287BJI9	Sus scrofa	Uncharacterized protein	TJP2	-3.56619	-7.38951	-5.50014	-6.51466	-4.81374	-2.53546	-4.22597	-6.34558	-4.71813	-3.00279	-2.0038	-2.62169	-1.23362	0.122474	-5.24367	-5.56695	-2.2743	-1.96973	-5.56776	-2.68801	-6.82549	-6.87364	-2.83842	-2.74818	-2.75845	-2.48566	0.203238	0.768413
A0A287BJL0	Sus scrofa	Joining chain of multimeric IgA and IgM	JCHAIN	1.72509	2.18639	2.79844	2.90724	2.80428	3.50418	2.52012	1.95187	2.77487	3.31376	3.32925	3.99418	-0.326408	0.0905058	1.81969	1.91863	2.6631	3.23644	3.29229	4.3101	2.5135	2.72732	2.89236	4.0126	4.11282	3.8448	-0.477192	0.0715157
A0A287BJQ1	Sus scrofa	Spectrin alpha, non-erythrocytic 1	SPTAN1	2.18027	2.58007	3.45853	3.50581	3.66168	3.79964	2.75018	2.24882	3.44516	3.29855	3.31978	3.70197	0.0702592	0.633243	2.6179	2.35004	3.54596	3.96306	3.74434	3.71324	2.38988	2.40874	3.51633	3.53358	3.54443	3.57768	0.16065	0.0683349
A0A287BJR8	Sus scrofa	Acyl-CoA-binding protein	DBI	-0.984474	-0.86571	-1.08025	-6.47158	-1.28145	-3.30669	-0.774502	-6.12946	-5.91047	-3.95208	-8.14887	-4.9768	2.65034	0.132216	-0.817143	-0.859804	-0.827299	-1.01968	-4.14851	-5.41892	-2.55499	-1.04839	-4.38687	-6.29535	-3.93403	-4.46982	1.59968	0.165562
A0A287BKR9	Sus scrofa	Uncharacterized protein	LOC100157017	-1.34214	-0.489079	-0.462231	0	-0.19939	0.18429	-0.304842	-0.765262	0.00265668	-0.221098	0.512265	0.507969	-0.34004	0.167856	-0.472124	-0.426579	-0.154895	0.406374	-0.129407	0.680055	-0.179336	-0.157802	0.175618	0.376902	0.279382	0.539416	-0.188459	0.089876
A0A287BL47	Sus scrofa	Copine 3	CPNE3	-2.30866	-1.28595	-1.63865	-0.870507	-1.40037	-0.931759	-1.84198	-1.27029	-1.35329	-1.73184	-1.7292	-0.942205	0.0721495	0.723961	-1.55468	-1.82806	-1.17317	-1.23659	-1.3062	-0.968636	-2.01669	-1.25881	-1.57974	-1.65453	-1.15913	-1.12808	0.121608	0.498943
A0A287BL48	Sus scrofa	Ectonucleoside triphosphate diphosphohydrolase 5	ENTPD5	-3.19222	-1.48764	-0.913907	-0.189029	-0.0796076	-0.518765	-5.42764	-4.32197	-1.01838	-0.37267	-1.53746	-0.842766	1.18995	0.0546471	-1.5192	-2.41766	-0.812378	-0.542539	-0.322269	-0.491575	-2.65374	-1.66089	-0.701511	-0.0841962	-0.680643	-0.176535	-0.0246832	0.932519
A0A287BLY8	Sus scrofa	Talin 1	TLN1	0.519641	1.13055	1.11239	1.12771	1.22808	1.24626	0.962987	0.595786	0.85759	0.844457	1.22517	1.55176	0.0544797	0.736481	1.28001	0.726862	1.05506	1.01937	1.44223	1.72164	0.359381	0.0699485	1.28697	0.818089	1.30794	1.24993	0.358817	0.0850454
A0A287BN36	Sus scrofa	Uncharacterized protein	RAB5C	-6.21692	-2.95297	-1.63599	-1.14366	-1.70845	-1.12774	-1.87442	-2.49547	-1.29247	-1.44732	-1.25078	-0.899311	-0.920992	0.241853	-2.42114	-2.24801	-1.59874	-0.993463	-1.19044	-1.1251	-5.02478	-1.46098	-1.4283	-1.42371	-0.948078	-1.01575	0.28745	0.582541
A0A287BN49	Sus scrofa	Perilipin	PLIN3	-2.5259	-2.92854	-3.87918	-2.72275	-2.56561	-2.08666	-2.67724	-3.73607	-5.89296	-2.88276	-1.7795	-1.69059	0.325082	0.457563	-2.95235	-2.91464	-2.53619	-1.92988	-2.15277	-1.83077	-2.8184	-4.55465	-2.20443	-4.65074	-2.14256	-1.9511	0.667548	0.241066
A0A287BNK7	Sus scrofa	Plectin	PLEC	2.1899	1.44415	2.43427	1.86626	2.79406	2.44254	2.52098	1.61665	2.65886	2.72647	3.35631	2.94132	-0.441569	0.00813918	2.39191	1.85764	2.33603	2.54999	2.50233	2.33847	2.06826	1.75972	3.07057	2.97568	2.74861	2.69417	-0.223438	0.209529
A0A287BNQ2	Sus scrofa	Uncharacterized protein	UROD	-5.78146	-2.41292	-5.66071	-3.07521	-2.53296	-3.21017	-1.62637	-2.94071	-4.23986	-1.88145	-1.26331	-2.85067	-1.31184	0.0968398	-3.22673	-2.67174	-4.22814	-2.25639	-2.74333	-2.6837	-3.74516	-2.26957	-2.57151	-1.69482	-2.6401	-2.04394	-0.474155	0.165572
A0A287BNZ1	Sus scrofa	GIPC PDZ domain containing family member 2	GIPC2	-3.30421	-5.82763	-7.41406	-3.92716	-2.91603	-4.68368	-3.00911	-5.34863	-5.37848	-2.83798	-2.86906	-5.67111	-0.493067	0.28807	-5.80615	-4.77265	-2.60812	-2.72483	-5.47584	-2.51664	-4.65043	-3.74799	-2.8024	-5.24064	-5.14084	-2.9776	0.109276	0.849771
A0A287BP00	Sus scrofa	BH3-interacting domain death agonist	BID	-4.78187	-5.32153	-5.29178	-5.46739	-4.56375	-4.9003	-5.61816	-3.4867	-5.25531	-4.99033	-4.36546	-4.34523	-0.377572	0.336523	-5.65668	-7.34558	-4.673	-4.99806	-6.38535	-5.40193	-4.99372	-3.44465	-4.37333	-4.87248	-4.81097	-4.24888	-1.2861	0.0726159
A0A287BP81	Sus scrofa	Poly(U) binding splicing factor 60	PUF60	-5.46498	-7.07111	-1.80624	-5.67963	-1.74322	-1.53789	-4.58263	-7.03297	-1.81327	-1.98999	-2.1243	-1.77568	-0.664035	0.340901	-2.24858	-4.71323	-1.97438	-1.34881	-1.07661	-1.83269	-6.00962	-6.79824	-1.93505	-1.97183	-1.78799	-1.8069	1.18589	0.106905
A0A287BPN8	Sus scrofa	Adducin 1	ADD1	-5.0768	-5.88987	-1.95735	-1.61765	-1.88864	-1.58789	-6.44352	-2.29975	-4.26195	-3.55768	-1.6652	-2.5018	0.45195	0.63128	-1.94932	-4.8983	-1.9032	-1.89144	-1.26089	-1.75402	-2.45112	-2.20346	-1.91402	-1.94556	-1.88419	-2.23049	-0.171384	0.75279
A0A287BPP9	Sus scrofa	Proteasome subunit beta	PSMB1	1.29846	2.07114	1.91768	2.37092	2.03747	2.15641	1.82785	1.77175	2.08177	2.14865	1.64213	1.86663	0.0855501	0.584233	1.88566	1.4044	2.27901	2.40762	2.27769	1.80622	1.6951	1.98701	2.06678	2.378	1.90699	2.19907	-0.0287255	0.859067
A0A287BPV2	Sus scrofa	5'-nucleotidase, cytosolic II	NT5C2	-3.25751	-2.36236	-2.6417	-2.9957	-1.91682	-2.43399	-2.99128	-3.8561	-2.97733	-2.60373	-2.67444	-2.55603	0.341807	0.285838	-2.49671	-3.02977	-2.77134	-2.90424	-2.73631	-2.22567	-3.36839	-5.72915	-2.80045	-2.90729	-2.29804	-2.05928	0.49976	0.340901
A0A287BQK2	Sus scrofa	Inter-alpha-trypsin inhibitor heavy chain 3	ITIH3	-0.0251753	-0.413228	-0.823838	-2.42927	-0.294387	-1.13261	-0.0773108	-1.40147	-1.03227	-0.790851	0.126596	-1.46682	-0.0793974	0.835618	-0.431533	-0.63333	-4.08693	-3.4776	-0.563305	-0.649165	0.0540061	-2.32765	-0.224706	-1.03874	-0.829847	-1.23085	-0.707345	0.440279
A0A287BQQ3	Sus scrofa	Adducin 3	ADD3	-1.51073	-5.92459	-1.39327	-1.06894	-0.869331	-0.966268	-1.38561	-1.44844	-3.43876	-1.01832	-1.32093	-1.83098	-0.215011	0.822834	-1.57196	-1.33331	-1.28471	-1.23391	-0.954916	-4.36336	-5.52223	-1.2256	-7.28945	-1.26225	-5.26178	-1.05473	1.81231	0.261243
A0A287BQT2	Sus scrofa	Aconitase 1	ACO1	2.52356	2.99871	3.23806	3.32748	3.67161	3.96407	3.43839	3.40526	3.42683	3.4124	4.00589	4.06719	-0.338743	0.0437692	3.27523	3.0402	3.4259	3.73447	4.0376	4.16977	3.07651	3.52022	3.79557	3.74347	4.12745	3.94445	-0.0874163	0.49305
A0A287BQW3	Sus scrofa	H1 histone family member 0	H1F0	-4.67486	-5.85368	-1.03107	-0.470914	-1.37121	-1.12124	0.833839	-1.02094	-1.27757	-0.621991	0.510711	0.620623	-2.26127	0.0721291	-4.16821	-6.99014	-0.0248554	0.995251	-1.52825	-0.304739	-1.08672	-0.738148	0.157661	-0.0736553	0.12552	-5.74678	-0.77647	0.651467
A0A287BR41	Sus scrofa	Protein kinase C and casein kinase substrate in neurons 2	PACSIN2	-2.56944	-1.97805	-2.33271	-2.30656	-1.80396	-2.03868	-2.07812	-2.62628	-2.23893	-2.27062	-1.39277	-5.31998	0.482885	0.445487	-6.08199	-2.50441	-2.01553	-4.44654	-1.8728	-2.32825	-2.95566	-7.41918	-1.77551	-1.76624	-1.94348	-1.59724	-0.298701	0.808904
A0A287BR85	Sus scrofa	Uncharacterized protein	C4BPA	-4.76421	-7.75151	-2.56544	-3.18682	-4.77589	-0.394376	-4.5222	-4.48459	-2.2433	-4.23999	-2.06616	-5.20685	-0.112521	0.928246	-2.91895	-4.56124	-2.23097	-2.28669	-7.81407	-2.67823	-2.23406	-2.47511	-2.27626	-2.24146	-2.37451	-2.3408	-1.42466	0.159739
A0A287BRF1	Sus scrofa	Uncharacterized protein	LOC110258309	-0.608798	-0.557815	-0.615151	-0.934548	-0.312203	-0.299569	-0.107245	-1.61497	-0.692206	0.309218	-0.176117	-1.19005	0.0238824	0.948626	-1.3337	-1.22132	-0.563353	-1.48526	-0.906017	-0.57872	-0.493301	-0.947834	0.0889158	-0.371262	-0.739644	-1.15271	-0.412089	0.152009
A0A287BRG3	Sus scrofa	Splicing factor proline and glutamine rich	SFPQ	-4.95092	-4.64221	-4.0585	-1.18507	-1.25414	-1.10668	-1.25593	-5.59752	-1.75067	-6.36237	-0.637581	-0.336773	-0.209445	0.874201	-5.16479	-4.84731	-1.38724	-1.90646	-1.44833	-0.659785	-6.28621	-5.22786	-2.01453	-4.25136	-0.729216	-0.76629	0.643593	0.18758
A0A287BS00	Sus scrofa	Uncharacterized protein	TXNRD2	-2.45661	-3.02142	-6.99265	-2.77691	-3.19639	-3.73337	-3.3039	-3.08135	-3.2074	-3.83448	-4.99728	-5.73721	0.330711	0.719832	-2.31087	-2.57661	-3.90565	-4.43398	-2.82132	-4.97477	-3.76561	-3.51513	-2.78484	-4.49987	-3.5631	-2.82395	-0.011783	0.984048
A0A287BSA0	Sus scrofa	DnaJ heat shock protein family (Hsp40) member C5	DNAJC5	-4.77856	-5.73635	-6.67173	-1.59015	-4.64217	-3.56133	-4.6939	-2.17041	-1.72968	-4.98026	-4.17887	-1.53044	-1.28279	0.333465	-1.97747	-2.14695	-5.65502	-2.72772	-2.18449	-1.78496	-4.45863	-1.79578	-2.40679	-1.79397	-1.5637	-1.6265	-0.471875	0.555754
A0A2C9F350	Sus scrofa	Medium-chain-specific acyl-CoA dehydrogenase, mitochondrial	ACADM	-1.62324	-0.705461	-0.361932	-5.77308	1.13343	-0.491245	-4.59411	-3.02436	-0.357049	0.474922	-1.70122	-0.479138	0.309904	0.836144	0.440422	-5.21688	0.623741	0.214696	0.420473	0.543339	-5.6143	-0.964999	0.536007	0.689735	0.249441	0.734497	0.23257	0.870023
A0A2C9F352	Sus scrofa	Dehydrogenase/reductase SDR family member 4	DHRS4	-2.58177	-2.61357	-2.83727	-2.20707	-1.25312	-2.12946	-2.56075	-2.88151	-3.92198	-2.19401	-5.674	-2.82181	1.07197	0.182197	-1.91707	-2.60377	-1.93611	-1.71062	-1.75165	-5.8647	-2.76377	-5.56595	-2.55463	-2.22271	-2.66832	-2.07708	0.344757	0.719101
A0A2C9F380	Sus scrofa	Phosphoacetylglucosamine mutase	PGM3	-2.53538	-3.00646	-2.50554	-2.12445	-2.37001	-1.85367	-1.81151	-4.36553	-2.2919	-2.48477	-2.26429	-1.87899	0.116913	0.700897	-3.08912	-2.66709	-2.26906	-2.2657	-2.54784	-2.1468	-2.42287	-2.49418	-1.74821	-1.8626	-2.8197	-1.83303	-0.300838	0.074392
A0A2C9F385	Sus scrofa	Epoxide hydrolase	EPHX1	-5.54675	-2.95043	-8.82463	-4.77216	-1.69766	-0.690742	-5.27816	-6.24529	-2.3272	-1.42546	-1.40319	1.49234	-1.54924	0.30355	-5.1047	-4.93555	-3.03922	-3.01401	-4.25233	0.883948	-4.80154	-0.975175	-7.67913	-0.911325	-0.829071	1.3154	-0.930169	0.497013
A0A2C9F397	Sus scrofa	Triokinase/FMN cyclase	TKFC	1.44514	2.04015	2.0558	2.20592	2.45766	2.61484	2.16412	1.80366	2.35419	1.87433	2.87986	2.90029	-0.192821	0.293056	1.56174	1.73013	2.02501	2.5638	2.4059	2.8859	1.88788	1.91616	2.50746	2.45468	2.68937	2.60173	-0.147468	0.265977
A0A2C9F3A9	Sus scrofa	Nicotinamide phosphoribosyltransferase	NAMPT	-1.5207	-1.39054	-0.927992	-0.990768	-0.363227	-0.135461	-0.60369	-1.03107	-0.792858	-0.584907	-0.0770634	-0.0473413	-0.365293	0.0297884	-1.18647	-1.05775	-1.0173	-0.636452	-0.468667	-0.284554	-0.875191	-0.958666	-0.444244	-0.601929	-0.141877	-0.752067	-0.146204	0.360508
A0A2C9F3C0	Sus scrofa	Beta-glucuronidase	GUSB	-2.05099	0.0755906	-0.248583	-0.054425	-0.0993958	-1.26264	-0.0441492	0.287391	-0.274281	0.334772	-0.0429198	-1.24236	-0.44315	0.223266	-0.724035	-1.21063	0.0888755	-0.311337	-0.700847	-0.121925	-0.60578	-0.87118	0.530934	-0.273535	0.0167289	-0.596726	-0.196724	0.291176
A0A2C9F3D9	Sus scrofa	Vimentin	VIM	-0.888188	-3.88821	-0.366612	-5.33314	-0.49232	-0.693297	-7.15081	-6.61149	-3.27255	-1.55443	-0.543373	-0.596295	1.34453	0.379944	-0.995698	-4.42019	-0.836158	-1.11691	-0.228014	-0.732375	-4.46732	-3.64033	-4.02923	-4.34533	-0.411685	-0.0690043	1.43892	0.148624
A0A2I6SB80	Sus scrofa	Thy-1 cell surface antigen (Fragment)		-0.0920041	-0.371718	-3.84255	-0.146985	-6.93477	-3.9298	-0.24924	-4.62126	-4.48676	-0.803862	-4.56268	-3.53715	0.490521	0.601546	-0.25106	-0.456363	0.3632	-6.18332	-5.36098	-7.46304	-5.58828	-4.38075	-0.26038	-5.07003	-5.46723	-6.21044	1.27092	0.306614
A0PA01	Sus scrofa	Serine protease inhibitor 9	PI-9	-5.57106	-2.74143	-2.52187	-2.50273	-2.87677	-2.52343	-7.51577	-5.31583	-2.46297	-3.10382	-3.08485	-4.48174	1.20461	0.0424871	-2.15262	-4.46967	-2.0969	-3.04399	-2.69495	-3.45991	-2.77785	-5.30171	-2.89608	-2.63282	-2.85653	-6.63901	0.864328	0.145328
A0PFK5	Sus scrofa	F-actin-capping protein subunit alpha	CP	-0.666923	-0.332956	-0.184127	0.0240758	0.0306286	0.396313	-0.339953	0.084975	0.225436	0.280565	0.415139	0.696953	-0.349351	4.48269e-05	-0.497578	-0.254892	0.0777107	0.415711	0.159435	0.656966	-0.263805	-0.133072	0.208336	-0.219497	0.445823	0.53117	-0.00193355	0.989514
A0SEG9	Sus scrofa	Complement component C9		-1.63129	-0.80391	0.275944	-0.247298	-1.15155	-0.979494	-2.15954	-1.99896	0.431652	0.298527	-1.24155	-1.44688	0.263191	0.336549	-1.10743	-0.884862	-0.0305074	0.329832	-6.3634	-1.15346	-1.53484	-1.46335	0.542162	0.381273	-1.4536	-1.23914	-0.740387	0.423545
A0SEH0	Sus scrofa	Complement component C6		-1.04969	-1.61735	-0.751608	-0.899243	-1.6251	-1.25486	-0.895647	-1.50977	-0.503656	-0.393759	-0.509358	-1.38735	-0.333049	0.120048	-0.883695	-5.47709	-0.879725	-1.32033	-1.1914	-1.53416	-0.648508	-1.02178	-0.633109	0.0519309	-0.973629	-1.449	-1.10205	0.175204
A0SEH3	Sus scrofa	Complement C8 gamma chain	C8G	0.190531	0.331288	0.0796957	-0.10333	0.692029	0.259699	0.95032	0.148302	0.290984	0.432233	0.677896	-0.0231754	-0.171108	0.355181	0.23101	0.026662	-0.190728	-1.22821	1.0416	0.113738	0.885757	0.646453	-0.218542	0.335554	0.840083	0.0329299	-0.42136	0.183776
A1XQS7	Sus scrofa	MCEE	MCEE	-1.29017	-0.636068	-4.59344	-0.526687	-1.09254	-1.4599	-1.01222	-1.00995	-1.271	-1.29426	-2.32605	-6.15277	0.577906	0.607373	-0.338779	-0.803943	-0.603433	-0.812349	-5.55069	-0.635898	-1.27475	-1.15556	-1.31118	-1.34493	-4.0263	-1.28329	0.275154	0.488809
A1XQU9	Sus scrofa	40S ribosomal protein S20	RPS20	0.338604	0.0363052	-2.08714	-3.75138	-4.63859	-5.69942	-6.59046	-5.02695	-4.58959	-2.2418	-1.42511	-4.59334	1.44427	0.420252	-0.418935	-0.367202	-2.49935	-5.02957	-1.46918	-6.06791	-1.65386	0.320683	-2.5398	-2.35288	-1.17343	-1.93974	-1.08552	0.233102
A1YIZ1	Sus scrofa	Selenide, water dikinase 2	SEPHS2	-7.06844	-6.79978	-4.32008	-0.769685	-4.67554	-0.650317	-4.44493	-5.13295	-2.41921	-0.712244	-0.962712	-0.321069	-1.71512	0.0286058	-5.04344	-3.42973	-0.666688	-0.696319	-0.65456	-0.692249	-4.54658	-3.15528	-0.767762	-0.587127	-3.55881	-0.337056	0.294939	0.600944
A2SW51	Sus scrofa	Monocyte differentiation antigen CD14	CD14	-2.15875	-1.66706	-0.907687	-1.2823	-1.20542	-1.65758	-1.52324	-2.76614	-0.316843	-0.923287	-4.98094	-2.59188	0.703921	0.353847	-1.95013	-2.56416	-1.54443	-6.95541	-2.28907	-3.79062	-1.58877	-2.49947	-2.70049	-1.71284	-1.9999	-6.04914	-0.42387	0.703076
A3EX84	Sus scrofa	Galectin	LGALS3	4.84984	5.07241	5.55272	5.61723	6.07429	5.72745	5.68109	5.11401	5.62056	5.44572	5.83885	5.76803	-0.0957216	0.565996	5.5255	4.88623	5.92207	6.07495	6.20889	5.69703	5.25669	5.25394	5.78331	5.52477	5.94846	5.61636	0.155191	0.265173
A5A755	Sus scrofa	Guanine nucleotide-binding protein (Fragment)	GNAQ	-2.9328	-3.09818	-3.825	-2.24918	-2.44972	-2.07458	-2.7839	-3.83924	-2.59193	-2.62496	-2.40257	-2.56323	0.0293932	0.922373	-4.68359	-3.35665	-6.19278	-2.17564	-2.50113	-2.10737	-2.93176	-2.83925	-2.3615	-2.55927	-2.17606	-2.51545	-0.938977	0.215242
A5A8W8	Sus scrofa	Complement component 4A	C4A	4.46303	4.49968	4.99607	4.73904	4.75082	4.91951	4.6241	4.46614	4.90104	4.98285	4.98497	4.43154	-0.00374951	0.974987	4.48017	4.34773	4.80567	4.64565	4.86316	4.77334	4.53649	4.30509	4.85448	5.14937	4.87266	4.40918	-0.0352606	0.768552
A5D9J6	Sus scrofa	Proteasome subunit beta	PSMB8	-5.4133	-4.79108	-4.97276	-0.0223179	-0.209683	-0.018431	-0.0989133	-0.445453	-0.0876818	0.069702	-1.43469	0.0133294	-2.24065	0.118083	-1.20705	-4.96572	0.463291	0.0559112	0.502529	0.198433	-0.137102	0.149125	0.175973	0.0374794	-0.0290625	0.228446	-0.896246	0.351573
A5GFS4	Sus scrofa	Phosphoenolpyruvate carboxykinase 1	PCK1	0.769368	1.41836	1.26297	1.53512	2.35347	2.30415	2.19205	1.55861	1.49066	1.71936	2.63988	2.8683	-0.470904	0.0651352	0.778374	1.3763	1.57292	2.15959	2.32527	2.42872	1.63665	1.58481	2.0929	1.72719	2.81869	2.70522	-0.320712	0.129808
A5GFS8	Sus scrofa	Vesicle-associated membrane protein-associated protein B	VAPB	-5.58198	-5.68697	-1.47007	-1.60639	-3.28937	-1.00999	-5.11544	-2.10223	-1.09796	-0.863517	-2.00301	-1.09141	-1.06187	0.104976	-2.85195	-5.09421	-3.98813	-1.03937	-1.40977	-0.928895	-2.75941	-5.10521	-1.10832	-1.27405	-1.32727	-3.53216	-0.0343192	0.963332
A5GFU6	Sus scrofa	GNAS complex locus	GNAS	-1.42131	-3.76871	-6.34942	-4.58252	-4.24084	-5.3979	-5.8686	-4.07064	-6.2295	-7.3997	-2.07927	-2.45647	0.390581	0.749598	-5.50261	-3.6958	-4.75102	-1.83441	-2.46884	-2.50438	-6.31752	-3.21546	-2.90975	-2.20553	-7.75822	-2.44834	0.682963	0.52235
A5PF02	Sus scrofa	Complement component 2	C2	1.14345	1.55239	2.00643	1.62056	1.99454	1.86517	1.60011	0.402356	1.5556	1.65717	1.826	1.52557	0.269291	0.274341	1.95617	1.51729	1.61946	1.22502	1.55819	1.71346	0.115689	-0.0425011	1.92399	1.82645	1.97156	1.45753	0.389476	0.408703
A5PF08	Sus scrofa	Choline transporter-like protein 4	SLC44A4	0.150103	-0.066911	-0.00450277	0.453195	0.269728	0.747548	-0.0234566	0.376046	0.265966	0.251642	0.0820402	0.644321	-0.00789972	0.947151	0.330595	-0.455155	0.574948	0.784977	0.747645	0.877444	-0.301069	-0.0934684	0.700449	0.579847	0.725126	0.616981	0.105431	0.485784
A6M930	Sus scrofa	Eukaryotic translation initiation factor 4A isoform 2	EIF4A2	0.679844	0.791694	1.40309	1.10101	1.32893	1.57933	1.30589	0.833045	1.51639	1.25764	1.54808	1.93724	-0.252397	0.0332069	0.751729	1.16244	1.19262	1.6167	1.36196	1.62317	1.0686	1.03349	1.51168	1.28953	1.54458	1.95145	-0.115119	0.35757
A7E1T5	Sus scrofa	Uncharacterized protein (Fragment)		-6.68146	-4.84975	-4.18873	-3.3766	-3.64994	-3.1134	-3.30725	-6.30963	-4.83503	-3.37328	-2.83518	-2.37344	-0.471013	0.518537	-5.94727	-3.63441	-4.01029	-2.6249	-3.32416	-2.7823	-3.48211	-4.05563	-2.97732	-6.85714	-3.4729	-4.31253	0.47238	0.635079
A7YB43	Sus scrofa	Beta-globin (Fragment)		0.287638	0.045452	-3.23146	-0.821359	-3.47468	-3.54668	1.09329	0.656674	-0.372833	-1.41408	-0.221911	-5.62792	-0.809052	0.372991	-0.0138514	-0.41961	-1.38972	-3.24555	-1.46956	-2.98493	1.15154	-0.264709	-1.88939	-1.79357	-1.18699	-6.1187	0.0964303	0.891648
A8U4R4	Sus scrofa	Transketolase	tkt	5.06197	5.2792	5.34213	5.27767	5.53552	5.4558	5.27924	4.82711	5.24792	5.27128	5.38232	5.38851	0.0926536	0.344972	5.26528	5.08209	5.61103	5.57185	5.58076	5.61501	4.93838	5.13375	5.41163	5.17106	5.38276	5.58458	0.183977	0.0466132
A9XFX6	Sus scrofa	F-actin-capping protein subunit beta	Capzb	0.523582	0.696075	1.02831	1.15178	1.2138	1.22326	1.06595	1.03791	0.914387	1.15187	1.38179	1.30222	-0.169552	0.142961	0.897196	0.702007	1.00897	1.46993	1.2003	1.2299	0.930131	1.18388	1.41283	0.832065	1.21544	1.57753	-0.107261	0.553198
B0KYV5	Sus scrofa	LIM domain and actin-binding protein 1	LIMA1	-4.74079	-4.33147	-4.3063	-4.33992	-4.1074	-3.59821	-3.94286	-4.62043	-3.8578	-3.51188	-4.65733	-3.08197	-0.291969	0.270149	-4.20287	-4.29317	-3.14879	-2.57927	-4.31891	-4.13916	-5.43339	-4.28132	-3.15484	-4.47446	-5.56944	-3.62526	0.642757	0.156207
B1PSB6	Sus scrofa	Adiponectin (Fragment)	ADIPOQ	0.8938	0.752903	1.37256	1.04987	0.573374	1.29775	1.15111	1.07074	1.33086	1.19733	1.18246	-0.263034	0.0451321	0.891825	0.787554	0.960079	1.07713	0.358137	0.816801	0.346953	1.31291	0.707757	0.991306	1.1544	0.793564	0.0295709	-0.107144	0.585235
B2CCY7	Sus scrofa	Nuclear matrix protein 200	nmp-200	-6.85168	-1.89781	-6.86022	-4.70933	-1.66408	-2.01349	-1.64997	-0.42595	-4.66945	-1.68159	-1.24289	-1.44869	-2.14635	0.0324535	-2.01598	-1.98598	-4.23672	-1.67071	-1.17541	-1.40262	-1.91121	-4.06242	-5.88758	-2.21371	-1.88894	-1.17295	0.774897	0.0960896
B2CZG2	Sus scrofa	Intelectin 2	ITLN2	1.99159	2.0977	2.69327	1.81411	2.22431	2.07597	1.97363	1.82667	2.61034	1.91523	2.14317	2.38522	0.0071149	0.932724	1.91154	1.4714	2.39697	1.6123	1.41649	2.41546	1.79298	1.95466	2.64094	2.10493	1.68138	2.25052	-0.200206	0.146148
B2D2K8	Sus scrofa	Solute carrier family 3 member 1	SLC3A1	1.62318	2.33237	2.21788	3.02148	2.7779	2.80489	2.31508	1.86681	2.46915	2.92328	2.71661	2.33606	0.0251195	0.895313	2.45893	1.6965	2.99978	3.43977	2.83374	2.60074	1.90612	2.26465	3.01103	2.75392	2.79306	2.43575	0.144155	0.466208
B2LUG8	Sus scrofa	Interferon stimulated gene 15		-2.53574	-2.63282	-5.70408	-3.71333	-6.15776	-2.88335	-5.93057	-4.5378	-7.94719	-5.65845	-2.6077	-2.44655	0.916866	0.413413	-3.89297	-2.49723	-4.94499	-4.80911	-2.63827	-2.2921	-2.77033	-2.85597	-3.53466	-4.85735	-2.36184	-6.96583	0.378552	0.692333
B2XWS1	Sus scrofa	Guanylate binding protein 1	GBP1	-1.70132	-0.841103	0.0880844	-0.11765	0.285073	-0.448079	-1.52913	-1.40672	0.186124	-0.748171	-0.0225146	-0.132204	0.152937	0.39492	-1.48289	-1.45583	-0.119261	0.367485	-0.481484	-0.294453	-1.69065	-1.67149	-0.287689	-3.0025	-0.222232	-0.327405	0.622588	0.312371
B3VK30	Sus scrofa	Non-receptor type protein tyrosine phosphatase SHP1 (Fragment)	PTPN6	-6.82166	-2.12836	-5.2967	-2.99579	-2.29538	-2.44704	-2.2983	-5.61268	-2.76669	-5.88685	-2.08998	-2.36279	-0.161273	0.902762	-2.68784	-5.82534	-2.36362	-3.66677	-2.48524	-2.28788	-2.9976	-3.21425	-2.59858	-7.46121	-2.07823	-2.98613	0.336554	0.706338
B5APU3	Sus scrofa	Actin-related protein 2	ACTR2	0.709106	1.15419	1.35898	1.74148	2.0008	1.7919	1.55267	0.712817	1.34097	1.64148	1.92527	1.85776	-0.0457535	0.803702	1.40207	0.925251	1.61857	1.58539	1.55974	1.98023	1.28896	1.23563	1.71691	2.06249	2.05129	1.85554	-0.189926	0.155414
B5APU6	Sus scrofa	Actin-related protein 2/3 complex subunit	ARPC1B	0.95633	0.993047	0.669584	0.813264	1.34106	1.24094	1.17449	0.360997	0.531339	0.112999	1.00603	1.27083	0.25959	0.141785	1.10235	0.797437	0.819083	0.744948	1.48185	1.09981	0.637405	0.944671	0.347236	0.32339	1.22239	1.24517	0.220869	0.125724
B5APU9	Sus scrofa	Actin-related protein 2/3 complex subunit 4	ARPC4	1.00946	1.3053	1.38975	1.52947	2.32591	1.98515	1.62749	1.46379	1.64224	1.76826	2.00019	1.96994	-0.154478	0.281233	1.07321	1.44165	1.63327	1.71533	1.81715	1.83448	1.61257	1.60314	1.80526	1.64999	1.89399	1.95067	-0.166758	0.098708
B5APV0	Sus scrofa	Actin-related protein 2/3 complex subunit 5	ARPC5	-0.0526454	0.894837	1.1033	1.05701	1.13994	0.671106	1.042	0.73044	0.874563	0.744421	1.35166	1.04233	-0.161978	0.487204	0.951173	1.33908	0.96053	0.844227	1.67143	1.70882	-4.53375	0.594117	-1.20041	0.700114	1.69573	1.44946	1.46167	0.152835
B6CVD6	Sus scrofa	Thioredoxin domain-containing 4	TXNDC4	-1.61254	-0.901668	0.00416412	0.168055	0.668666	0.303497	-0.506861	-1.52456	-0.295369	0.259494	-0.2863	0.238755	0.124169	0.686877	-0.565091	-0.826822	-0.0284952	0.345198	0.458441	0.123227	-2.03818	-0.983916	0.343979	1.13054	-0.00205659	-0.0149517	0.178507	0.596218
B6E241	Sus scrofa	Growth factor receptor bound protein 2	GRB2	-1.46191	-1.19838	-0.629983	-0.705822	-0.475227	-0.634299	-0.824766	-5.10582	-0.784007	-0.759506	-0.753593	-0.38726	0.584889	0.427688	-1.60647	-1.2559	-0.350345	-0.501065	-0.383533	-0.327988	-1.02082	-1.09658	-0.575401	-0.801939	-0.382608	-0.593422	0.007577	0.95864
B7STY5	Sus scrofa	Chloride intracellular channel protein	CLIC5	-2.36117	-2.4959	-2.47444	-1.82486	-1.70686	-2.03178	-4.20453	-2.44749	-2.30263	-2.21087	-2.00845	-1.15192	0.238482	0.547421	-2.55532	-2.70685	-2.12393	-1.82091	-2.05557	-1.41947	-4.4351	-2.09091	-1.52721	-5.61551	-1.98747	-1.30722	0.713561	0.368266
B7U2G5	Sus scrofa	Galectin	LGALS13	-4.75703	-5.63941	-1.94278	-4.99603	-1.56131	-3.55278	-1.05967	-0.924055	-5.37374	-4.47167	-0.723089	-0.923136	-1.49567	0.262661	-1.27014	-6.20119	-1.59844	-2.40859	-0.80618	-1.32928	-1.40489	-1.4081	-2.20259	-4.26767	-1.26066	-0.924221	-0.357619	0.718782
B7U2G6	Sus scrofa	Galectin		2.22999	2.67504	3.41255	3.55117	3.00819	3.42006	3.02597	2.99202	3.44071	3.73224	3.50829	3.71358	-0.352634	0.0232308	2.69755	2.94561	3.46503	4.25641	3.11521	3.52831	2.97998	3.12381	3.9028	4.19843	3.17892	3.83753	-0.202225	0.0397458
B8XH67	Sus scrofa	Na(+)/H(+) exchange regulatory cofactor NHE-RF	SLC9A3R1	1.53561	2.14547	2.64145	2.86054	2.68045	3.0229	2.35236	1.93586	2.74357	2.88361	2.84043	3.48703	-0.226072	0.186946	1.84288	1.76357	2.91238	3.3307	2.89538	3.61735	2.07525	2.8219	3.32127	2.78784	3.15518	3.54809	-0.224547	0.347119
B8Y648	Sus scrofa	Ubiquitin-conjugating enzyme E2L 3	UBE2L3	-6.20842	-0.104589	0.0827808	0.281723	0.144372	0.186552	-0.340092	-0.482327	0.00982814	-0.275133	0.298838	0.383589	-0.868714	0.427807	-4.42598	-0.856898	0.0882961	0.524761	0.37252	0.243833	-0.132452	0.0554583	0.0708558	-0.23244	0.397592	0.369841	-0.763721	0.348413
B9TRW9	Sus scrofa	Guanine nucleotide-binding protein subunit gamma	GNG12	-2.41377	-4.35101	-1.57835	-2.81566	-2.03355	-1.61717	-7.00339	-4.21675	-4.46984	-2.11758	-2.06059	-1.11634	1.02916	0.300359	-4.61325	-5.83174	-1.05267	-0.518423	-1.47743	-0.850415	-4.83096	-3.74485	-4.40481	-6.33354	-1.10348	-0.889892	1.1606	0.369142
B9TSR8	Sus scrofa	Complement factor B	CFB	3.95776	4.15189	4.31522	3.92673	4.51437	4.45618	4.27817	3.66235	4.41918	4.40683	4.39317	4.28149	-0.0198399	0.896155	4.05667	3.85702	4.31371	3.91097	4.06625	4.4221	4.15822	3.92546	4.58791	4.27983	4.41711	4.11071	-0.142086	0.230534
C3S7K5	Sus scrofa	Protein S100-A8	S100A8	1.68549	3.22338	2.54698	1.59562	3.21833	2.72637	1.26842	-0.00956505	0.663194	0.691561	1.62925	1.10675	1.60776	0.00942687	2.88198	1.26577	2.88558	1.17154	2.43212	2.08143	1.1198	1.35265	1.35498	-0.448765	1.49427	1.92926	0.986038	0.0286542
C3S7K6	Sus scrofa	Calcium-binding protein A9	S100A9	2.08696	2.64545	2.22861	1.60818	2.75013	2.88139	1.26987	0.201909	1.48219	0.604685	1.82958	2.2216	1.09848	0.0101696	2.55188	1.52561	2.71161	1.61821	2.75879	2.6555	0.984886	1.05146	0.798412	-0.442743	2.23421	2.06026	1.18918	0.0109577
C3VPJ5	Sus scrofa	Claudin	CLDN3	-3.21731	-3.16465	-2.56791	-2.73515	-2.85377	-2.60136	-3.95006	-4.09761	-3.08392	-2.27963	-2.9707	-2.3011	0.257147	0.314537	-3.67543	-2.83442	-2.46548	-1.61762	-2.7504	-2.47996	-4.46978	-3.36453	-2.06889	-2.49278	-2.69569	-2.73968	0.334671	0.159772
C4MXZ1	Sus scrofa	ADP-ribosylation factor 1	ARF1	0.239015	1.40805	1.54078	1.68768	1.96608	1.82686	1.47347	1.22145	1.22053	1.56821	1.73867	1.8987	-0.0754272	0.76404	1.57121	1.29951	1.44272	2.02979	1.64481	2.00521	1.77602	1.54035	1.63319	1.45275	1.80434	2.12941	-0.0571363	0.673678
C5H0C6	Sus scrofa	Ubiquitin thioesterase	OTUB1	-2.07692	-1.3139	-0.911365	-0.763861	-0.947002	-0.933944	-0.901595	-1.4483	-0.510284	-1.13234	-0.559234	-0.925362	-0.244979	0.321226	-1.11817	-1.54111	-0.811513	-0.67691	-0.91192	-1.02109	-1.29422	-1.10378	-0.574188	-0.949191	-0.87013	-0.765058	-0.0873572	0.469524
C5I4T6	Sus scrofa	Phosphoenolpyruvate carboxykinase 2	PCK2	-0.203158	-0.687212	-0.66134	-0.0238823	1.04297	-0.3776	-0.00415197	-0.628696	-0.463019	0.0424156	-0.771937	-1.15643	0.345267	0.343692	-0.0900615	-0.818239	0.004306	0.0649047	1.00494	-0.599153	-0.398789	-0.62927	-0.0477596	-0.143241	0.0619731	0.0193213	0.117411	0.605845
C6L245	Sus scrofa	Putative trypsinogen	try	-2.41658	-4.72092	-1.53691	-1.17781	-0.82485	-2.40891	-0.448173	-1.78799	-0.653933	-0.624461	-0.0751164	-1.89666	-1.26661	0.0245553	-1.15298	-1.50074	-0.926803	-3.52073	-1.38437	-2.05127	-0.381547	-1.04419	-1.77382	-1.72023	-1.21767	-0.957212	-0.573705	0.177516
D0G0B3	Sus scrofa	Acetyl-Coenzyme A acyltransferase 2	ACAA2	-1.05437	-0.727651	-2.69092	-1.98234	-0.584222	-1.82477	-1.61267	-1.40934	-2.1174	-2.02732	-2.61455	-2.31295	0.538325	0.187324	-0.46299	-0.740802	-2.09101	-1.85223	-0.76852	-1.60302	-1.59485	-1.54715	-2.1617	-1.26431	-1.55371	-0.979701	0.263808	0.432611
D0G0C7	Sus scrofa	Antioxidant protein 1 homolog (Yeast)	ATOX1	-0.789236	-0.0803866	0.0480413	0.332547	0.067876	0.778241	0.240577	-0.244802	0.237505	0.254747	1.00118	0.924901	-0.342837	0.162688	-0.726441	-0.0105647	0.16305	0.745736	0.382714	0.954018	0.352693	0.198716	0.624125	0.4652	0.697433	0.667401	-0.249509	0.28558
D0G0C8	Sus scrofa	Chaperonin containing TCP1 subunit 2	CCT2	-1.88578	-0.9643	-0.393798	-0.196609	0.122285	0.186891	-0.641421	-1.28078	-0.0945994	-0.132038	1.02255	0.80705	-0.468678	0.0997201	-0.793587	-2.06575	-0.288512	0.202695	-0.23668	0.562037	-0.913447	-0.553616	0.038599	0.0532708	0.376969	0.156357	-0.296322	0.34681
D0G0C9	Sus scrofa	T-complex protein 1 subunit eta	CCT7	-1.54395	-1.44983	-1.4549	-1.14788	-0.737741	-0.793763	-1.09562	-1.55236	-0.49891	-0.840321	-0.512832	-0.587382	-0.340105	0.0641596	-1.66289	-0.553854	-1.30899	-1.06354	-0.768857	-0.772923	-2.29624	-2.32114	-0.88147	-0.992469	-0.481989	-0.00764816	0.141651	0.722405
D0G6X4	Sus scrofa	Farnesyl diphosphate synthase	FDPS	-0.60561	-0.579555	0.389754	0.294719	-0.574824	-0.405145	0.012625	-0.52267	0.778023	0.600217	-0.0110537	0.0618202	-0.399937	0.00475842	-0.769691	-0.151088	0.275934	0.469073	-0.312168	0.147843	-0.0119759	-0.236138	0.591542	0.730886	-0.333519	0.566624	-0.274586	0.0804133
D0G777	Sus scrofa	S-adenosylmethionine synthase	MATA2	-1.28131	-0.544312	-0.125863	0.0404051	0.0592118	0.551781	0.238911	-0.774465	0.164795	0.275988	0.52113	0.525117	-0.375261	0.193463	-0.637021	-0.079535	-0.205712	0.0534949	0.313686	0.466676	-0.114292	-0.21004	0.485703	0.498041	0.586674	0.512665	-0.30786	0.0579787
D0G7F6	Sus scrofa	Triosephosphate isomerase	TPI1	5.54225	5.83111	5.60917	5.7422	6.01328	5.99954	5.79487	5.52602	5.65242	5.57897	5.82151	5.95039	0.0688953	0.433069	6.09202	5.71473	5.93964	5.97971	5.90887	6.2334	5.55626	5.98573	5.71242	5.5822	5.80505	6.022	0.200785	0.135999
D6BV38	Sus scrofa	L-gulonate 3-dehydrogenase	GulDH	-0.161819	0.476823	1.49787	1.53361	1.4082	1.60403	0.8981	0.530089	1.39809	1.28962	1.77769	1.92914	-0.244003	0.254915	0.407383	0.495028	1.43107	1.82015	2.03793	1.75407	0.691362	0.779987	1.4573	1.61944	1.68794	1.27326	0.0727234	0.606071
D7EZN2	Sus scrofa	Triacylglycerol lipase	PNLIPRP2	0.654069	1.35127	-0.0408579	-0.525442	1.58096	1.25841	1.14988	0.64217	-0.393654	-1.48239	1.80329	1.44864	0.18508	0.468167	0.994966	0.553153	-0.403983	-0.491099	1.08192	1.24438	1.10387	1.13252	0.264978	0.312038	1.24457	1.60483	-0.447245	0.0115083
E0YLM4	Sus scrofa	Mesencephalic astrocyte-derived neurotrophic factor	MANF	-4.9208	-5.13151	-6.58771	-1.31841	-5.07946	-4.16388	-4.3369	-7.21568	-8.58001	-1.01303	-3.92589	-1.31687	-0.135563	0.868202	-4.15351	-6.44028	-0.987487	-0.7887	-0.351422	-0.980961	-5.13145	-5.7217	-0.857206	-0.72653	-3.77902	-8.52183	1.83923	0.212825
E1CAJ5	Sus scrofa	Protein disulfide-isomerase	grp-58	0.399511	1.04334	2.099	2.46203	1.48666	1.55795	1.21313	-0.254476	1.88636	2.37919	1.23368	1.77732	0.135549	0.652011	0.969525	0.806833	2.26708	3.09163	1.69181	1.83653	0.193954	1.17547	2.43997	3.10243	1.40833	1.93243	0.0684709	0.69745
E1CAJ6	Sus scrofa	Protein disulfide isomerase P5	pdi-p5	-1.2397	-0.759961	-0.915159	-0.372346	-0.26807	-0.282591	-1.07048	-7.59269	-0.598317	-0.452227	-0.886365	-0.324998	1.18121	0.346754	-0.663661	-0.940611	-0.46686	0.186421	-0.410852	-0.164341	-1.86245	-6.74548	-0.343673	0.560019	-0.86301	-0.0678045	1.14375	0.286999
E3UV40	Sus scrofa	Mitogen-activated protein kinase	ERK2	-1.7181	-2.30404	-4.02004	-1.54805	-1.49694	-0.729301	-1.6585	-1.17439	-0.972479	-2.04619	-1.45016	-1.15198	-0.560463	0.355822	-1.89358	-7.22389	-1.19284	-1.08767	-1.12505	-0.987635	-0.4051	-1.0669	-1.00344	-1.13287	-1.1456	-1.05172	-1.28418	0.257235
E7EI20	Sus scrofa	Rho GDP dissociation inhibitor alpha	ARHGDIA	1.66638	1.64801	1.82028	2.00615	2.15254	2.17782	1.9194	1.61857	1.81829	1.87329	2.0021	2.02071	0.03647	0.591963	1.38747	2.09458	1.95793	1.99843	2.1868	2.18425	1.54685	1.98548	1.81425	1.89646	1.87839	2.08162	0.101068	0.160083
F1REX9	Sus scrofa	Actin-related protein 2/3 complex subunit	ARPC1A	-5.47275	-5.60364	-0.398137	-0.05504	0.131473	-0.316845	-0.072707	-5.03481	0.541758	0.0538675	0.232577	0.177621	-1.26887	0.189582	-0.560001	-4.51641	-0.446334	-0.0375202	0.761729	-0.0783125	-0.35664	-0.257805	-0.229956	-0.431625	0.303417	0.00710189	-0.65189	0.413581
F1RF93	Sus scrofa	F-box protein 6	FBXO6	-4.10408	-3.02095	-2.66614	-2.78293	-2.24858	-2.42726	-2.4547	-3.83534	-2.48125	-1.37914	-1.68185	-2.86943	-0.424704	0.337959	-3.65105	-3.63385	-2.12253	-1.84263	-2.4396	-2.77453	-2.93844	-3.86972	-1.51437	-1.83877	-1.7755	-1.9745	-0.425484	0.060196
F1RFI8	Sus scrofa	EWS RNA binding protein 1	EWSR1	-5.71273	-5.52779	-2.03455	-4.85535	-3.15886	-6.19538	-2.49633	-4.70327	-4.44229	-2.58149	-2.10093	-4.78482	-1.06259	0.232085	-6.74594	-5.10626	-4.3512	-1.98027	-2.27499	-4.76326	-4.67254	-6.60236	-2.49946	-6.24645	-2.91437	-2.16062	-0.0210193	0.985299
F1RFK7	Sus scrofa	BAI1 associated protein 2 like 1	BAIAP2L1	-2.58619	-2.00852	-1.69361	-1.43358	-1.48627	-1.19805	-2.1795	-3.12958	-1.81627	-1.23933	-1.85269	-0.781391	0.0987532	0.697466	-2.41449	-1.75887	-1.59412	-0.88138	-1.36496	-0.560678	-2.52099	-2.0237	-1.26872	-0.906439	-1.33574	-1.03547	0.0860929	0.473145
F1RFQ7	Sus scrofa	GTP-binding nuclear protein Ran	RAN	1.65503	1.11069	0.104403	0.576093	0.756604	0.973209	1.25415	1.13762	0.632676	0.319929	0.841925	0.701916	0.0479679	0.742701	0.664909	1.42222	0.254198	0.350491	0.757196	0.76237	1.0802	1.03488	0.399782	0.153667	0.399639	0.901286	0.0403227	0.771703
F1RFY1	Sus scrofa	Profilin	PFN1	3.59431	4.24732	4.40524	4.88281	4.76902	4.83773	4.20707	3.74969	4.64068	4.51166	4.96827	5.14929	-0.081704	0.659246	4.54697	4.01851	4.60846	5.0727	4.81363	5.09861	4.10695	3.98974	4.82007	4.74926	4.98278	4.37166	0.189737	0.264699
F1RG17	Sus scrofa	Nucleoside diphosphate kinase	NME3	1.02474	1.96209	1.39845	1.86704	0.884523	2.02139	1.46535	1.62924	1.28668	1.39304	1.73372	1.50939	0.0234706	0.921061	2.04403	1.42265	1.79787	1.84456	2.33712	1.73652	1.39034	1.36427	1.50436	1.8484	1.66548	1.80841	0.266915	0.104702
F1RG31	Sus scrofa	Hydroxyacylglutathione hydrolase	HAGH	-1.24929	-0.705746	-1.08805	-0.901232	-1.19998	-0.784917	-1.08909	-1.03398	-1.13031	-1.22848	-1.3548	-1.24021	0.191276	0.0922116	-1.01577	-1.99681	-0.873211	-0.432258	-0.907989	-0.753104	-0.835348	-0.999155	-1.06914	-0.954199	-0.929293	-0.57905	-0.102158	0.645223
F1RG45	Sus scrofa	Angiotensinogen	AGT	2.19736	2.14103	2.21405	1.95156	2.11468	2.27983	2.55388	1.65617	2.1354	1.73437	2.17828	1.1538	0.247769	0.290517	2.3659	1.94098	1.80272	1.5341	1.84478	1.56256	2.2153	1.64402	1.89374	1.94635	1.91301	1.12067	0.0529911	0.690291
F1RGA9	Sus scrofa	Coronin	CORO1C	-2.13096	-6.91939	-3.38331	-2.92717	-1.53359	-1.81302	-2.26993	-1.97467	-2.49217	-2.7844	-2.12093	-1.77151	-0.882304	0.33948	-1.90551	-1.86721	-2.64535	-2.22994	-2.0647	-1.74721	-5.00736	-6.08801	-2.59826	-2.95547	-1.87361	-1.70383	1.29443	0.155101
F1RGC8	Sus scrofa	NLR family pyrin domain containing 6	NLRP6	-2.77344	-1.26503	-1.98443	-0.985037	-0.839139	-0.672713	-1.74408	-2.63199	-1.5195	-1.50672	-1.15595	-0.680548	0.119831	0.73753	-1.07335	-1.49639	-1.4276	-0.844743	-1.17384	-0.677387	-2.48261	-1.63422	-0.979185	-1.28617	-1.17366	-0.392784	0.20922	0.476506
F1RGC9	Sus scrofa	Proteasome 26S subunit, non-ATPase 13	PSMD13	-7.53903	-4.97089	-5.69398	-3.19504	-2.93903	-2.73799	-6.04458	-3.59108	-3.12835	-4.48271	-2.3074	-3.12774	-0.732349	0.25438	-3.54219	-4.08677	-6.48526	-3.82419	-3.03174	-2.51229	-3.73225	-5.20157	-3.0754	-2.96127	-2.60608	-2.90839	-0.499581	0.473802
F1RGD9	Sus scrofa	Histidyl-tRNA synthetase	HARS	-6.50366	-2.31226	-2.25459	-1.58602	-0.789948	-1.9398	-2.15307	-4.39658	-2.25626	-1.97164	-1.10858	-2.46738	-0.172129	0.853829	-2.54065	-4.92059	-1.43458	-1.50073	-1.99378	-2.17008	-3.35265	-3.14007	-1.62008	-1.80399	-1.61798	-2.76012	-0.0442529	0.912836
F1RGI2	Sus scrofa	Platelet activating factor acetylhydrolase 1b catalytic subunit 3	PAFAH1B3	-4.68609	-3.76603	-3.29159	-2.80279	-2.65003	-6.68758	-5.04496	-4.38571	-5.28795	-5.45929	-2.23669	-2.54998	0.180078	0.861044	-4.33092	-4.38885	-6.73622	-5.37611	-3.87349	-2.85488	-3.99876	-2.42276	-3.12534	-3.18793	-2.53997	-2.73849	-1.5912	0.0298715
F1RGJ2	Sus scrofa	Catenin alpha 1	CTNNA1	-0.558848	0.314459	1.01445	0.70337	0.948941	0.895632	0.961361	0.214844	0.965771	0.946605	1.27604	1.189	-0.372601	0.182768	-0.221068	-0.391376	1.04965	1.18648	0.784686	0.92515	0.243131	0.456807	1.33427	1.21536	0.99195	0.961869	-0.311644	0.0566625
F1RGX4	Sus scrofa	Uncharacterized protein	LOC110259958	10.9569	11.0667	10.2856	10.4801	10.1611	10.1673	10.9708	11.2864	10.6695	10.5715	10.1809	9.71055	-0.0453196	0.711169	10.9734	11.0448	10.2339	9.65707	10.4846	10.2023	11.031	11.0941	9.9912	9.9632	10.1316	10.4793	-0.0157423	0.891074
F1RGX7	Sus scrofa	Hemoglobin subunit zeta	HBZ	-0.799317	-0.635526	-0.972637	-0.629436	-0.861218	-1.19287	-3.76248	-0.216067	-0.528546	-3.72288	-0.781535	-2.50321	1.07062	0.172277	-0.666971	-1.19524	-1.26663	-2.15997	-1.07275	-0.918538	-0.592674	-0.680693	-0.953702	-6.22834	-0.950508	-0.314178	0.406665	0.604986
F1RHA7	Sus scrofa	Transforming growth factor-beta-induced protein ig-h3	TGFBI	-2.19609	-2.35296	-0.642191	-2.11688	-2.11405	-1.96941	-1.74104	-2.74373	-1.3756	-1.61465	-1.69176	-2.49263	0.0446392	0.853886	-1.94792	-3.72269	-1.52491	-1.45728	-2.31169	-4.30695	-2.70054	-4.18768	-1.737	-0.78643	-2.42425	-2.67087	-0.127446	0.737176
F1RHE6	Sus scrofa	Potassium channel tetramerization domain containing 12	KCTD12	-0.936633	-0.773379	-1.34344	-0.927458	-0.814033	-0.56615	-0.597279	-0.73082	-1.20934	-1.34108	-0.119774	-0.351077	-0.168621	0.308344	-1.09592	-0.670981	-0.971477	-0.800545	-0.773758	0.0654558	-0.968565	-1.42911	-1.28369	-1.00081	-0.198853	-0.268578	0.150396	0.454889
F1RHF0	Sus scrofa	Ubiquitin carboxyl-terminal hydrolase	UCHL3	-2.06997	-2.55283	-2.91569	-2.28181	-2.1657	-1.84468	-2.04789	-2.50501	-1.95825	-1.72971	-1.85527	-2.28132	-0.242204	0.272696	-3.34596	-2.73331	-2.40589	-1.93386	-2.50029	-2.2964	-2.45423	-2.89118	-1.66382	-2.58088	-2.25848	-2.36071	-0.167735	0.510498
F1RHJ2	Sus scrofa	Heparin binding growth factor	HDGF	-4.18375	-1.58282	-1.9202	-1.47647	-1.21374	-1.30583	-0.57603	-6.29315	-2.03017	-3.92599	-5.28628	-0.742903	1.19529	0.395008	-3.68713	-5.5605	-1.81065	-5.09307	-5.25627	-0.796705	-1.10661	-1.37533	-1.93398	-5.93142	-0.553159	-1.08305	-1.70346	0.147476
F1RHW4	Sus scrofa	RAS related	RRAS	-5.55638	-7.59949	-1.42021	-6.30709	-1.38594	-1.08584	-3.16991	-5.94256	-1.36231	-1.41704	-1.67854	-1.17168	-1.43549	0.139738	-1.95666	-6.16113	-1.27085	-0.961603	-1.20697	-0.877459	-4.94315	-4.12986	-1.25187	-1.34554	-1.20954	-1.37001	0.30255	0.663736
F1RI15	Sus scrofa	Heat shock protein family A (Hsp70) member 4	HSPA4	-0.813822	-0.181821	-0.739513	-0.880611	-0.438615	-0.41873	-0.374098	-0.150918	-0.373353	-1.46342	0.280707	0.324154	-0.28603	0.219496	-0.8618	-0.547403	-0.67788	-0.462752	-0.495934	0.0759999	-0.235414	-0.625364	-0.527821	-0.984898	0.140396	-0.225697	-0.0851619	0.681206
F1RIE2	Sus scrofa	Damage specific DNA binding protein 1	DDB1	-4.91836	-0.769454	-0.628468	-0.0523358	-0.0466288	-0.0269224	-0.960952	-0.732888	-0.825003	-0.530305	-0.669109	-0.626035	-0.349646	0.651731	-0.635444	-0.826401	-0.56647	-0.278155	-0.351486	-0.431679	-0.795919	-0.659456	-0.504095	-0.560857	-0.556518	-0.270156	0.0428945	0.61706
F1RIF3	Sus scrofa	Fumarylacetoacetate hydrolase	FAH	0.023829	0.695057	0.115353	1.00526	0.459732	0.589447	-0.334157	0.280982	0.00407028	0.171336	-0.167655	-0.298172	0.538712	0.00695567	1.00425	0.610875	0.459174	0.478015	0.653055	0.372939	0.0506168	0.307174	-0.116223	-0.00524251	0	0.18415	0.526306	0.00504922
F1RIF8	Sus scrofa	6-phosphogluconate dehydrogenase, decarboxylating	PGD	2.25664	2.9213	2.21636	2.49201	2.80901	2.71248	2.4807	1.99613	2.27889	2.01625	2.55478	2.61962	0.243573	0.20837	2.90133	2.28491	2.43201	2.57915	2.78048	2.97598	2.00071	1.76808	2.4475	2.38684	2.63474	2.54226	0.362288	0.0424203
F1RII5	Sus scrofa	Uncharacterized protein	LOC100515788	-3.46505	5.78201	7.01224	6.36098	5.81449	4.74256	5.33683	5.43301	7.0891	5.19033	5.79652	4.26445	-1.14383	0.491618	5.9924	5.68761	5.86385	4.96783	5.94873	5.77545	6.57186	6.1991	4.72297	5.25748	6.71796	6.11503	-0.224755	0.461699
F1RII7	Sus scrofa	Hemoglobin subunit beta	HBB	11.4368	11.2372	10.6779	10.6445	10.3789	10.2853	11.1594	11.7023	10.9032	10.6732	10.1046	9.65042	0.0779047	0.65079	11.1481	11.4367	10.3517	9.73682	10.5766	10.3867	11.326	11.366	10.0925	10.3002	10.2628	10.7542	-0.0775254	0.612468
F1RJ93	Sus scrofa	Transgelin	TAGLN2	1.12946	1.98162	2.58737	2.41264	2.93899	2.91185	2.52558	2.08966	2.79486	2.35906	3.26742	3.11236	-0.364503	0.147304	1.91683	1.57102	2.42567	2.74369	2.77333	3.09207	2.07191	2.18431	2.86183	2.36871	2.99978	3.00208	-0.161002	0.318783
F1RJH8	Sus scrofa	Argininosuccinate lyase	ASL	-0.752733	-0.0586027	0.155617	0.306067	1.94745	0.950364	0.58926	-1.01847	0.816345	0.962642	1.44398	0.966976	-0.202096	0.584878	0.1786	-0.545731	0.690234	1.16967	2.01441	0.661125	0.176916	0.471318	1.33045	0.809754	1.39305	0.808154	-0.13689	0.606986
F1RJL1	Sus scrofa	Uncharacterized protein	NCF1	-4.62896	-5.24211	-4.61864	-7.88629	-3.24567	-4.17008	-4.87039	-4.41558	-4.3454	-4.59648	-3.23966	-2.62776	-0.949414	0.136548	-2.58885	-3.91128	-5.17015	-4.76119	-3.27217	-3.14851	-3.21883	-7.29485	-4.92253	-4.45305	-2.97161	-3.33111	0.556637	0.385028
F1RJM2	Sus scrofa	Endoplasmic reticulum resident protein 29	ERP29	-3.0548	-6.44788	-1.42934	-0.744823	-0.884476	-0.979291	-1.52944	-1.91534	-3.98954	-1.10377	-1.56726	-0.768111	-0.444524	0.669484	-1.10255	-0.509542	-0.987951	-0.418952	-0.981088	-0.798876	-4.6979	-4.60243	-1.02194	-0.274162	-0.884049	-1.60953	1.38184	0.142254
F1RJS3	Sus scrofa	Bifunctional epoxide hydrolase 2	EPHX2	-0.912083	0.415668	1.51569	1.53439	2.02844	2.41206	1.2606	0.769198	2.08397	2.43834	2.46924	2.66047	-0.781278	0.0446411	0.408393	0.846856	1.55189	2.12879	2.29509	2.86682	1.0432	1.18397	2.25763	2.60032	2.28553	2.60652	-0.313221	0.0984696
F1RJX8	Sus scrofa	Coatomer subunit alpha	COPA	0.945505	0.981646	1.09685	1.37225	1.49593	1.84656	1.05347	0.508948	1.161	1.19394	1.67339	1.59095	0.0928391	0.407241	1.3269	1.11227	1.44154	1.86638	1.33258	1.59681	0.852355	0.97116	1.30486	1.46799	1.3143	1.61719	0.19144	0.0676152
F1RK01	Sus scrofa	Carboxypeptidase B2	CPB2	-0.925328	-1.23769	0.501215	-0.398115	-0.66218	0.0346364	-0.272676	-1.577	0.401486	-0.0498158	-0.804492	-1.02173	0.106128	0.677931	-0.736231	-1.33578	-0.084747	-0.227712	-0.396232	-1.27524	-0.212783	-0.655498	0.0670382	0.328429	-0.993976	-1.48502	-0.184021	0.411619
F1RK02	Sus scrofa	Lymphocyte cytosolic protein 1	LCP1	3.57863	4.33015	3.6917	3.70084	4.3081	4.20024	3.55908	3.01007	3.33504	3.01639	3.71623	3.64958	0.587214	0.0203906	4.61528	3.58708	3.80871	3.30967	4.17468	4.01199	3.14402	3.12213	3.41548	2.91242	3.98781	3.78381	0.523623	0.0432002
F1RK53	Sus scrofa	Coronin	LOC100513346	-1.32593	-1.52091	-1.39815	-0.992417	-1.0401	-1.01201	-1.08448	-1.70082	-1.29868	-1.04844	-0.398131	-1.03987	-0.11985	0.362957	-1.73362	-1.41441	-0.908647	-0.715863	-1.04557	-0.862	-1.51457	-1.71269	-0.496882	-1.54468	-0.815896	-1.21014	0.102458	0.61622
F1RKC7	Sus scrofa	Phospholipase B-like	PLBD2	-2.97361	-3.0521	-4.84918	-2.63318	-2.41192	-2.68028	-2.83226	-2.65403	-2.82582	-5.76909	-2.70222	-2.97579	0.193157	0.789093	-2.55049	-3.9333	-2.58948	-2.68436	-2.32819	-2.72823	-4.16926	-2.7559	-2.49089	-2.62337	-2.78352	-2.59195	0.100137	0.799347
F1RKG8	Sus scrofa	Uncharacterized protein	PEBP1	1.64654	1.69826	2.5479	2.35689	1.93998	2.06596	1.72402	1.76383	2.90542	2.87385	1.64027	2.07569	-0.121258	0.345581	1.67343	1.38897	2.62252	2.64586	1.85665	2.25007	1.98748	1.56061	3.2156	2.57369	1.87068	1.67056	-0.0735183	0.669235
F1RKG9	Sus scrofa	TAO kinase 3	TAOK3	-6.33846	-3.16088	-4.18271	-4.09839	-4.11166	-5.47916	-3.76613	-4.58968	-3.07546	-4.33972	-3.97001	-3.56533	-0.677491	0.311508	-4.22397	-7.16243	-3.94794	-3.92616	-4.12932	-3.27899	-4.62346	-7.21116	-3.73424	-4.2292	-3.80524	-3.6777	0.10203	0.465575
F1RKI3	Sus scrofa	Histidine triad nucleotide binding protein 1	HINT1	0.224826	-0.231752	-0.416015	-6.48096	-0.546706	-0.0980916	0.102481	-7.74935	-0.522851	-4.16369	-1.87939	-6.26583	2.15499	0.228018	-0.331653	0.245963	-0.296283	-1.00331	-4.28673	0.0573113	-0.241154	-2.00542	-1.54093	-0.605423	-0.765526	-0.219023	-0.0395381	0.962545
F1RKJ9	Sus scrofa	Isochorismatase domain containing 1	ISOC1	-2.65648	-1.4341	-1.68418	-1.15575	-0.981932	-1.04114	-1.6267	-2.11454	-1.09432	-1.16184	-1.0004	-1.23766	-0.119685	0.647959	-1.7832	-2.18165	-1.44685	-1.12147	-1.38971	-1.17069	-2.12699	-1.5574	-0.996658	-1.13329	-1.00479	-1.41938	-0.142513	0.422432
F1RKK5	Sus scrofa	Proline rich coiled-coil 1	PRRC1	-5.07029	-4.48548	-2.11076	-1.76149	-1.68887	-1.74773	-2.99123	-3.22177	-2.10211	-1.67457	-1.27316	-2.16957	-0.572039	0.191819	-2.6595	-3.78293	-3.98556	-1.4737	-1.79312	-2.22609	-5.71116	-6.139	-5.14893	-2.33157	-1.62263	-6.1307	1.86052	0.0297426
F1RKM0	Sus scrofa	Lamin B1	LMNB1	-1.98987	-2.46719	-1.11011	-0.523891	-0.954855	-1.72826	-2.30212	-0.911616	-0.475048	-0.873651	-0.827558	-0.569158	-0.46917	0.203126	-2.58649	-1.65755	-0.800784	-0.374079	-0.516378	-0.758888	-1.78936	-2.16328	-0.273308	-0.907718	-0.8646	-1.42098	0.120846	0.653535
F1RKY2	Sus scrofa	Serpin family D member 1	SERPIND1	2.05255	2.14908	2.13591	1.65812	1.52002	1.93077	2.39299	2.44685	2.08261	1.89464	2.03047	1.17211	-0.0955371	0.630482	2.00244	1.89958	1.59389	1.20934	1.69338	1.18581	2.61116	2.01105	1.80282	1.99799	1.76475	0.936055	-0.256563	0.158862
F1RLI9	Sus scrofa	Uncharacterized protein	SHPK	-3.36331	-3.06841	-3.97605	-4.77075	-4.67027	-3.05869	-3.45722	-4.22235	-3.45317	-4.02447	-2.68098	-3.13991	-0.32156	0.487004	-5.69312	-7.21376	-4.80708	-3.02774	-3.64705	-3.10288	-4.33009	-2.73505	-2.4744	-2.66083	-3.12912	-2.96831	-1.5323	0.0726015
F1RM25	Sus scrofa	Serine/threonine-protein phosphatase	LOC100513542	-5.52642	-6.04103	-2.89787	-2.99409	-3.32058	-2.91617	-4.43816	-6.58797	-2.74049	-2.89381	-3.82354	-4.63371	0.23692	0.562578	-7.30251	-4.97757	-5.0888	-6.19611	-3.16006	-2.77444	-3.96837	-5.35697	-8.0635	-4.20147	-2.96367	-4.29991	-0.1076	0.913119
F1RM55	Sus scrofa	Alpha-mannosidase	MAN2A1	-4.98635	-3.68799	-4.57463	-6.25586	-2.67756	-1.90906	-5.19604	-6.50469	-7.09989	-4.54067	-3.07423	-6.76129	1.51423	0.172914	-2.37566	-5.42953	-1.73049	-2.69237	-2.4202	-2.36439	-7.31359	-4.11503	-5.21874	-2.17481	-4.17031	-2.75505	1.45581	0.199066
F1RM86	Sus scrofa	ADAM like decysin 1	ADAMDEC1	-0.762956	-0.0620418	0.671069	0.709322	1.28191	0.885643	0.670107	-1.47216	0.264394	0.96555	1.06613	1.22716	0.00029258	0.999422	0.406155	-0.248913	0.960403	1.18276	0.468942	1.18093	-0.326608	-0.375482	1.37452	0.750316	1.24879	0.641474	0.106211	0.677871
F1RMJ9	Sus scrofa	Oxysterol-binding protein	OSBP	-5.02989	-5.67564	-3.5248	-4.0269	-3.2302	-4.24005	-3.39096	-2.68299	-3.65546	-2.42935	-3.03213	-3.13356	-1.23384	0.0436202	-5.54566	-5.08419	-7.0878	-3.17505	-3.1675	-3.28681	-6.17205	-5.95742	-3.70263	-3.42472	-3.31885	-3.1023	-0.27817	0.681717
F1RMT5	Sus scrofa	Uncharacterized protein		-6.06739	-4.3092	-4.73214	-4.06991	-3.48799	-4.12801	-3.85829	-3.41656	-4.86443	-1.93356	-3.52501	-4.9004	-0.716065	0.218684	-4.13476	-3.49955	-4.68624	-5.75879	-2.10093	-4.77894	-4.10609	-6.73566	-3.54364	-3.84528	-3.45702	-5.23299	0.32691	0.68083
F1RMV5	Sus scrofa	ETHE1, persulfide dioxygenase	ETHE1	-5.49401	-4.50302	-4.64573	-0.735486	-1.7592	-1.22651	-4.32888	-5.88681	-0.898001	-0.479998	-1.51045	-1.81458	-0.574205	0.464842	-6.0922	-6.5431	-5.65556	-1.03595	-1.27044	-1.27228	-1.14139	-4.76753	-4.78132	-0.867405	-1.20888	-1.2749	-1.30468	0.155201
F1RMW7	Sus scrofa	CD177 molecule	CD177	-0.237012	0.530194	2.01568	1.23976	0.808665	0.807192	-0.315408	-1.02856	1.61752	0.205538	0.566902	0.0796482	0.673141	0.0308808	0.537142	-0.128766	1.8112	1.33461	0.711971	-0.09954	0.148986	0.211674	1.13632	-0.202056	0.215882	0.392681	0.377188	0.265578
F1RMZ8	Sus scrofa	ATPase H+ transporting V1 subunit B2	ATP6V1B2	-4.95655	-5.30596	-1.70113	-1.75308	-1.73986	-3.66199	-1.92439	-2.76122	-1.61439	-1.60411	-4.72216	-1.77539	-0.786153	0.423635	-2.04146	-5.26206	-4.66966	-1.75193	-4.85193	-5.5466	-3.31312	-4.1314	-1.77844	-1.69408	-1.69756	-1.55749	-1.65859	0.101835
F1RN56	Sus scrofa	Nudix hydrolase 12	NUDT12	-5.45412	-3.81319	-6.87504	-3.97995	-4.24716	-3.51236	-5.25252	-5.60404	-5.73768	-6.19878	-3.07662	-3.47533	0.24386	0.696992	-5.4536	-1.61363	-3.48204	-2.97767	-6.00321	-3.58146	-6.86886	-2.94078	-3.34251	-5.96465	-3.92584	-3.54357	0.579099	0.450211
F1RN69	Sus scrofa	Transmembrane and immunoglobulin domain containing 1	TMIGD1	0.962428	1.78802	2.75078	2.67168	2.67743	2.23985	1.8891	1.16824	2.73067	1.92595	2.39231	1.49525	0.248112	0.38781	2.0146	0.80512	2.83028	2.3859	2.50432	1.70424	1.80019	1.54169	2.54701	1.06594	2.65567	0.812866	0.303517	0.356117
F1RN71	Sus scrofa	Uncharacterized protein	BLMH	-0.245256	0.654896	0.756089	0.522769	0.831535	0.442374	0.608951	0.127627	0.443682	0.846379	0.236449	0.123278	0.0960068	0.695798	0.0483866	-0.152752	0.589596	0.598931	0.831065	0.560816	0.0983687	0.648696	0.54207	0.677781	0.431512	0.481316	-0.0672838	0.69598
F1RN76	Sus scrofa	Uncharacterized protein	CD5L	-0.0137059	-0.893878	-1.13698	-1.87077	-1.21303	-1.36377	-0.0987963	-0.443984	-0.884816	-0.64609	-5.92945	-1.62878	0.523298	0.571588	-1.33404	-0.80949	-0.654127	-1.21236	-6.32229	-5.51581	-0.166738	-0.45075	-0.140133	-0.935065	-0.976987	-6.46554	-1.11882	0.264533
F1RNB8	Sus scrofa	Spectrin alpha, erythrocytic 1	SPTA1	-0.00147336	-0.00729397	-1.0696	-0.46004	-2.01172	0.0289756	0.410584	1.77136	0.377692	-3.48691	-2.583	-4.51816	0.751213	0.500938	0.177839	0.873159	-0.688961	-2.66689	-0.343988	-0.557681	-0.287916	-0.0090052	-3.58188	-1.60538	-1.40653	-0.457316	0.690251	0.257837
F1RNC8	Sus scrofa	Uncharacterized protein	SLC13A2	-3.47736	-5.27897	-4.88944	-1.12652	-4.5661	-1.08031	-6.21655	-3.58703	-4.87948	-4.39886	-6.15763	-1.04631	0.977862	0.260975	-5.19759	-6.83185	-1.62982	-0.963945	-5.62583	-0.741475	-3.38777	-5.73008	-1.21035	-1.31025	-5.08778	-1.12727	-0.522836	0.190745
F1RNH1	Sus scrofa	Transmembrane channel-like protein	TMC4	-1.21572	-0.712661	-1.16341	-0.272111	-0.491958	-0.575184	-0.484966	-1.36002	-0.802443	-0.406536	-1.87401	-0.441846	0.156464	0.635173	-0.504216	-5.72945	-0.409831	0.00627406	-0.724702	0.007454	-0.556308	-0.617523	-0.46462	-1.07856	-0.867925	-0.424937	-0.557434	0.572959
F1RNN0	Sus scrofa	Vacuolar protein sorting-associated protein 29	VPS29	-5.541	-2.09242	-1.72125	-4.63708	-1.74823	-1.48441	-1.737	-3.13652	-1.3906	-1.63427	-1.61297	-1.89481	-0.969704	0.279959	-2.15705	-4.97157	-1.64801	-1.6066	-1.82263	-1.83628	-1.53348	-1.84005	-1.41938	-5.6394	-1.82734	-4.52328	0.456797	0.678972
F1RP34	Sus scrofa	NAD(P)H-hydrate epimerase	APOA1BP	-0.601018	-0.320425	-1.03025	-0.350242	0.0374402	-0.51301	-0.47327	-1.07137	-0.927566	-0.116979	-0.681379	-1.05614	0.258199	0.227363	-0.312743	-0.654665	0.18218	-0.0141224	-0.605543	-0.243944	-0.977161	-0.376243	0.166013	-0.26703	-0.472904	-0.716015	0.16575	0.314189
F1RP42	Sus scrofa	Serine/threonine kinase 24	STK24	-2.86556	-2.1818	-2.25657	-1.65662	-1.42855	-1.54808	-1.81466	-2.83568	-1.97617	-1.98637	-1.70961	-2.0078	0.065518	0.809041	-1.75783	-2.81923	-1.89892	-1.23217	-1.81988	-1.51637	-2.04653	-2.3019	-1.92605	-2.48767	-1.74237	-1.46744	0.154592	0.55494
F1RP44	Sus scrofa	Uncharacterized protein	IPO5	-2.57825	-2.4452	-2.93656	-2.89518	-2.29382	-2.04255	-2.14449	-2.4324	-3.21078	-2.36639	-1.59099	-2.41575	-0.171794	0.389776	-3.19245	-3.62263	-2.79167	-3.36733	-2.36311	-2.55463	-2.93431	-3.2072	-1.91146	-2.12403	-2.37891	-2.23264	-0.517213	0.0401533
F1RPA7	Sus scrofa	Glycoprotein 2	GP2	-5.4791	-0.0564826	0.473924	-0.970321	-5.81646	-0.467649	0.927753	-1.59464	-1.2288	-1.13613	-5.31236	-2.91179	-0.176689	0.898842	0.0359279	-4.65964	0.156321	-1.58909	-5.47048	-5.21841	-1.20618	-6.94311	-2.02694	-0.635349	-4.13167	-1.79719	-0.000820638	0.99933
F1RPC7	Sus scrofa	Ankyrin repeat and sterile alpha motif domain containing 4B	ANKS4B	-1.37834	-1.05812	-0.748164	-0.703236	-1.11053	-0.925077	-1.08951	-0.989067	-1.03425	-0.925839	-1.33652	-1.09452	0.0910418	0.364081	-0.87126	-0.849784	-0.669527	-0.577394	-1.12249	-0.42977	-1.12306	-0.875097	-0.711706	-1.34776	-0.955232	-0.337362	0.138332	0.36585
F1RPC8	Sus scrofa	Crystallin mu	CRYM	-0.945741	-0.126872	-0.682715	-0.425195	0.299262	0.164002	-0.245738	-0.60186	-0.738282	-0.600438	0.0153801	-0.183902	0.106264	0.56285	-0.186449	-0.954336	-0.261941	0.139347	-0.146704	-0.114657	-0.884528	-0.383102	-0.167937	-0.692426	0.073249	-0.477991	0.167999	0.489762
F1RPN9	Sus scrofa	Malic enzyme	ME2	0.673152	0.452855	-0.286103	0.439987	0.967581	0.240669	-0.054778	-0.215296	-0.267301	0.371083	-0.525627	-1.02933	0.701565	0.037575	0.287948	0.916597	0.318943	0.749277	1.01067	0.106221	-0.0722825	-0.183075	-0.329062	1.02555	-0.127213	0.0956657	0.496678	0.0877476
F1RPW8	Sus scrofa	Asparaginase like 1	ASRGL1	2.26197	2.6917	2.98243	2.92572	3.05752	3.09064	2.85726	2.56286	2.8592	3.02461	2.69878	2.86724	0.0233358	0.872342	2.65013	2.72862	2.90649	3.32214	3.04043	2.95984	2.77592	2.91701	2.99872	3.04371	2.92942	3.11015	-0.0278837	0.724397
F1RPW9	Sus scrofa	Elongation factor 1-gamma	EEF1G	-0.228905	0.134396	0.288254	0.453282	0.977371	0.871725	0.463128	0.345528	0.47876	0.634069	1.01184	1.00963	-0.241139	0.0499375	-0.0145281	0.153957	0.472467	0.747626	0.795709	0.988239	0.47275	0.252899	0.327373	0.787311	0.808455	1.26339	-0.128119	0.217251
F1RQ01	Sus scrofa	Fermitin family member 3	FERMT3	-4.01647	-2.78671	-3.98894	-5.17945	-2.80789	-2.80504	-3.82584	-3.19569	-3.56667	-6.51355	-3.11494	-3.04786	0.280008	0.310045	-2.44492	-5.60871	-5.5479	-5.982	-3.01824	-3.00888	-6.64532	-6.50474	-6.43508	-6.32357	-2.92093	-2.80722	1.00437	0.192478
F1RQ08	Sus scrofa	1-phosphatidylinositol 4,5-bisphosphate phosphodiesterase	PLCB3	1.34176	1.66976	2.22001	2.27596	2.58229	2.60181	2.21494	1.01796	2.29004	2.13703	2.39809	2.39073	0.0404649	0.852411	2.05564	1.50061	2.49253	2.92692	2.61226	2.22913	1.54312	1.68798	2.60371	2.67879	2.25486	2.26199	0.131105	0.30627
F1RQH5	Sus scrofa	Myosin VIIB	MYO7B	1.77273	2.74158	2.95824	3.57661	3.37867	3.65707	2.97184	2.65156	2.92125	3.30268	2.85801	3.51331	-0.0222931	0.931229	3.30624	2.52909	3.10394	3.45875	3.41352	3.79734	2.62282	3.13597	3.47227	3.29908	3.45578	3.90748	-0.0474204	0.805136
F1RQI7	Sus scrofa	Unconventional myosin-VI	MYO6	-1.64778	-1.25722	-0.948154	0.0150798	-0.457813	0.189599	-1.26113	-1.36005	-0.649536	-0.765469	-0.627102	0.160016	0.0661641	0.712333	-1.04216	-1.35343	-0.690968	1.40747	-0.910337	-0.0668028	-1.02001	-0.851244	-0.791086	-0.722522	-0.254306	-0.214591	0.199589	0.646018
F1RQN6	Sus scrofa	Meprin A subunit	MEP1A	2.85068	3.4718	4.08738	4.28668	4.57142	4.42964	4.04158	3.65354	4.17259	4.34657	4.55067	4.43806	-0.250903	0.244226	3.7812	3.32021	4.2598	4.63416	4.24052	4.48417	3.52507	3.7617	4.60358	4.49309	4.67416	4.11079	-0.0747212	0.643699
F1RQQ7	Sus scrofa	Alpha-1,4 glucan phosphorylase	PYGB	-1.28974	-0.989638	-1.76748	-1.22864	-1.40977	-1.61556	0.311319	-3.29451	-1.52904	-1.19469	-1.54639	-1.70509	0.109595	0.839203	-0.927924	-1.36212	-1.29296	-2.03443	-0.995625	-1.51133	-5.69027	-1.02296	-1.89727	-1.58773	-1.44197	-1.44224	0.826343	0.352015
F1RQT1	Sus scrofa	N-acetylated alpha-linked acidic dipeptidase like 1	NAALADL1	6.31462	6.95863	6.9115	7.29404	7.3709	7.72768	7.20325	6.85433	7.06081	7.38289	7.52849	7.72109	-0.195583	0.233756	6.85267	6.68959	7.28065	7.7182	7.57873	7.96944	6.96299	7.37445	7.50011	7.55288	7.82911	7.53764	-0.111317	0.5078
F1RR40	Sus scrofa	Gastrotropin	FABP6	4.48521	5.34691	3.16792	3.65926	5.14155	5.65689	5.23939	5.16065	3.2877	5.6981	5.63278	5.32639	-0.481213	0.230861	4.82445	5.33669	5.5589	5.63517	5.68141	5.52423	5.3333	4.93049	5.54057	3.55813	5.43637	3.28014	0.746976	0.169088
F1RR69	Sus scrofa	Uncharacterized protein	SET	-0.643972	-0.406012	-0.298646	-0.12719	-0.168396	-0.20229	0.199301	-0.239009	-0.300246	-0.116845	-0.974229	-0.804117	0.0647732	0.797889	-0.478779	-0.791388	-0.0369398	0.0832241	-1.2342	-0.417112	-0.495332	-0.674774	-0.246536	0.489068	-1.14179	0.496806	-0.217106	0.236878
F1RRB7	Sus scrofa	Acetyl-CoA acyltransferase 1	ACAA1	-1.21432	-0.576412	-1.08953	-0.630921	0.0331419	0.448418	-0.033598	-0.297299	-0.403881	0.223396	0.616817	0.547669	-0.613788	0.0119888	-0.589661	-0.266394	-0.658535	0.0435329	0.175416	0.663647	-0.513999	-0.094719	0.151064	0.344238	0.627404	0.756864	-0.317141	0.0389284
F1RRD6	Sus scrofa	Uncharacterized protein	PDCD6IP	0.03166	0.398917	1.36956	1.24697	1.15282	1.15236	1.08193	0.00655926	1.40167	1.48716	1.32502	1.44355	-0.232269	0.280561	0.426528	0.120398	1.7336	2.15289	0.962827	1.23554	0.517252	0.597734	1.87846	1.7508	1.24533	1.23105	-0.0981404	0.454931
F1RRP1	Sus scrofa	Myeloperoxidase	MPO	-2.47838	-2.72377	-1.47907	-1.72196	-1.24573	-1.8286	-1.3926	-4.39817	-3.76666	-5.62345	-1.59463	-1.6891	1.16451	0.176527	-0.608746	-1.30348	-1.04069	-1.24548	-2.39928	-2.04016	-2.36592	-4.7554	-1.60766	-2.41539	-1.74754	-1.90643	1.02675	0.147883
F1RRP6	Sus scrofa	Annexin	ANXA13	0.15971	1.49201	1.19749	2.01074	1.36833	2.31178	1.1246	1.04674	1.14683	1.66726	0.967634	2.68013	-0.0155238	0.948107	1.70754	1.86128	1.69351	2.81357	1.88825	2.86127	0.417415	2.21658	1.6027	2.53813	1.76312	3.14826	0.189868	0.468172
F1RRT3	Sus scrofa	Uncharacterized protein	FAM49B	-2.3628	-1.01067	-1.54165	-1.34991	-0.667806	-1.00355	-1.89114	-1.18027	-1.68302	-1.88468	-1.52678	-1.59431	0.303966	0.171611	-1.34312	-1.83326	-1.70468	-1.54033	-1.40461	-1.07421	-1.6057	-2.07358	-5.26335	-5.85009	-1.26884	-1.41996	1.43022	0.134086
F1RRV6	Sus scrofa	N-myc downstream regulated 1	NDRG1	-6.28573	-1.18226	-0.178639	0.425951	-0.0859571	-0.667372	-0.508974	-5.29034	0.44481	0.433695	-0.373117	-0.30489	-0.395864	0.771281	-0.743329	-5.26277	0.162169	1.01382	-0.589531	-0.480106	-0.542198	-4.58278	0.666202	0.590625	-0.234012	-0.915993	-0.146933	0.481814
F1RRW5	Sus scrofa	Angiotensin-converting enzyme	ACE	1.22191	2.04357	2.09482	2.53236	2.65167	3.0818	2.4732	2.23283	2.53861	3.02227	3.24226	3.66049	-0.590591	0.00956477	1.92749	2.07398	2.39999	2.83446	2.91284	3.95252	2.1561	2.78172	3.03302	3.97237	3.47451	3.75104	-0.511246	0.0402907
F1RRX1	Sus scrofa	Lipocalin 2	LCN2	2.12207	3.25532	2.98072	2.71478	1.05768	1.60585	1.53562	1.47048	1.46864	0.338971	0.0235197	0.00827168	1.48182	0.00202557	4.0115	2.09675	3.27395	3.01324	1.66286	0.829267	1.49696	-0.126662	0.406444	-0.892981	0.133856	0.767358	2.18377	0.00927923
F1RS36	Sus scrofa	Endoplasmic reticulum chaperone BiP	HSPA5	0.601505	0.786135	1.12178	1.45112	1.44102	1.09416	0.657209	0.392775	1.06132	1.31091	0.624585	1.57799	0.145154	0.452971	0.652721	0.54406	1.41055	1.61139	1.33837	1.37055	0.103327	-0.127835	0.96029	1.95458	0.747485	2.23742	0.175395	0.526104
F1RS82	Sus scrofa	Biotinidase	BTD	-2.24938	-0.781193	-0.802874	-1.52691	-1.63681	-1.27131	-2.22495	-1.74681	-5.08559	-0.678235	0.140627	-2.19523	0.586953	0.523025	-0.607709	-2.3787	-0.86253	-0.85295	-1.45049	-2.30706	-1.42268	-1.97817	-0.921008	-0.308981	-1.59851	-2.21825	-0.00197292	0.992362
F1RSG9	Sus scrofa	Uncharacterized protein	LYPLA1	-0.873488	-0.198978	-0.369735	-0.15725	0.0855111	-0.331853	0.0896011	-0.240088	-0.111338	-0.213498	0.45458	-0.291107	-0.255657	0.165629	-0.00864134	-0.566452	-0.126371	-0.207682	-0.281395	-0.288292	-0.412278	-0.451017	0.245405	0.190664	0.0792188	-0.095926	-0.172483	0.223128
F1RSP5	Sus scrofa	Uncharacterized protein	PPP1R16A	1.80609	1.87371	2.79413	3.00684	2.53024	2.89864	2.21696	2.04777	2.72658	2.66121	2.42315	2.62016	0.0356374	0.771292	2.26403	2.32877	2.89825	3.24664	2.90669	2.88374	2.09115	2.28933	2.67576	2.4826	2.91192	2.80541	0.211993	0.12626
F1RT83	Sus scrofa	Syndecan binding protein	SDCBP	-1.98959	-2.06626	-1.19609	-1.04289	-0.560787	-0.784053	-1.17195	-5.62609	-1.41479	-0.493392	-0.587542	-1.26099	0.485848	0.485596	-2.22225	-1.7378	-0.304446	-1.35434	-0.836448	-0.637479	-2.24203	-1.77311	0.697982	0.4254	-0.864296	-0.786279	-0.425073	0.244151
F1RT87	Sus scrofa	RAB2A, member RAS oncogene family	RAB2A	-3.5193	-3.30007	-3.20356	-2.57148	-2.87542	-2.29807	-4.01932	-3.29545	-2.93816	-2.89271	-2.77116	-2.21264	0.060258	0.632258	-3.5426	-3.5152	-2.53912	-2.31664	-2.63596	-2.61986	-6.63924	-3.20693	-2.81193	-2.85472	-2.00252	-2.44855	0.465749	0.438149
F1RTH3	Sus scrofa	Apoptosis inducing factor mitochondria associated 1	AIFM1	-4.10956	-4.21159	-4.28492	-3.11744	-3.33867	-3.78926	-4.09232	-4.47491	-4.11233	-5.48087	-2.93698	-4.12111	0.394516	0.379244	-4.4238	-5.15238	-4.81323	-3.36175	-6.48587	-3.546	-5.15415	-5.27475	-3.66301	-5.81485	-4.6369	-2.67581	-0.0939262	0.887799
F1RTY6	Sus scrofa	Peptidylprolyl isomerase D	PPID	-4.97112	-3.53962	-3.25636	-6.68609	-2.1016	-2.27404	-2.52579	-5.01127	-6.44044	-2.36964	-2.66989	-2.79541	-0.169399	0.885248	-3.03046	-4.11756	-3.01658	-2.27372	-3.12887	-2.81773	-2.73067	-3.45618	-1.91911	-3.0889	-2.35618	-2.55367	-0.380033	0.219143
F1RU12	Sus scrofa	Uncharacterized protein	LACTB2	-6.92665	-3.62837	-5.14351	-5.31831	-3.00391	-4.43051	-3.56974	-5.80174	-3.56667	-2.91906	-5.53752	-6.78429	-0.0453717	0.968645	-4.11551	-4.59285	-3.27704	-3.25955	-4.1447	-5.53297	-3.88661	-4.85402	-2.99232	-4.08883	-3.45998	-3.79744	-0.307235	0.427677
F1RU33	Sus scrofa	Uncharacterized protein	BANF1	-3.40774	-6.60601	-1.95949	-1.96786	-5.71027	-2.4317	-3.28629	-6.24512	-7.25705	-5.10074	-2.454	-2.07796	0.723015	0.583117	-4.04727	-4.44013	-2.38927	-1.35076	-3.07545	-2.21403	-4.85484	-5.32058	-5.50695	-1.40378	-2.33853	-2.98835	0.816018	0.18145
F1RU52	Sus scrofa	Dipeptidyl peptidase 3	DPP3	-2.39155	-1.74722	-1.30194	-1.266	-1.38049	-0.97332	-1.29588	-2.11113	-1.1847	-0.868305	-1.15186	-1.04651	-0.233689	0.30146	-1.61583	-2.2021	-1.07462	-0.615356	-1.1626	-0.803431	-1.99638	-1.59104	-0.884226	-1.15568	-1.25011	-0.530828	-0.0109437	0.952787
F1RUK8	Sus scrofa	Rab GDP dissociation inhibitor	GDI2	3.22612	3.79596	3.39126	3.87286	3.72051	3.72992	3.8333	3.64447	3.64592	3.36374	3.88583	3.61952	-0.0426962	0.797169	3.66095	3.26447	3.71396	3.9425	3.82995	3.70714	3.39867	3.46558	3.68938	3.64188	3.73629	3.68773	0.0832392	0.316323
F1RUM1	Sus scrofa	Afamin	AFM	1.9637	1.89994	2.50394	2.11239	0.937871	1.10388	2.26574	1.79112	1.97571	1.89627	1.31852	0.456995	0.136227	0.462651	2.20927	1.80932	1.94829	1.77718	1.19733	0.475594	2.08666	1.58445	2.03948	1.8988	1.3396	0.62434	-0.0260552	0.705359
F1RUM4	Sus scrofa	Inter-alpha-trypsin inhibitor heavy chain H2	ITIH2	3.51178	3.23063	3.64352	2.94634	3.69938	3.6178	3.96822	2.93573	3.70125	3.94811	3.98598	2.97041	-0.143376	0.571056	3.22748	2.71741	3.47204	2.95803	3.25842	3.14909	3.53389	3.09553	3.96635	3.4453	3.85102	3.02924	-0.356476	0.0183889
F1RUX1	Sus scrofa	Coronin	CORO1B	-1.34738	-2.47192	-1.24837	-0.794633	-0.748266	-0.318994	-1.19695	-1.56104	-0.964646	-0.881628	-0.393304	0.1891	-0.353515	0.05101	-2.01904	-4.3916	-1.05308	-0.121674	-0.629106	-0.234248	-2.12267	-2.06997	-0.637878	-0.637214	-0.360837	-0.16238	-0.409635	0.357703
F1RVW6	Sus scrofa	Ectonucleoside triphosphate diphosphohydrolase 8	ENTPD8	-2.91796	-1.44642	-1.34567	-0.602609	-0.884792	-0.638717	-1.77374	-2.21462	-1.17049	-1.33366	-0.993541	-0.778136	0.0713378	0.81337	-1.50451	-2.40007	-1.17201	0.0541312	-0.77082	-0.680789	-1.93155	-1.37842	-0.821383	-1.35027	-0.795465	-0.902361	0.117565	0.736996
F1RVZ1	Sus scrofa	Acyl-coenzyme A oxidase	ACOX1	-1.51825	-0.233233	0.936622	1.53871	0.467451	1.22364	0.0164109	0.170752	1.35525	1.96729	0.856484	1.22447	-0.529286	0.0546836	-1.49925	0.0765484	1.40493	2.06736	1.08816	1.65484	0.128606	1.04414	1.77161	2.17301	1.16975	2.19352	-0.614674	0.0521118
F1RW75	Sus scrofa	Desmoplakin	DSP	-0.933299	-1.15366	-0.22524	-0.270681	-0.0408272	-0.192984	-0.375373	-1.19653	-0.286326	0.182247	-0.0901113	0.183476	-0.20568	0.139722	-0.581329	-0.974099	0.0894546	0.300746	0.19198	-0.235976	-0.54614	-0.456902	-0.0296606	0.7195	-0.248542	0.476299	-0.187296	0.340559
F1RW98	Sus scrofa	Uncharacterized protein	RSU1	-5.27263	-5.24321	-3.06998	-2.82075	-2.76709	-3.06234	-3.01785	-3.23377	-2.72284	-2.62328	-2.42019	-2.88747	-0.888431	0.0747029	-3.5739	-3.49212	-2.70243	-2.7542	-2.8399	-2.6397	-4.38508	-5.46391	-2.00958	-2.7614	-2.45547	-2.91806	0.331873	0.434939
F1RWA5	Sus scrofa	Transmembrane protein 236	TMEM236	-3.32092	-1.9261	-1.27934	-0.70878	-1.61633	-1.11998	-2.43129	-2.45516	-1.37935	-0.798039	-1.63992	-1.07366	-0.032338	0.871685	-1.50956	-1.82934	-1.54512	-0.488743	-1.14085	-0.993622	-2.11433	-1.39291	-1.12321	-1.13698	-1.00288	-1.28546	0.0914238	0.667839
F1RWC3	Sus scrofa	Cubilin	CUBN	-0.350716	-0.122113	1.69948	1.67298	1.18234	1.60085	-0.207387	-0.671298	1.57638	2.02039	0.914795	1.48538	0.0940947	0.494558	0.215923	-0.0569095	2.08676	1.88506	0.831899	1.55758	-0.669567	0.362825	2.09799	1.87901	1.61881	1.54404	-0.0521328	0.828413
F1RWC5	Sus scrofa	Kinesin-like protein	KIF5B	-5.52398	-4.6971	-3.73583	-5.50464	-2.86273	-2.81252	-2.76137	-3.93726	-3.36976	-2.64283	-4.56125	-2.01683	-0.974583	0.217881	-4.70343	-3.34649	-4.42026	-2.61434	-5.49221	-5.14561	-5.4651	-2.01111	-2.80856	-7.14147	-2.21203	-2.66272	-0.570225	0.644084
F1RWI8	Sus scrofa	Secernin 2	SCRN2	-6.52114	-5.44066	-2.32767	-4.06	-7.00788	-6.2075	-3.01338	-3.00334	-1.76987	-5.99291	-3.24516	-1.78983	-2.12506	0.0825356	-2.45252	-4.28098	-5.09641	-1.83913	-1.96261	-3.88774	-2.68916	-4.80628	-1.547	-3.84908	-1.77229	-7.71828	0.477116	0.655049
F1RWJ5	Sus scrofa	Importin subunit beta-1	KPNB1	-0.1487	0.642769	0.350042	0.330948	0.42616	0.623235	0.475283	0.588516	0.474347	0.287453	0.804908	0.56283	-0.16148	0.220978	0.252546	-0.0930008	0.312409	0.299244	0.116467	0.522604	0.315665	0.280653	0.423365	0.155369	0.319357	0.594087	-0.113038	0.166346
F1RWJ6	Sus scrofa	Aminopeptidase	NPEPPS	2.06655	2.49899	2.8698	2.73424	3.01249	3.02456	2.7696	2.48927	2.85503	2.94021	3.07068	2.90956	-0.137953	0.305997	2.57667	2.57212	2.97356	3.08898	3.05349	3.07232	2.69974	2.95617	3.0254	2.96564	2.94749	3.15113	-0.0680691	0.407557
F1RWY7	Sus scrofa	Uncharacterized protein	BPHL	-2.96608	-4.78298	-1.61781	-2.1726	-1.08801	-2.53315	-1.104	-2.12784	-2.10505	-1.17442	-4.36963	-2.74648	-0.255535	0.778243	-2.34938	-1.97763	-1.60713	-1.99036	-1.89123	-1.86362	-1.45754	-1.37156	-1.5229	-1.24916	-2.2344	-1.53812	-0.384275	0.0959678
F1RX12	Sus scrofa	GDP-mannose 4,6-dehydratase	GMDS	-4.92849	-5.33118	-6.49454	-1.46711	-4.39749	-1.42713	-3.89681	-5.72036	-2.17406	-1.31415	-1.51371	-1.14801	-1.37981	0.125204	-4.59005	-4.84773	-0.841204	-1.98544	-1.98517	-1.84902	-4.94388	-3.33481	-0.98087	-0.465151	-1.62572	-1.08718	-0.610167	0.12162
F1RX36	Sus scrofa	Fibrinogen alpha chain	FGA	3.89256	4.17822	4.662	4.02333	3.93528	4.12897	4.64329	3.81975	4.44288	4.30524	4.32274	3.47012	-0.0306085	0.892788	3.9342	3.5798	4.02614	3.83165	4.03065	3.98322	4.14758	3.23749	4.51271	4.5808	4.28373	3.48091	-0.142928	0.49893
F1RX66	Sus scrofa	Glutathione reductase	GSR	0.342582	0.786248	1.02947	1.53981	1.29323	1.4573	0.57891	0.458843	1.10742	1.20243	1.09691	1.51789	0.0810384	0.444176	0.781663	0.795915	1.25657	1.59945	1.25178	1.71969	0.526854	0.807807	1.33612	1.60141	1.19174	1.70204	0.0398507	0.433633
F1RXC2	Sus scrofa	Carbonic anhydrase 2	CA2	3.98165	3.72665	2.58243	2.84684	2.59011	1.68581	3.74731	4.18015	3.0857	3.11997	1.69393	0.205431	0.230166	0.516492	3.94816	3.09648	2.25523	1.2347	2.71877	2.24285	4.4146	4.08895	2.42744	1.42906	2.41691	2.48436	-0.294189	0.150196
F1RXG4	Sus scrofa	Keratin, type I cytoskeletal 20	KRT20	2.36343	2.62432	3.31426	3.55712	3.73501	4.28883	3.18748	2.35737	3.48693	3.39515	4.21799	4.69695	-0.24315	0.208535	2.29177	2.44438	3.6761	4.3758	3.78989	4.31412	2.33149	3.01617	3.88095	3.7063	4.35381	4.02421	-0.0701456	0.73918
F1RXQ9	Sus scrofa	Ornithine carbamoyltransferase, mitochondrial	OTC	2.07816	2.82862	1.92748	2.57335	2.26253	1.77858	2.09937	1.87939	1.94675	2.15087	0.487273	0.649618	0.705906	0.0588532	3.36948	2.93482	2.63988	2.82476	2.27986	1.93475	1.47583	1.79883	2.54191	2.90657	1.51226	2.27584	0.57872	0.155137
F1RYH5	Sus scrofa	Uncharacterized protein	TRIM31	-0.837448	-0.422299	-0.3518	0.116005	-0.273428	0.237072	-0.3394	-0.60514	-0.0874309	-0.481943	0.312685	-0.196205	-0.0224106	0.916419	0.0624816	-0.318497	0.0689276	0.346757	-0.191373	-0.224166	-0.916081	-0.673621	-0.226751	-0.179691	-0.0423605	-0.271506	0.342357	0.0855672
F1RYX3	Sus scrofa	Cadherin related family member 5	CDHR5	3.04133	3.49306	3.82378	3.74125	3.94802	3.81031	3.95532	3.7892	3.85946	3.93744	3.44706	3.71665	-0.141228	0.494469	3.52602	3.5038	3.80651	4.08986	3.74711	4.38134	3.91139	4.25907	4.0134	4.14417	3.91696	4.59661	-0.297826	0.0322266
F1RYY6	Sus scrofa	Transaldolase	TALDO1	1.10437	1.92499	1.94337	1.9344	1.97008	1.92424	1.58424	1.51666	1.91006	1.85806	1.84292	1.7931	0.0494022	0.694523	1.62154	1.55015	2.00348	2.0111	2.32081	1.86506	1.38958	1.45396	2.13705	1.52028	1.90703	1.83085	0.188899	0.107985
F1RYZ0	Sus scrofa	60S acidic ribosomal protein P2	RPLP2	0.0964528	0.44689	0.897102	1.21007	0.890541	0.967169	0.680439	-0.143196	0.986896	1.0817	0.964103	1.28472	-0.0577377	0.738086	0.640982	0.62448	1.10466	1.73157	1.12103	1.07588	0.102991	0.519725	1.30863	1.24593	1.05673	1.461	0.100596	0.530593
F1RYZ5	Sus scrofa	Ribosomal protein	RPL10A	-0.710014	-0.87097	-0.0874498	-0.00843302	-0.70046	-0.392142	0.341555	-0.0697269	-0.0101284	-0.142755	-0.0624599	0.0281648	-0.475686	0.0477705	-0.833888	-0.593311	0.00541119	0.757816	0	-0.579739	-0.264562	0.165933	0.255057	0.0505899	-0.495724	-0.257852	-0.116192	0.649069
F1RZ28	Sus scrofa	Ribosomal protein S10	RPS10	-5.95427	-2.82377	-4.08179	-3.22465	-3.69366	-5.69178	-3.64702	-4.58232	-4.01883	-3.55976	-3.09302	-2.9955	-0.595576	0.423712	-6.80689	-5.8357	-4.36499	-3.38889	-6.26497	-3.91049	-4.23131	-1.52959	-3.18913	-3.2607	-2.41497	-5.07353	-1.81212	0.0935438
F1RZ71	Sus scrofa	Septin 9	44083	-5.60895	-3.99405	-2.74641	-4.26993	-2.44132	-2.56651	-4.96562	-6.32475	-6.63265	-2.72033	-1.70551	-1.78023	0.416989	0.657157	-7.80123	-4.99386	-2.69308	-2.6262	-2.08577	-2.1613	-4.52624	-6.63392	-2.79035	-2.5466	-2.11436	-6.18109	0.405185	0.695387
F1RZT2	Sus scrofa	Uncharacterized protein	PFDN6	-3.25177	-3.281	-2.78227	-2.82326	-2.89095	-2.9363	-3.06334	-4.80684	-3.23526	-3.29371	-2.85714	-2.53885	0.304932	0.329451	-3.26957	-3.21725	-2.71718	-2.07983	-2.70054	-2.52765	-6.17707	-5.09674	-2.5151	-5.21787	-4.23738	-2.35244	1.5141	0.0507793
F1RZU4	Sus scrofa	N-acylglucosamine 2-epimerase	RENBP	-2.96251	-2.59417	-2.41675	-2.21376	-2.36326	-4.70455	-2.66763	-2.57779	-2.74999	-2.24601	-2.60298	-2.8198	-0.265131	0.465841	-2.74728	-2.73971	-5.23304	-2.36952	-2.54452	-2.37852	-2.58633	-2.61854	-2.41945	-2.53484	-2.54641	-2.41942	-0.481267	0.351788
F1S025	Sus scrofa	Transporter	SLC6A19	1.09968	1.74763	2.1813	2.45516	2.31587	2.4358	1.57851	1.70627	2.0975	2.45843	1.95549	2.6952	-0.0426593	0.734453	1.61946	1.5515	2.52616	3.22942	2.08519	2.79921	1.88219	2.41758	2.44444	2.38918	2.41099	2.97161	-0.117509	0.630937
F1S062	Sus scrofa	Obg-like ATPase 1	OLA1	-1.95225	-1.29776	-1.88652	-1.67477	-1.27753	-1.32649	-1.54469	-1.41637	-1.81083	-1.95984	-1.03722	-1.42549	-0.0368119	0.738611	-1.55611	-2.15795	-1.69519	-1.82152	-1.19695	-1.23853	-1.91328	-2.41748	-1.45879	-1.42053	-1.49128	-1.52613	0.0935394	0.512413
F1S0J8	Sus scrofa	Keratin 14	KRT14	3.80549	4.64409	6.03855	6.32171	5.75095	6.33493	5.15107	3.85213	6.07184	6.41483	6.32252	6.6196	-0.256045	0.412381	4.47415	4.15555	6.15058	6.92299	6.18667	6.59555	4.45732	4.8408	6.71331	7.22505	6.32838	6.26009	-0.223245	0.206807
F1S131	Sus scrofa	Caspase 6	CASP6	-0.787897	0.795276	0.638689	1.12684	1.35505	1.62202	0.416163	0.280914	0.422518	0.799103	0.957397	1.24196	0.105319	0.707301	0.754626	0.130089	0.857943	1.2249	1.38731	1.25871	0.651185	0.66406	0.800329	1.43664	1.31858	1.44475	-0.116995	0.295596
F1S179	Sus scrofa	Thiosulfate sulfurtransferase like domain containing 1	TSTD1	-5.14563	-1.07964	-6.10463	-6.37881	-1.88918	-1.61241	-5.03659	-6.0137	-2.24088	-4.2526	-1.34222	-1.18935	-0.355825	0.779552	-4.07754	-6.16542	-1.44558	-0.810889	-1.89169	-1.43404	-5.82596	-2.28534	-1.62765	-2.02452	-1.33525	-3.67875	0.15872	0.868307
F1S1A9	Sus scrofa	Uncharacterized protein	APOA2	1.67851	1.11603	0.305204	0.571079	1.28748	0.622734	1.75069	-0.114148	0.897246	1.55837	1.44638	-0.436768	0.0798784	0.834539	1.16863	0.147689	0.179136	-0.392755	0.388115	-0.212511	0.532534	0.308199	1.65518	0.700269	1.05148	-1.17143	-0.299655	0.479778
F1S1B9	Sus scrofa	Uncharacterized protein	DHRS11	2.28471	2.86968	3.37334	3.46446	2.78436	3.05497	3.06409	3.2562	3.46443	3.0252	3.41324	3.43308	-0.30412	0.146701	2.52811	2.963	3.40057	3.87325	3.35267	3.41021	2.81601	3.15154	3.43733	3.22225	3.22566	3.37105	0.05066	0.722646
F1S1C3	Sus scrofa	Uncharacterized protein	CA4	-0.938251	-0.618105	-1.30656	-0.0376742	-1.0273	-0.612389	-0.341614	-0.683514	-0.273567	-0.108975	-0.604797	0.419563	-0.491228	0.0595294	-0.775038	-0.445886	-0.465703	0.655538	-0.208862	0.526006	-0.416601	0.316612	0.18022	0.555814	-0.43433	0.323656	-0.206553	0.30328
F1S1G8	Sus scrofa	Amine oxidase	LOC110256000	3.4522	3.48676	3.25006	2.82153	3.16708	3.39093	3.52342	3.24749	3.07523	2.87702	3.42544	2.46785	0.158684	0.392611	3.45882	3.26282	2.81012	2.2463	3.17399	2.77802	3.81742	3.35619	2.87874	2.84022	3.48648	2.58411	-0.205515	0.126067
F1S1V1	Sus scrofa	Sjogren syndrome antigen B	SSB	-6.30568	-5.94753	-6.53871	-2.75562	-2.6633	-2.88562	-3.16816	-3.96469	-2.47861	-3.73226	-1.78137	-1.99088	-1.66342	0.072959	-6.2118	-3.81043	-5.33049	-3.4472	-3.23907	-3.52557	-3.62756	-4.92189	-3.39109	-3.10842	-2.19453	-2.72254	-0.933088	0.136282
F1S253	Sus scrofa	Glycoprotein A33	GPA33	-4.7072	-1.6296	-0.859761	0.153648	-0.60756	0.473364	-5.45282	-2.32857	-0.759953	-0.776139	-0.318905	0.212301	0.374497	0.123503	-1.2878	-4.79756	-0.0363079	0.66964	0.486629	-0.0923837	-3.1343	-1.96744	-0.239475	0.159673	0.262242	-0.146533	0.00134216	0.998373
F1S2E2	Sus scrofa	Annexin	ANXA11	0.135783	0.680967	1.37997	1.68882	1.4173	1.4496	0.4169	0.134678	1.28905	1.32599	1.15574	1.34525	0.180805	0.178407	0.66364	0.681833	1.87137	2.08684	1.60007	1.58522	0.261816	0.678102	1.56526	1.04906	1.32941	1.08713	0.419698	0.0309386
F1S2H8	Sus scrofa	IQ motif containing GTPase activating protein 2	IQGAP2	-2.874	-0.996241	0.466042	1.3568	0.731842	1.38267	-0.238115	-2.63034	0.908235	0.929481	0.982604	1.48876	-0.228919	0.704687	-0.182967	-0.592115	0.93704	1.87829	0.592288	1.15144	-0.788475	-0.162275	1.28155	0.547973	0.916994	1.53468	0.0755885	0.809646
F1S2K3	Sus scrofa	Uncharacterized protein	NUTF2	0.35881	2.02679	1.62233	1.93778	1.78059	1.62936	1.86201	1.24357	1.52163	1.83055	1.98245	1.0245	-0.0181722	0.958422	1.29347	1.35225	2.247	1.20407	1.22888	1.74979	0.918116	0.851589	1.8998	2.26561	1.91927	1.5842	-0.06052	0.828966
F1S325	Sus scrofa	Putative hydroxypyruvate isomerase	HYI	-0.0255697	0.0734718	0.780209	0.899275	0.493845	0.21464	-0.0966917	-1.23189	0.739009	0.418272	0.285059	-0.516877	0.473166	0.0625167	0.778039	-0.778306	1.05197	1.33733	0.162535	-0.0624934	-0.926834	-0.719556	1.01052	0.870782	-0.145851	-0.74888	0.524816	0.100509
F1S395	Sus scrofa	Uncharacterized protein	NQO1	-5.38794	-3.86438	-2.64691	-3.61071	-2.45394	-2.77129	-2.74126	-4.41507	-2.24664	-2.19633	-1.94288	-2.564	-0.771498	0.150491	-4.86411	-5.36874	-2.55888	-1.632	-2.35175	-2.19616	-8.74076	-3.3576	-2.42682	-2.34529	-2.48515	-2.54297	0.487823	0.559729
F1S3A1	Sus scrofa	Cadherin related family member 2	CDHR2	2.66114	2.92718	3.10037	3.35124	3.38992	3.65196	3.44613	3.13479	3.13236	3.32685	3.52143	3.42659	-0.151057	0.331392	2.93176	2.95279	3.14519	3.6591	3.32958	3.81327	3.2666	3.16358	3.31417	3.46956	3.75914	3.40924	-0.0917678	0.516186
F1S3B4	Sus scrofa	IST1-like protein	IST1	-4.15477	-2.49957	-4.14841	-2.6938	-2.17198	-2.17455	-1.97444	-4.96715	-2.80248	-3.89964	-2.52941	-2.35914	0.114863	0.873909	-2.61837	-5.0716	-5.24734	-2.51157	-2.26169	-2.64654	-1.69627	-5.34356	-2.10054	-3.00147	-1.8805	-2.39233	-0.657073	0.27647
F1S3B7	Sus scrofa	Hexokinase 3	HK3	-0.686872	0.166385	-0.0592676	-0.393238	0.859116	0.950696	-0.238372	-1.21495	-0.759214	-2.43024	0.0968538	0.223306	0.859905	0.0515125	0.114785	-0.438228	-0.0200998	-0.899474	0.132363	0.065948	-0.527445	-0.878521	-1.09249	-3.15967	-0.56765	0.310389	0.811781	0.0623789
F1S3C7	Sus scrofa	AP-1 complex subunit gamma	AP1G1	-3.06442	-2.2029	-2.91569	-2.87837	-2.24387	-1.92703	-3.15623	-3.85273	-2.68211	-2.30129	-2.05645	-2.12386	0.156733	0.643554	-3.82018	-6.34102	-2.50103	-2.07148	-2.38486	-2.23619	-3.34824	-2.45484	-1.81808	-1.95586	-2.22777	-2.32148	-0.871413	0.214547
F1S3H7	Sus scrofa	Uncharacterized protein	PTGR2	-6.20331	-0.806131	-0.987935	-0.28884	-0.345023	-0.403562	-0.737998	-0.658922	-0.867909	-0.703239	-0.370026	-0.134284	-0.92707	0.356382	-0.820655	-1.52404	-0.566671	-0.316345	-0.604696	-0.119685	-0.873556	-0.576337	-0.635429	-0.800795	-0.284229	-0.249515	-0.0887046	0.677497
F1S3J0	Sus scrofa	Uncharacterized protein	ACOT6	-4.32997	-1.43407	-2.79627	-1.78648	-1.39219	-1.89449	-1.63276	-3.04736	-1.98614	-1.33453	-2.66559	-7.12108	0.69233	0.559328	-1.91224	-5.28483	-1.48174	-1.45859	-1.73536	-2.20207	-2.63085	-4.51165	-0.918533	-1.37028	-2.74254	-2.76029	0.14322	0.649769
F1S3Q8	Sus scrofa	Uncharacterized protein	VNN3	-4.80855	-4.52887	-2.25851	-2.97041	-4.05829	-2.19655	-5.92939	-4.50785	-2.00119	-2.43011	-1.931	-4.19722	0.0292617	0.961803	-2.56356	-6.32891	-2.17648	-2.66597	-2.59664	-3.88712	-2.49059	-2.73377	-1.95873	-2.18891	-4.32049	-2.91652	-0.601614	0.432962
F1S3U9	Sus scrofa	Uncharacterized protein	PRDX1	3.87872	4.33232	5.54748	5.45377	5.26643	5.45308	4.71331	4.32439	5.51509	5.60518	5.41151	5.28666	-0.154059	0.335288	4.394	4.456	5.51093	5.67283	5.60313	5.49514	4.6948	4.9094	5.57477	5.62948	5.50042	5.68336	-0.143365	0.158487
F1S418	Sus scrofa	Uncharacterized protein	PRDX3	1.66139	1.92808	2.19769	2.59012	2.37469	1.74529	1.54905	1.59276	1.70711	2.09887	1.30533	0.870391	0.56229	0.0112443	2.33889	1.77756	2.31909	2.62589	2.6842	1.27157	1.26531	1.46362	2.08763	2.44267	1.88602	1.16642	0.450921	0.0370603
F1S420	Sus scrofa	Heterogeneous nuclear ribonucleoprotein A/B	HNRNPAB	-0.550424	-0.555389	-0.197487	0.18576	-0.154711	0.114376	-0.376933	-0.703386	-0.288632	-0.635072	0.456466	0.61181	-0.0370213	0.86815	-1.04455	-0.178938	-0.337537	0.268651	-0.122114	-0.0346601	-0.446868	-0.676802	0.124494	-0.165454	0.312237	-0.109578	-0.0811956	0.696987
F1S4D0	Sus scrofa	Uncharacterized protein	CLCA4	4.89491	5.13448	6.09364	5.79074	6.44418	6.38471	6.06432	5.21892	6.48031	6.65516	7.01683	6.80143	-0.582385	0.0138076	4.98139	4.89724	6.18019	6.12081	6.44824	6.88791	5.68844	5.67563	6.92419	6.99167	6.93672	6.53126	-0.538689	0.0341935
F1S4D5	Sus scrofa	Kynurenine aminotransferase 3	KYAT3	-1.03547	-6.32029	-0.921476	0.207153	0.0833184	-0.200841	-0.554143	-0.975632	0.0460755	-0.0600659	-0.392447	-0.578064	-0.945554	0.346083	0.202175	-0.424922	0.0338528	-0.0643389	0.262911	-0.063435	-0.495332	-4.68356	-0.134803	-0.16829	-0.27864	0.232455	0.912403	0.239934
F1S4J7	Sus scrofa	Uncharacterized protein	FBP2	0.755984	1.30385	1.44292	1.58623	1.56434	1.45556	1.40089	-0.131688	1.27726	1.22133	1.44145	0.929948	0.328281	0.287366	1.45118	0.536307	1.96896	1.77983	1.47715	0.81565	-0.0787397	0.66295	1.72181	1.33706	1.50123	0.656151	0.371435	0.191103
F1S4V8	Sus scrofa	Uncharacterized protein	CPNE1	-3.75929	-6.22095	-6.5141	-1.56666	-2.10312	-1.7007	-5.42335	-5.44132	-4.56247	-2.11687	-2.35354	-1.35032	-0.102824	0.846286	-2.30229	-5.4435	-2.04671	-1.68169	-1.53365	-1.41637	-3.68128	-4.43335	-1.9348	-1.8263	-1.82966	-2.20929	0.24841	0.487681
F1S4X9	Sus scrofa	Glutathione synthetase	GSS	-1.20725	-0.814381	-0.340783	-0.333939	-0.396969	0.218735	-0.880119	-1.17856	-0.184862	-0.206081	-0.184488	-0.332693	0.0153694	0.919539	-0.945885	-0.745447	-0.0944489	0.241088	-0.27156	0.132771	-0.79022	-0.770245	-0.100738	-0.365521	-0.250695	-0.490207	0.180691	0.252402
F1S4Z2	Sus scrofa	Charged multivesicular body protein 4B	CHMP4B	-5.21585	-4.96428	-2.6498	-2.85856	-3.69643	-8.70884	-2.93756	-7.17087	-2.64737	-4.60519	-3.01162	-5.88985	-0.305216	0.72998	-4.46907	-4.23645	-4.09151	-2.49987	-2.58575	-4.85495	-3.54641	-2.97015	-2.66391	-2.6191	-1.8589	-4.91204	-0.694517	0.0483878
F1S557	Sus scrofa	Amylo-alpha-1, 6-glucosidase, 4-alpha-glucanotransferase	AGL	-2.15457	-1.72489	-2.02958	-4.62913	-1.45622	-1.76695	-1.8697	-2.17475	-2.93581	-2.20341	-2.00454	-1.93566	-0.106244	0.837437	-1.61871	-2.23988	-2.24802	-2.20683	-1.48468	-1.18924	-1.93651	-1.87648	-2.41567	-2.17715	-1.51736	-1.38687	0.0537801	0.604745
F1S5B1	Sus scrofa	Glucosylceramidase beta 3 (gene/pseudogene)	GBA3	1.81645	2.29221	2.62277	2.96754	2.8912	3.02468	2.74195	3.00811	3.27702	3.2483	2.96044	3.51342	-0.522395	0.00916972	2.17553	2.77504	2.73276	3.22278	2.87674	3.82249	2.78628	3.12549	3.09931	3.81423	3.19148	3.89694	-0.384731	0.00508731
F1S5I9	Sus scrofa	ATP binding cassette subfamily G member 8	ABCG8	-3.83558	-3.66199	-4.60215	-1.56793	-6.14321	-2.23696	-4.12393	-5.50454	-3.65053	-2.52233	-2.88898	-1.35838	-0.333187	0.667262	-3.98274	-4.60726	-3.40916	-1.4863	-2.90609	-1.32263	-3.16986	-5.75008	-2.63054	-1.78558	-1.6558	-1.51468	-0.201272	0.606076
F1S5N0	Sus scrofa	X-prolyl aminopeptidase 1	XPNPEP1	-0.0821248	0.556816	1.33232	1.47082	1.1688	1.55585	1.03956	1.32387	1.81655	1.80734	1.8433	2.26283	-0.681827	0.0015628	0.322962	0.705955	1.52209	1.99896	1.21162	2.11475	0.987342	1.42763	2.06241	2.21102	1.74664	2.55035	-0.518179	0.000912771
F1S5Z3	Sus scrofa	Seryl-tRNA synthetase	SARS	-2.1789	-1.58212	-2.03543	-1.52592	-1.76988	-1.39755	-4.42054	-1.60055	-1.96262	-2.44944	-1.25553	-1.05994	0.37647	0.415998	-1.72765	-1.89734	-2.013	-1.80365	-1.48323	-1.32308	-1.81764	-1.47072	-1.92803	-2.1253	-1.41162	-1.13672	-0.0596556	0.58816
F1S606	Sus scrofa	EPS8 like 3	EPS8L3	0.603343	1.18468	1.72183	1.54786	1.66682	2.1081	1.2333	0.834209	1.81396	2.20634	1.72957	2.21871	-0.200576	0.256686	1.45272	1.06388	2.26372	2.32757	1.88306	2.41992	0.886439	1.25298	2.44363	2.02217	1.88355	1.97402	0.158014	0.288321
F1S635	Sus scrofa	Uncharacterized protein	LOC100621421	-2.14751	1.36426	1.16066	1.53863	-0.0368051	0.68293	0.846108	0.345463	1.37515	1.15398	0.0198808	0.396341	-0.26246	0.666385	0.492385	0.501451	1.03674	0.703939	0.0892673	0.544046	0.940452	1.49815	1.2915	0.756461	0.590603	0.759119	-0.41141	0.0282458
F1S682	Sus scrofa	Sulfhydryl oxidase	QSOX1	-0.89646	-0.245371	-0.177112	-1.1627	-0.615299	-0.428597	-0.556599	-0.526373	-0.301322	-4.19372	-0.23874	-0.820537	0.518626	0.363473	-0.00604336	-0.653833	-0.211264	-0.610588	-0.65608	-0.935258	-0.722545	-0.705635	-0.690805	-0.633505	-0.481648	-0.679537	0.140102	0.408655
F1S6A9	Sus scrofa	Uncharacterized protein	HEBP2	-7.17711	-3.22401	-2.03524	-1.76233	-2.1334	-2.57484	-2.40397	-5.67703	-1.98563	-1.58755	-1.77276	-2.07371	-0.567713	0.577538	-5.29004	-3.75567	-1.49964	-1.5747	-2.29392	-1.76789	-1.99846	-2.7846	-1.75127	-1.85408	-1.78423	-2.73544	-0.545628	0.415251
F1S6K5	Sus scrofa	Adenine phosphoribosyltransferase	APRT	-2.48652	-1.98721	-1.38296	-1.48014	-1.71507	-2.10192	-1.73561	-1.62063	-1.483	-1.90048	-1.66794	-1.77917	-0.161166	0.378525	-7.40947	-2.17834	-2.16699	-1.72317	-1.41781	-1.95562	-1.61773	-2.07721	-1.5813	-1.70623	-1.35993	-1.94772	-1.09355	0.298948
F1S6R3	Sus scrofa	Mitotic spindle positioning	MISP	-1.06501	-0.967218	-0.346067	-0.390224	-0.987064	-0.514809	-1.90013	-1.25244	-0.73066	-1.0281	-1.16095	-0.686639	0.414752	0.0128919	-0.461143	-0.87541	-0.585979	-0.8489	-0.271456	-0.63296	-1.76316	-0.550467	-0.623144	-1.76028	-0.866777	-0.841386	0.454894	0.121541
F1S6R7	Sus scrofa	Polypyrimidine tract-binding protein 1	PTBP1	-1.10652	-0.382932	0.437905	0.224894	0.199861	0.467145	-0.0636576	-0.788021	0.126694	0.358343	0.808709	0.578628	-0.196723	0.421727	-0.689382	-0.371754	0.438775	0.400381	0.35007	0.607877	-0.41036	-0.201257	0.726256	0.401785	0.515947	0.468327	-0.127455	0.120129
F1S6S9	Sus scrofa	Proteinase 3	PRTN3	1.0713	2.26609	1.97812	1.60939	1.43501	1.22733	0.638169	-0.0705986	1.60852	0.331051	0.412273	0.441894	1.03765	0.0170901	2.21652	1.52775	1.47752	1.50246	1.56113	0.671915	0.663299	0.295288	1.02712	-0.210246	0.606972	1.14128	0.905597	0.0408053
F1S6Z3	Sus scrofa	Uncharacterized protein	ABRACL	-2.73173	-3.94718	-4.91485	-7.77435	-5.23981	-1.04175	-6.47895	-3.43266	-1.44505	-1.59063	-0.989012	0.0540791	-1.96124	0.2267	-1.98306	-4.28685	-1.44756	-0.523142	-1.38683	-1.39278	-5.43818	-1.98825	-1.47555	-4.47677	-1.53781	-1.51414	0.901744	0.393557
F1S710	Sus scrofa	Calcyclin binding protein	CACYBP	-3.79913	-1.89085	-2.20772	-0.81695	-1.18094	-0.661115	-1.06764	-1.62255	-6.35367	-1.24008	-0.609862	-0.840748	0.196307	0.838319	-1.29511	-1.13255	-3.85571	-0.812141	-0.770608	-0.481705	-1.0912	-1.36049	-1.28548	-0.734369	-0.600537	-0.617523	-0.443038	0.351217
F1S762	Sus scrofa	Uncharacterized protein	PODN	0	-7.68619	0.306023	-0.00438852	0.716659	1.15381	1.28658	0.728537	0.611039	0.835361	1.73294	1.64807	-2.05944	0.168325	-0.245374	0.576673	0.511193	1.76281	1.70394	1.70238	0.797675	1.13865	1.44911	1.40322	1.57693	1.55053	-0.317416	0.257007
F1S788	Sus scrofa	Complement C8 alpha chain	C8A	0.252416	0.262355	0.0962141	-0.30417	0.779808	0.934975	0.827757	-0.479545	0.294551	0.283912	1.27405	0.579977	-0.126517	0.600748	0.795739	-0.0982716	0.0193374	-0.130337	0.914199	0.770092	0.700429	0.161924	0.354667	0.534866	1.39725	0.268892	-0.191212	0.319132
F1S7D3	Sus scrofa	Uncharacterized protein	LOC100526118	-0.0800751	-0.133667	1.0214	1.16145	2.42153	1.74475	0.796833	-0.910086	1.11464	1.01393	2.62706	2.33312	-0.140018	0.579039	0.294052	0.685343	1.19127	1.37173	1.96514	2.40616	0.594721	0.831648	1.9199	1.96779	1.91089	2.46686	-0.296351	0.0656785
F1S7E0	Sus scrofa	Coatomer subunit epsilon	COPE	-1.61786	-1.37029	-1.46873	-1.20877	-0.978142	-1.15629	-1.07909	-1.29471	-1.68838	-1.45789	-1.40075	-1.30449	0.0708724	0.631002	-1.27776	-1.10288	-1.06814	-1.27647	-1.30034	-1.11756	-2.0265	-1.61806	-0.939731	-1.11719	-1.11064	-1.14974	0.136453	0.439634
F1S7K2	Sus scrofa	Leucine rich alpha-2-glycoprotein 1	LRG1	-1.27518	-0.85936	1.4214	0.997985	-0.106492	0.0543382	-1.35123	-1.49824	1.15528	0.901891	0.0209734	-1.01513	0.336522	0.120855	-1.33825	-1.18455	1.3991	0.485016	0.0229618	-0.330382	-0.785055	-1.38241	1.13401	0.930791	-0.240947	-0.518228	-0.0140435	0.93119
F1S814	Sus scrofa	Phosphoglucomutase 1	PGM1	1.95083	2.49868	2.61688	2.89704	2.90811	2.97806	2.54434	1.83491	2.9054	3.10814	3.11956	3.02846	-0.115202	0.532851	2.37412	1.73133	2.88757	3.294	2.71309	3.10249	1.9652	1.97799	3.56835	3.13578	3.04249	3.11506	-0.117046	0.49049
F1S878	Sus scrofa	Syndecan binding protein 2	SDCBP2	-0.124418	0.309614	0.0433528	0.956479	0.723196	1.06882	0.935943	0.603457	0.55805	1.12175	1.30991	1.24737	-0.466572	0.0197542	0.25872	0.319945	0.722925	1.07985	0.801046	1.55531	0.512396	0.740969	1.28878	1.15225	1.51154	0.982606	-0.241789	0.252528
F1S8G6	Sus scrofa	Small glutamine rich tetratricopeptide repeat containing alpha	SGTA	-5.11359	-5.82493	-2.86898	-6.15399	-2.74347	-2.86402	-3.22475	-4.32646	-2.96693	-3.01122	-4.23534	-7.46947	-0.0558006	0.962917	-5.95474	-4.77349	-1.89557	-2.56255	-6.56728	-2.82346	-3.83122	-1.58496	-2.96382	-4.08718	-2.97178	-4.45998	-0.779689	0.471549
F1S8H0	Sus scrofa	LSM7 homolog, U6 small nuclear RNA and mRNA degradation associated	LSM7	-6.79393	-4.93016	-3.33209	-5.0072	-2.36755	-3.0478	-3.36803	-5.67925	-2.86099	-2.47864	-5.76471	-6.63273	0.217604	0.862946	-5.66348	-3.6263	-2.71249	-2.89399	-3.92161	-2.97528	-4.63959	-6.39487	-1.83266	-5.33419	-4.46153	-2.872	0.623615	0.39378
F1S8S9	Sus scrofa	Golgi brefeldin A resistant guanine nucleotide exchange factor 1	GBF1	-4.08618	-6.80574	-3.34678	-3.29019	-6.63787	-6.01592	-3.24728	-4.62344	-7.2059	-5.76029	-3.23571	-3.59195	-0.419683	0.739791	-4.03285	-3.37597	-3.33045	-3.07015	-4.87764	-3.54214	-5.74419	-5.31935	-3.05119	-3.05436	-5.43475	-4.41016	0.797463	0.0815936
F1S8V9	Sus scrofa	ATP binding cassette subfamily C member 2	ABCC2	-0.632032	-0.142635	0.495159	1.83865	-0.645509	0.435448	-0.624848	0.259641	0.416692	0.958205	-0.25085	1.08965	-0.0832347	0.723695	0.302925	0.000220212	1.02945	1.97882	-0.0131799	0.922367	-1.88431	0.571694	1.2873	1.06799	0.181637	0.812142	0.364027	0.424477
F1S956	Sus scrofa	6-phosphogluconolactonase	PGLS	0.284014	0.861002	0.600973	0.728818	0.850523	0.862984	0.476304	0.772993	0.453286	0.375083	0.673811	0.681667	0.125862	0.14614	0.817522	0.595684	0.512144	0.866349	0.739958	0.819012	0.5949	0.66683	0.227389	0.265715	0.582477	0.6666	0.224459	0.0546182
F1S982	Sus scrofa	Coatomer subunit beta	COPB1	-4.29303	-4.01949	-2.57111	-3.93306	-2.64451	-2.21978	-2.99886	-4.74481	-2.17616	-2.27378	-1.57887	-1.66824	-0.706712	0.0952224	-4.29269	-6.7297	-6.19116	-1.76198	-7.38394	-2.03741	-4.20287	-4.37969	-1.9693	-2.41163	-2.03326	-1.60492	-1.96587	0.103828
F1S9N9	Sus scrofa	Cystathionine gamma-lyase	CTH	0.0821736	1.20632	0.663984	1.25423	1.71345	1.68405	1.01013	0.37611	0.895914	0.957316	1.25586	1.20193	0.151159	0.58341	0.957842	0.62225	1.31741	1.3016	1.41194	1.53051	1.05886	1.38983	0.974557	1.18245	1.19033	1.30936	0.00602872	0.972472
F1S9Q1	Sus scrofa	Uncharacterized protein	HSPA8	3.62095	3.84923	3.67276	3.91406	3.89176	4.05152	3.90003	3.8096	3.74207	3.59179	4.15759	4.23253	-0.0722202	0.473164	3.66284	3.89179	3.89489	4.17985	4.05907	4.27388	3.84433	3.87411	3.80658	3.42215	4.10314	4.26633	0.107612	0.461891
F1SA41	Sus scrofa	Membrane palmitoylated protein 5	MPP5	-4.92667	-8.10421	-3.93324	-6.44562	-3.65769	-3.65644	-6.50217	-4.49218	-6.06857	-3.88937	-3.75777	-3.52635	-0.414576	0.672475	-3.69874	-3.76371	-5.83412	-2.66438	-3.71896	-3.93137	-4.43909	-4.3599	-2.97057	-4.84889	-3.59362	-4.69037	0.215193	0.766987
F1SA74	Sus scrofa	Methylenetetrahydrofolate dehydrogenase (NADP+ dependent) 1	MTHFD1	-4.72241	-4.73298	-2.3096	-2.28106	-3.82504	-2.50872	-5.45322	-3.38418	-6.49629	-2.55653	-4.76095	-1.99022	0.710266	0.402149	-4.90037	-3.91151	-2.29513	-4.28483	-2.79944	-4.54827	-5.42196	-6.43168	-7.01853	-5.26754	-2.01529	-1.34225	0.792952	0.507266
F1SA98	Sus scrofa	Tyrosine 3-monooxygenase/tryptophan 5-monooxygenase activation protein theta	YWHAQ	-3.6029	-2.4695	-2.42888	-2.3246	-1.95973	-1.64325	-2.44396	-3.34147	-2.19561	-2.61502	-1.89474	-1.63308	-0.0508266	0.859474	-4.68515	-3.6993	-2.33399	-2.04317	-2.10711	-1.38543	-2.8219	-2.43585	-2.158	-2.42812	-1.71352	-1.8438	-0.475489	0.262458
F1SAD1	Sus scrofa	Thiamine pyrophosphokinase	TPK1	-5.67447	-5.42481	-6.63758	-1.87763	-2.22019	-3.88481	-2.001	-5.30352	-2.0101	-2.25346	-2.55234	-1.66508	-1.65566	0.121255	-5.29137	-6.09473	-2.17721	-1.77187	-2.05428	-1.63246	-5.51395	-2.35231	-3.54768	-1.65246	-1.89437	-1.86676	-0.365729	0.629562
F1SAD9	Sus scrofa	Protein disulfide-isomerase	PDIA4	-4.44108	-1.53265	-1.58675	-0.545784	-0.544224	-0.338455	-0.912804	-3.38468	-0.934951	-0.604858	-1.44787	-0.695651	-0.168021	0.832604	-1.09555	-2.0047	-1.05413	-0.337819	-0.658169	-0.475104	-1.59045	-1.15104	-0.928458	0.690518	-1.06234	0.36659	-0.32505	0.29186
F1SAF0	Sus scrofa	Dihydrolipoyl dehydrogenase	DLD	1.66792	2.01224	1.78096	2.39762	2.42768	1.07695	0.819485	1.25947	1.53806	2.05595	0.0795952	0.375482	0.872556	0.0376999	2.72106	1.90899	2.42826	2.48218	1.97836	1.46434	0.712084	0.921352	2.04356	1.76437	1.20573	1.73694	0.766529	0.0544968
F1SAL4	Sus scrofa	Meprin A subunit	MEP1B	3.04987	3.57398	3.76522	4.3667	4.1666	4.51682	3.65925	3.52651	4.09782	4.36249	4.25535	4.40874	-0.145157	0.252127	3.55343	3.73054	4.20908	5.00553	4.19015	4.71775	3.72394	4.13608	4.38718	4.31624	4.5034	4.56967	-0.0383374	0.824939
F1SB42	Sus scrofa	Ezrin	EZR	3.35306	3.73228	4.25225	4.41802	4.56202	4.58168	4.08117	3.49519	4.28225	4.26199	4.68842	4.97758	-0.147882	0.36222	3.76101	3.7972	4.34157	4.68608	4.79382	4.81391	3.74157	3.93251	4.55501	4.09497	4.64195	4.85138	0.0626995	0.616613
F1SB63	Sus scrofa	Uncharacterized protein	TCP1	-1.35938	-0.672093	-0.717879	-0.912245	-0.362582	-0.406934	-0.621852	-0.355067	-0.611949	-0.464734	-0.158418	0.0250236	-0.374019	0.00899795	-1.40373	-0.535864	-0.829333	-0.343724	-0.452588	-0.0504419	-0.54128	-0.276487	-0.550691	-0.382828	-0.182697	0.571338	-0.375506	0.0338705
F1SBS4	Sus scrofa	Complement C3	C3	7.09048	7.37834	7.33876	7.08271	7.43467	7.56823	7.39384	6.67873	7.21532	7.31836	7.6179	6.90147	0.127928	0.521095	7.20683	7.04502	7.26416	6.96441	7.40959	7.43293	7.32413	6.98896	7.38496	7.26314	7.47118	7.08182	-0.031875	0.736994
F1SC98	Sus scrofa	Insulin degrading enzyme	IDE	-0.371221	-0.501797	-0.00416412	-0.0895294	-0.453685	-0.339057	-0.310793	-0.404544	-0.288199	-0.158225	-0.461183	-0.27546	0.0231583	0.704053	-0.330931	-0.364024	-0.128794	0.403181	-0.280508	-0.2792	-0.359065	-0.126875	0.0515369	0.0688912	-0.491257	-0.222416	0.0164849	0.863057
F1SCC7	Sus scrofa	Uncharacterized protein	LOC396684	5.40823	5.48247	6.62904	6.13246	5.86323	5.63534	5.89385	5.50306	6.6243	6.26687	5.62044	4.78478	0.0762441	0.693828	5.68948	5.43926	6.21574	5.71332	5.57438	4.9102	5.86824	5.45525	5.9586	5.97851	5.46776	5.05761	-0.0405972	0.633297
F1SCD0	Sus scrofa	Uncharacterized protein	LOC100153899	6.7978	6.92733	6.67415	6.4899	7.16916	7.03115	7.1797	6.16951	6.61614	6.91249	6.97447	6.1165	0.186779	0.450993	6.99035	6.2641	6.62101	6.00302	7.06035	6.61038	6.96559	6.37985	6.83558	6.90494	6.87207	6.17272	-0.096923	0.625564
F1SCE3	Sus scrofa	Serpin family A member 5	SERPINA5	-0.555427	-0.705018	-2.2625	-2.30264	-3.12965	-1.93252	-5.44857	-1.87084	-2.04793	-1.93049	-1.58566	-4.69085	1.11443	0.301039	-0.714689	-1.90957	-1.51783	-1.95962	-1.72542	-5.73751	-2.34183	-5.11281	-1.54482	-1.81084	-1.82998	-3.60826	0.447317	0.570165
F1SCI9	Sus scrofa	Syntaxin-binding protein 2	STXBP2	-0.0127673	0.110244	-0.0981316	0.382642	0.150007	0.484345	-0.152434	-0.279957	0.152206	0.187672	0.208482	0.680484	0.0366476	0.731656	0.0674236	-0.314548	0.0592633	0.412639	0.471622	0.282141	-0.253562	-0.110549	0.435655	-0.196428	0.0717832	0.876086	0.0259261	0.900497
F1SD78	Sus scrofa	Methylthioribose-1-phosphate isomerase	MRI1	-4.53706	-5.55417	-3.39153	-0.762101	-2.17104	-1.68449	-5.50239	-2.53727	-4.85336	-1.96407	-1.54513	-2.05616	0.0596674	0.934078	-4.87932	-2.60602	-2.3434	-1.47366	-1.55121	-1.89249	-2.60748	-2.50129	-2.15949	-2.36695	-1.5469	-2.55883	-0.167525	0.729228
F1SDC2	Sus scrofa	Acid phosphatase 6, lysophosphatidic	ACP6	-5.27989	-1.75002	-1.72088	-1.20942	-0.621648	-1.33675	-1.41221	-3.22347	-0.928869	-1.08573	-0.414827	-1.26568	-0.597972	0.445766	-1.53349	-1.8005	-0.951133	-1.18174	-1.82983	-1.16924	-5.26258	-6.72936	-0.493457	-1.10769	-0.816801	-1.50271	1.24111	0.271783
F1SDK6	Sus scrofa	Clarin 3	CLRN3	-2.87468	-1.93094	-1.46177	-1.34563	-1.06333	-1.97998	-1.43578	-2.30323	-1.34238	-0.847139	-2.5424	-0.766175	-0.236537	0.613594	-2.23594	-2.01222	-1.17112	-0.440032	-1.27077	-0.522833	-1.67681	-0.697806	-0.926833	-0.955644	-1.16401	-0.461179	-0.295104	0.289035
F1SDP2	Sus scrofa	Phospholysine phosphohistidine inorganic pyrophosphate phosphatase	LHPP	-1.25933	-0.511998	-0.412086	-0.370646	-0.0322935	-0.259285	-0.791082	-1.42812	-0.840333	-0.156574	-0.507204	-0.756913	0.272432	0.250005	-0.597186	-0.399951	0.432489	-0.191483	-0.991337	-0.244722	-1.0585	-0.762986	-0.149268	-0.567038	-0.722587	0.0263289	0.206976	0.237068
F1SDP3	Sus scrofa	Ornithine aminotransferase	OAT	3.46776	4.22727	5.08008	6.0271	5.44483	4.97323	3.89519	3.81049	5.22745	5.62103	4.07401	4.20137	0.398456	0.189324	4.40417	3.99191	5.66426	5.89497	5.67372	5.32261	3.78216	4.46925	5.58668	5.76941	5.14	5.37623	0.137986	0.439347
F1SDR7	Sus scrofa	Uncharacterized protein	YWHAB	0.682116	1.29995	2.0506	2.07041	2.22243	2.5708	1.7404	1.12725	2.26808	2.17281	2.27255	2.50271	-0.197915	0.323358	0.755079	1.0667	1.98517	2.71217	2.17399	2.58606	1.191	1.36586	2.5054	2.08634	2.25438	2.22067	-0.057411	0.772558
F1SE73	Sus scrofa	DnaJ heat shock protein family (Hsp40) member A1	DNAJA1	-6.64797	-2.35202	-2.42519	-2.3159	-2.29526	-2.07686	-5.64934	-6.43339	-2.20071	-2.06589	-2.18125	-2.29022	0.451268	0.570618	-4.5668	-2.61026	-4.0847	-2.12614	-2.2171	-2.18073	-4.26941	-3.7311	-2.41724	-4.3143	-2.1879	-1.9705	0.184122	0.747084
F1SEN2	Sus scrofa	Glutamate dehydrogenase 1, mitochondrial	GLUD1	-1.72965	-0.45384	-0.547695	0.0260544	-0.556444	-1.14283	-1.34655	-1.4142	-0.564711	-0.356899	-2.54564	-2.04575	0.644892	0.117362	-1.22328	-1.3667	-0.110588	-0.119376	-5.07862	-1.10009	-1.46399	-1.25668	-0.825517	-1.13043	-1.32907	-0.360924	-0.438671	0.56287
F1SES5	Sus scrofa	N-acylsphingosine amidohydrolase 1	ASAH1	-4.01144	-2.82923	-5.68572	-8.22392	-2.61318	-5.30474	-3.74277	-4.77711	-5.55371	-5.51175	-2.54341	-4.88173	-0.276293	0.66684	-2.70884	-4.70228	-2.79877	-3.63176	-3.84779	-2.58298	-4.9862	-6.10874	-3.42093	-5.06174	-5.95503	-4.88192	1.69036	0.00151119
F1SFF4	Sus scrofa	Uncharacterized protein	RTRAF	-4.20113	-5.28557	-3.36528	-5.22382	-4.46841	-2.40394	-2.07816	-3.62914	-1.83139	-2.32966	-1.86045	-2.35126	-1.81135	0.00706147	-4.33708	-8.27625	-2.93074	-2.58401	-4.91801	-2.18166	-6.66859	-2.83548	-2.02563	-5.24987	-1.92458	-1.98729	-0.756052	0.578104
F1SFF8	Sus scrofa	Alpha-1,4 glucan phosphorylase	PYGL	3.41737	4.04611	3.99843	4.07329	4.36496	4.15115	4.06036	3.16306	3.73499	3.60877	4.01582	3.8965	0.261966	0.256186	4.19356	3.71043	3.9257	3.91255	4.21282	4.1397	3.70064	3.70226	3.63132	3.51558	4.09917	4.07412	0.228613	0.0351706
F1SFH0	Sus scrofa	Mab-21 domain containing 2	MB21D2	-6.00089	-4.51099	-4.05181	-3.48739	-2.78141	-2.97471	-2.54447	-5.8853	-3.4311	-2.62435	-3.09934	-3.79548	-0.404529	0.5891	-2.55289	-5.06126	-2.75802	-4.62749	-3.81243	-3.38456	-4.51904	-6.3761	-2.35787	-3.51124	-4.53465	-3.41826	0.420085	0.406979
F1SFI4	Sus scrofa	Kininogen 1	KNG1	0.81449	0.155975	2.40371	1.5157	1.00031	1.44814	1.17575	-1.07046	1.97937	1.93462	1.198	0.995787	0.187542	0.502508	0.624496	-1.40998	1.91303	1.20985	1.19728	1.03304	0.81068	0.796383	2.0263	2.14201	1.559	-0.263121	-0.417256	0.412802
F1SFI5	Sus scrofa	Uncharacterized protein	HRG	4.23401	4.59323	4.36271	3.93271	4.73904	5.07338	5.12616	3.94783	4.37587	4.56093	5.05224	4.10308	-0.0385045	0.901749	4.5905	3.92145	4.12352	3.83443	4.44443	4.39248	4.67913	4.01406	4.62754	4.64153	4.90847	3.71383	-0.212959	0.357512
F1SFI6	Sus scrofa	Fetuin B	FETUB	-0.966128	-0.426074	-0.970209	-1.06098	-0.253075	-0.328958	-0.342168	-0.869989	-0.917762	-5.79921	0.00547812	-1.17877	0.849499	0.340254	-0.772992	-0.580082	-3.33076	-5.3058	-1.17312	-0.546654	-0.527315	-1.33788	-1.4172	-1.7775	-0.214521	-0.483455	-0.991922	0.174051
F1SFI7	Sus scrofa	Alpha-2-HS-glycoprotein	AHSG	1.82555	2.13784	3.18398	2.57311	3.12661	3.1408	3.0187	2.76278	3.57616	3.71177	3.07259	2.71688	-0.478499	0.128388	2.77876	1.93744	3.05156	2.93449	2.61517	2.50145	3.35186	2.8002	3.15374	3.58838	2.96552	-4.61986	0.763173	0.575859
F1SFQ4	Sus scrofa	Poly(rC) binding protein 2	PCBP2	-6.98236	-4.40546	-3.65263	-2.30638	-3.73573	-5.28553	-5.64328	-4.63127	-4.92412	-7.75617	-6.19576	-2.57222	0.892455	0.483668	-6.35776	-4.90956	-5.5238	-2.69296	-2.74433	-3.01647	-5.39345	-4.92599	-2.75559	-3.97864	-2.52134	-2.23575	-0.572353	0.342432
F1SFV3	Sus scrofa	Uncharacterized protein	S100A14	-4.65316	-5.21044	-1.81026	-1.03066	-4.13113	-2.56081	-6.17466	-3.62289	-2.37625	-2.17194	-2.34188	-4.64932	0.323412	0.648827	-3.00956	-4.76557	-1.25509	-0.481053	-6.01056	-3.27829	-3.9337	-6.54429	-1.68286	-1.83615	-1.90266	-2.4555	-0.0741635	0.936546
F1SFY5	Sus scrofa	HIV-1 Tat interactive protein 2	HTATIP2	-5.3651	-7.40995	-5.53329	-2.92527	-2.75144	-3.793	-5.64692	-4.27886	-2.81939	-2.60373	-5.89643	-2.54181	-0.665152	0.508079	-4.04928	-5.1122	-2.78155	-2.32953	-2.67218	-2.67628	-6.48299	-4.64302	-2.68564	-2.64423	-2.60937	-2.0879	0.255355	0.598852
F1SFZ7	Sus scrofa	Solute carrier family 5 member 12	SLC5A12	-1.10627	-0.157597	0.90229	1.1009	0.81062	0.768309	0.359209	-0.393377	0.996456	0.560792	0.710543	0.62201	-0.089563	0.768306	0.349277	-0.656885	1.16706	1.21076	0.602921	0.461448	-0.00635314	-0.289436	0.976729	0.274933	0.316059	0.180116	0.280423	0.159186
F1SG35	Sus scrofa	Protein O-fucosyltransferase 2	POFUT2	-2.59183	-1.79113	-1.82043	-5.2544	-1.93626	-1.57342	-1.64552	-4.92937	-3.1948	-1.47534	-6.42114	-3.76234	1.07684	0.418851	-2.19486	-3.95045	-1.6707	-4.06644	-6.49924	-7.32978	-1.73616	-1.76486	-1.9053	-1.53016	-5.30386	-4.49209	-1.49651	0.0304753
F1SG38	Sus scrofa	Thioredoxin reductase 1, cytoplasmic	TXNRD1	3.01894	3.68998	3.59536	4.00774	3.8958	4.00614	3.56278	3.23819	3.53071	3.85639	3.71267	3.77443	0.0897984	0.542067	3.93082	3.61545	3.99341	4.19471	3.84966	4.15192	3.40396	3.76422	3.9309	4.25623	3.65654	4.0565	0.111269	0.301133
F1SGF1	Sus scrofa	Proteasome 26S subunit, non-ATPase 6	PSMD6	-4.59148	-6.78127	-2.30608	-2.28712	-2.16499	-1.85395	-3.2741	-4.79401	-2.308	-2.41024	-2.04503	-1.69611	-0.576234	0.163922	-6.9186	-4.7579	-2.39315	-2.81686	-2.46105	-2.22098	-2.95813	-5.63759	-2.3565	-2.59975	-2.10433	-1.67366	-0.706428	0.347549
F1SGN8	Sus scrofa	GMP reductase	GMPR2	-6.5933	-2.36526	-2.77493	-2.25505	-2.27812	-2.47644	-2.02201	-2.2448	-2.17435	-2.60336	-2.22444	-1.96456	-0.918264	0.271869	-2.78868	-2.58356	-2.24008	-2.39569	-1.56517	-1.31531	-2.30543	-2.11896	-2.20992	-1.73849	-1.77563	-1.45039	-0.214946	0.209154
F1SGQ0	Sus scrofa	Dehydrogenase/reductase 1	DHRS1	-6.15992	-6.82066	-5.66275	-5.77705	-5.70481	-2.24681	-5.3482	-2.00529	-3.85605	-2.42076	-2.45487	-1.75673	-2.42168	0.0164541	-5.27703	-5.9255	-5.79629	-3.84103	-5.50475	-1.95947	-7.38873	-5.73168	-2.28984	-2.29018	-2.14324	-1.86305	-1.09956	0.266967
F1SGR0	Sus scrofa	Eukaryotic translation initiation factor 3 subunit M	EIF3M	-3.51309	-3.93234	-3.30848	-2.80867	-2.54547	-2.79154	-3.00507	-3.05897	-3.24653	-3.01191	-2.81607	-2.97579	-0.130875	0.51926	-5.73302	-3.0934	-3.0125	-2.53941	-3.11443	-3.22158	-3.45043	-6.98289	-3.28515	-2.82595	-2.96719	-2.55591	0.225533	0.796635
F1SGT2	Sus scrofa	Methylthioribulose-1-phosphate dehydratase	APIP	-3.98688	-3.60907	-4.15219	-4.18658	-3.80625	-3.47116	-3.89973	-3.42605	-3.83036	-3.39271	-3.53911	-3.4596	-0.277429	0.0579194	-3.99118	-4.12543	-3.79832	-3.39472	-4.03004	-3.46432	-3.6584	-4.69883	-3.30019	-3.98679	-3.56654	-3.42398	-0.0282097	0.895473
F1SGY1	Sus scrofa	Anoctamin	ANO6	-4.39582	-1.8859	-0.104047	1.23821	-0.946625	0.651346	-4.66779	-4.90497	-0.31724	0.827181	-0.550298	1.28841	0.480313	0.410323	-6.12605	-1.17285	0.579077	2.50895	-0.0762433	1.26462	-5.56269	-0.0615308	0.779329	1.11657	0.403528	1.13753	-0.139204	0.70673
F1SGZ8	Sus scrofa	Twinfilin actin binding protein 1	TWF1	-4.15933	-2.33147	-1.57893	-1.56453	-2.29214	-1.7759	-2.13069	-5.33365	-1.7207	-1.89171	-1.77053	-1.17796	0.0538249	0.939971	-6.90897	-5.29886	-1.85542	-1.2677	-1.84656	-0.931226	-2.10004	-1.871	-1.15238	-1.56461	-1.11654	-1.33508	-1.49485	0.146684
F1SH47	Sus scrofa	Sucrase-isomaltase, intestinal	SI	6.78626	7.32736	7.36022	7.97287	7.75542	8.16997	7.47377	7.16002	7.60138	7.90263	7.86407	8.15316	-0.130487	0.346655	7.41669	7.26679	7.78969	8.19017	8.00558	8.37449	7.03924	7.59521	7.96745	8.33473	8.15233	8.13999	-0.0309201	0.792815
F1SH96	Sus scrofa	Inter-alpha-trypsin inhibitor heavy chain H1	ITIH1	2.86053	2.82192	3.31709	2.99659	3.2292	3.4608	3.40752	2.16378	3.59895	3.73205	3.54673	2.55714	-0.0533412	0.853334	2.5393	2.40956	2.99104	2.61702	3.10143	2.93799	3.20118	2.38688	3.55818	3.39118	3.57536	2.33683	-0.308878	0.208413
F1SHA2	Sus scrofa	Glycerol-3-phosphate dehydrogenase [NAD(+)]	GPD1	-2.56894	-5.23376	-4.95886	-5.33132	-4.6859	-5.62301	-4.13454	-2.53471	-4.03095	-4.10821	-5.49157	-2.28704	-0.969129	0.268964	-5.55797	-4.12802	-2.72274	-2.31211	-5.82747	-1.81986	-5.74298	-2.0902	-5.06594	-5.17858	-2.27853	-2.52076	0.084803	0.936687
F1SHH7	Sus scrofa	Apoptosis inhibitor 5	API5	-4.7517	-4.56939	-5.38188	-3.95754	-2.48922	-1.97628	-2.56793	-4.80205	-4.25072	-5.45618	-2.28911	-2.80408	-0.159325	0.781896	-5.48194	-5.78112	-2.92149	-2.29892	-5.79131	-3.82405	-4.04318	-8.12377	-2.56992	-2.45974	-8.02624	-2.67923	0.300542	0.672559
F1SHL3	Sus scrofa	Protein transport protein SEC23	SEC23A	-1.67494	-6.9362	-0.435791	-0.338424	0.000367067	0.256257	-0.318812	-0.124701	-0.067992	-0.116444	0.349392	0.139614	-1.4983	0.224536	-1.11616	-0.752656	-0.277553	0.237731	-0.0562865	0.235107	0.0566079	-0.328504	-0.031433	0.155369	0.044145	0.195074	-0.303512	0.170834
F1SHL9	Sus scrofa	Pyruvate kinase	PKM	3.51049	4.06611	3.51278	3.94668	4.04764	4.34699	3.94825	3.3794	3.62119	3.66275	4.53046	4.82906	-0.0900715	0.667764	3.95608	3.58311	3.93741	4.04191	4.21642	4.78865	3.69543	3.80928	3.83642	3.6055	4.46918	4.6317	0.0793449	0.507172
F1SI77	Sus scrofa	Uncharacterized protein	CKMT1A	3.81896	3.82418	4.11998	4.44578	4.06068	4.17797	4.05544	3.81007	4.19668	4.28058	4.13597	4.30026	-0.0552437	0.363354	3.9988	3.79732	4.63036	4.91426	4.27014	4.35125	3.69738	3.82418	4.59654	4.73343	4.21616	4.41414	0.0800517	0.211756
F1SIH8	Sus scrofa	Transitional endoplasmic reticulum ATPase	VCP	2.29574	2.59032	2.27576	2.49447	3.03859	3.0495	2.65096	2.63828	2.51342	2.36824	3.06192	3.12776	-0.102701	0.198709	2.57269	2.47402	2.41728	2.76236	2.71731	3.06937	2.46222	2.3805	2.72339	2.72297	2.90348	3.22641	-0.0676584	0.379735
F1SII4	Sus scrofa	Glycyl-tRNA synthetase	GARS	-7.5083	-2.92662	-3.00304	-2.76882	-2.75201	-2.52936	-3.09016	-4.39709	-4.56405	-5.14663	-2.45697	-2.45608	0.103809	0.921095	-2.8711	-6.29027	-4.64077	-2.72824	-2.61041	-2.70412	-3.2622	-2.92979	-3.21791	-2.85572	-2.59432	-2.24512	-0.789975	0.228568
F1SIX3	Sus scrofa	UTP--glucose-1-phosphate uridylyltransferase	UGP2	0.0870707	0.451295	0.585606	0.259339	0.804958	0.717205	0.427825	-0.064508	0.421901	0.395761	0.659071	0.506969	0.093076	0.477385	0.316827	0.248931	0.546125	0.652264	0.784615	0.247743	0.00635314	0.0794052	0.659288	0.273052	0.222833	0.235374	0.220033	0.0816174
F1SJI1	Sus scrofa	Selenocysteine lyase	SCLY	-0.879464	-0.307402	-0.92007	-0.366823	0.408384	-0.113174	0.135382	-2.08493	-0.451267	-0.396841	0.337844	0.328219	-0.00782521	0.984845	0.284573	-1.63418	-0.0765384	-0.229383	0.101663	-0.406081	-1.26313	-1.53944	0.47008	0.0957378	0.525616	-0.524195	0.0458987	0.890083
F1SJM4	Sus scrofa	Neprilysin	MME	2.86277	3.68184	3.75933	4.56645	3.95648	4.61339	3.39251	3.39243	3.84795	4.39732	4.10446	4.79762	-0.0820034	0.517391	3.63929	3.43997	4.28575	5.02112	4.321	5.04174	3.22971	4.11211	4.38124	4.68461	4.46349	4.79512	0.0137659	0.936944
F1SJR7	Sus scrofa	Tubulin tyrosine ligase like 12	TTLL12	-4.48642	-1.49533	-2.23755	-1.93037	-1.52364	-1.36592	-1.60085	-1.50515	-1.71623	-1.8382	-1.06689	-1.26466	-0.674541	0.194795	-5.33721	-5.70259	-1.91036	-1.86705	-1.34709	-1.2503	-7.33807	-2.58541	-1.5092	-1.98317	-0.905061	-1.1692	-0.32075	0.652478
F1SJS8	Sus scrofa	Transgelin	TAGLN	0.905184	0.13678	0.983025	-0.176929	0.170265	0.82545	0.282593	-0.578734	0.807737	0.441981	0.00535544	-1.29481	0.529942	0.213565	0.815293	-1.19506	-0.626948	-0.918622	0.492711	-0.33606	0.328568	-1.72681	0.550206	0.214812	-0.364272	-2.60411	0.305486	0.591061
F1SJT7	Sus scrofa	Apolipoprotein A-IV	APOA4	1.10772	1.56769	2.17367	2.46324	1.27611	0.799159	1.41538	0.336614	2.32602	2.27759	1.12998	1.50588	0.0660173	0.815544	1.33314	1.15558	2.36636	2.43438	0.703027	1.1129	0.917735	1.64692	2.16262	2.0926	0.995433	1.30592	-0.00264012	0.986832
F1SJW8	Sus scrofa	Serpin family G member 1	SERPING1	1.63575	1.51642	1.76509	1.29167	1.527	1.4137	1.74432	1.31288	1.6456	1.72809	1.54631	0.558733	0.102284	0.585804	1.6411	1.16441	1.53141	0.984143	1.53693	0.855693	1.6343	1.51173	1.51435	1.62105	1.50214	1.06707	-0.189491	0.142915
F1SJX5	Sus scrofa	Calcium and integrin binding 1	CIB1	-0.0746779	0.753593	0.471572	0.941141	1.12829	1.27407	0.596938	0.456908	0.573129	1.27553	1.32153	1.19982	-0.154978	0.308085	0.550996	0.483544	0.877457	1.51213	1.17684	1.83628	0.413158	0.880197	0.82864	1.24806	1.17306	1.20343	0.115115	0.441498
F1SK41	Sus scrofa	Amino acid transporter	SLC1A1	-1.79133	-1.77205	-1.67628	-0.982017	-0.141424	0.425811	-0.64656	-0.825521	-0.506036	-0.241615	0.0728209	0.350232	-0.690102	0.021663	-1.55853	-2.44709	-0.717952	0.67569	0.234892	0.632506	-1.88026	-0.419726	-0.680799	-0.588096	0.453253	0.200063	-0.0441538	0.925406
F1SK45	Sus scrofa	GTP:AMP phosphotransferase AK3, mitochondrial	AK3	-1.2992	-0.429467	0.632822	1.31237	-1.99333	-0.844171	-0.00843182	-0.351672	0.384401	1.00603	-1.32432	-0.941249	-0.230956	0.408164	-0.652392	-0.480371	1.01916	1.58138	-0.350602	-0.366382	-0.135715	0.379508	1.27312	1.24529	-0.375642	-2.02291	0.0645238	0.865058
F1SK65	Sus scrofa	1,4-alpha-glucan branching enzyme 1	GBE1	-1.40428	-2.03416	-1.58891	-2.26475	-1.7182	-2.56104	-1.61994	-1.41864	-1.60613	-1.79382	-2.06359	-2.59538	-0.0789741	0.634306	-7.58619	-6.28634	-1.83968	-2.47858	-2.23266	-4.47621	-1.46897	-3.48136	-2.12089	-5.46552	-2.45272	-6.17703	-0.622196	0.664888
F1SK70	Sus scrofa	Protein S	PROS1	-0.233271	-1.59063	-0.609215	-1.09021	0.0820475	-0.407172	-0.386614	-1.1093	-0.914799	-0.354547	-0.141341	-1.96622	0.170729	0.623234	-1.19434	-0.342979	-0.56985	-1.00965	-0.470192	-0.693436	-0.390142	-1.38208	-0.582719	-0.189022	-0.634769	-0.739829	-0.0603124	0.839809
F1SK95	Sus scrofa	Uncharacterized protein	CPOX	-0.100123	0.532677	0.448005	0.854522	0.825196	0.993115	0.421639	0.724171	0.757147	0.832386	0.436223	1.18081	-0.133164	0.342962	0.70516	0.908736	0.682731	0.918433	0.852199	1.20045	0.46989	0.537189	0.734142	1.01528	0.904285	1.63203	-0.00418371	0.972301
F1SKF1	Sus scrofa	Plastin 1	PLS1	3.8474	4.49409	5.16657	5.26907	5.50844	5.56654	5.07813	4.4031	5.36204	5.54374	5.67001	5.66969	-0.312437	0.161751	4.24227	4.18219	5.38134	5.51951	5.35024	5.84925	4.61298	5.0197	5.79061	5.85468	5.58746	5.80768	-0.358051	0.0277145
F1SKK5	Sus scrofa	Solute carrier family 26 member 6	SLC26A6	-3.40236	-5.61167	-2.1266	-1.68152	-7.38854	-1.81959	-3.67864	-3.22366	-5.84173	-2.27915	-4.48491	-2.1625	-0.0599485	0.953311	-4.34699	-4.22843	-2.71719	-2.13145	-1.86218	-1.87104	-6.3015	-2.63976	-3.81154	-5.62018	-4.66734	-1.88411	1.29452	0.151115
F1SKL2	Sus scrofa	Sulfurtransferase	TST	0.926383	1.80186	1.57412	2.53798	2.0243	1.77779	1.36325	0.793832	1.35248	1.88903	0.749004	0.609481	0.647559	0.0603046	1.77034	1.49862	2.5772	2.61286	3.01672	1.67897	1.50641	1.6482	2.04744	1.29087	2.10524	1.0528	0.583957	0.037624
F1SKN5	Sus scrofa	Eukaryotic translation initiation factor 3 subunit L	EIF3L	-2.25272	-4.19044	-3.57252	-2.81632	-1.89923	-2.43246	-5.95496	-5.71219	-3.12938	-2.89547	-1.6675	-2.97542	0.86187	0.233072	-3.95242	-6.92735	-2.84733	-2.94444	-2.57805	-4.88896	-5.08153	-3.29212	-1.82649	-1.62586	-2.38065	-3.06597	-1.14432	0.139886
F1SKP3	Sus scrofa	BAI1 associated protein 2 like 2	BAIAP2L2	-1.5237	-0.361462	-0.108529	0.143177	0.361156	0.43345	-0.200967	-0.577247	-0.127113	0.54752	0.395428	0.377034	-0.245095	0.33765	-0.639077	-0.635107	0.198378	0.460268	0.0422021	0.69874	-0.719426	-0.391915	0.554393	0.54607	0.548893	0.649682	-0.177049	0.121408
F1SKQ0	Sus scrofa	DEAD-box helicase 17	DDX17	-1.97932	-0.44589	-0.62028	-1.03393	-0.444897	0.109378	-0.102076	-0.57267	-0.9936	-0.6391	0.480405	0.52775	-0.519275	0.175399	-1.96482	-6.18492	-0.911287	-0.531862	-0.15426	0.173759	-0.25324	-0.709718	-0.386829	-1.33136	0.0907232	0.497886	-1.24681	0.227488
F1SKY2	Sus scrofa	Nitrilase family member 2	NIT2	-1.13	-0.36921	-0.0286374	0.455011	0.252679	-0.231721	-4.86337	-1.29353	-0.387524	-0.113505	-0.464815	-0.457725	1.0881	0.0993971	0.269721	-4.88321	0.100414	0.663149	0.188943	0.0251513	-1.19413	-0.28004	0.0568081	-0.197891	-0.00360095	0.108222	-0.354201	0.704748
F1SL58	Sus scrofa	Dynactin subunit 2	DCTN2	-6.70055	-5.14925	-5.38	-1.40163	-1.23653	-1.32227	-1.11272	-2.18869	-1.25383	-1.31409	-1.37382	-0.865387	-2.18028	0.0763519	-3.89638	-7.13895	-1.95495	-1.03763	-1.05992	-1.20403	-5.87143	-1.54761	-1.30197	-1.23636	-1.27878	-1.16811	-0.647933	0.564678
F1SL82	Sus scrofa	Myosin IA	MYO1A	3.17777	3.82821	4.36654	5.01211	4.57717	4.98103	3.98239	3.57643	4.54827	4.67231	4.49251	5.01614	-0.0575357	0.74608	4.3103	3.97884	4.7758	5.38762	4.68697	4.75146	3.67335	4.30563	4.83529	4.38139	4.79877	4.92889	0.161278	0.491324
F1SLU6	Sus scrofa	Ubiquitin carboxyl-terminal hydrolase	USP5	-2.37449	-1.85532	-2.47394	-1.70345	-1.53073	-1.66388	-1.31462	-2.26917	-1.6212	-1.63304	-1.10521	-1.32095	-0.389602	0.132755	-3.92085	-2.12262	-1.76848	-1.86604	-2.17267	-1.70437	-1.51508	-2.59328	-1.42995	-1.67008	-1.35093	-1.51712	-0.579764	0.209131
F1SLY7	Sus scrofa	Uncharacterized protein	CNPY2	-6.40802	-5.06746	-3.01855	-2.82209	-2.59267	-2.86862	-1.89528	-5.48209	-5.36245	-4.05738	-3.02981	-4.66137	0.285163	0.788564	-4.65892	-3.70788	-2.37469	-2.22678	-7.8993	-5.70979	-5.16597	-3.29628	-2.85861	-2.99089	-4.1023	-3.25951	-0.817303	0.335452
F1SM21	Sus scrofa	UDP-glucuronosyltransferase	UGT1A6	-5.832	-5.01171	-6.05442	-6.05006	-4.26746	-1.46987	-5.51625	-5.41301	-4.31143	-4.85387	-1.2107	0.0176673	-1.23299	0.052978	-3.01792	-5.57193	-4.92878	-1.83578	-1.30012	-0.749354	-6.46943	-5.02397	-4.25686	-1.57214	-1.19906	-0.321388	0.239828	0.726314
F1SM81	Sus scrofa	Tetratricopeptide repeat domain 38	TTC38	1.45626	1.76902	-6.48832	-3.05479	2.31955	2.21303	1.99875	1.49482	-8.12297	-5.06269	2.42212	1.907	0.596287	0.205636	1.95644	1.58248	-5.97707	-4.448	2.38736	1.9573	1.73463	1.64073	-5.84313	-6.71778	2.29478	1.50503	0.474044	0.255327
F1SMC0	Sus scrofa	Adenylyl cyclase-associated protein	CAP1	2.64637	3.21901	3.16954	3.23202	3.62348	3.1791	3.30357	1.555	2.84695	3.0442	3.56858	3.28094	0.245046	0.472962	3.21258	2.3812	3.31501	3.50684	3.45553	3.34999	2.52325	2.4508	3.48937	2.97312	3.0939	2.97913	0.285263	0.0944458
F1SMG8	Sus scrofa	3-hydroxy-3-methylglutaryl coenzyme A synthase	HMGCS1	-6.28273	-3.35113	-1.2147	-1.17476	-1.52631	-1.30114	-3.96008	-4.69669	-0.877552	-0.931544	-1.71018	-0.957864	-0.286145	0.580374	-2.7476	-2.50716	-1.14584	-0.653658	-1.66482	-0.832785	-5.98529	-4.72782	-0.71105	-0.58821	-1.62628	-0.623916	0.785117	0.268717
F1SMJ1	Sus scrofa	Complement component C7	C7	-5.75424	-1.06194	-0.272717	-0.600632	-1.44488	-0.890694	-1.13191	-1.55076	-0.370923	-0.938099	-0.733677	-1.16858	-0.688526	0.431736	-1.31274	-1.60304	-0.568205	-0.490208	-1.28189	-0.945339	-1.1001	-1.81352	-0.794185	-0.32641	-0.896978	-1.44415	0.0289846	0.840278
F1SML4	Sus scrofa	Staphylococcal nuclease domain-containing protein	SND1	-5.15838	-5.71432	-4.12465	-7.61428	-2.96316	-2.59451	-5.82233	-8.04626	-3.47415	-2.71676	-2.32729	-2.40128	-0.56354	0.590244	-6.05286	-5.31311	-3.35067	-2.93502	-2.89389	-3.45327	-6.10862	-4.45947	-2.59608	-2.70397	-2.68021	-2.62929	-0.470198	0.0312116
F1SMT7	Sus scrofa	Alkaline phosphatase	LOC100522404	-0.61769	-0.588906	-0.618654	-0.0981237	-0.880325	0.294822	-0.995761	-2.65053	-0.737376	-0.0723332	-0.598239	0.8466	0.283127	0.488748	-0.708981	-0.797285	0.0583169	0.954868	-0.523655	0.509909	-2.08116	-0.623768	0.613432	0.0170258	0.378551	0.769224	0.0699778	0.85471
F1SMW4	Sus scrofa	Vacuolar protein sorting 4 homolog B	VPS4B	-2.46621	-3.26524	-5.96193	-1.9255	-2.29076	-2.06406	-2.16316	-5.45969	-2.07429	-2.15251	-1.79092	-1.64659	-0.447755	0.600696	-2.14197	-2.29483	-2.54818	-1.97325	-2.13299	-2.39868	-2.44596	-5.35481	-2.06788	-2.15307	-1.86947	-2.42712	0.471402	0.415249
F1SMX5	Sus scrofa	Calcium binding protein 39	CAB39	-0.547589	0.0657069	0.287332	0.528692	0.555752	0.650117	0.11978	-0.0581836	0.312537	0.303532	0.754269	0.512961	-0.0674808	0.637251	-0.0011488	-0.484678	0.533071	0.810281	0.493854	0.706809	-0.0922216	-0.207106	0.477865	0.46071	0.677333	0.379157	0.0604088	0.589429
F1SNK3	Sus scrofa	S-methyl-5'-thioadenosine phosphorylase	MTAP	-1.7825	-1.82091	-6.70002	-1.99107	-1.92563	-1.51672	-3.5395	-1.24904	-7.31999	-1.91529	-1.48551	-1.95635	0.288136	0.448885	-6.50607	-1.49244	-1.96771	-1.61313	-1.79321	-1.83918	-1.7772	-4.28078	-5.81796	-2.83828	-7.14772	-2.93923	1.59824	0.31335
F1SNL7	Sus scrofa	Carnosine dipeptidase 2	CNDP2	1.53036	2.29668	2.50855	3.18683	2.96114	3.52018	2.67933	2.21436	2.98888	3.25219	3.77516	4.25666	-0.527138	0.0401524	1.83794	2.27072	2.8707	4.14623	3.37967	4.019	2.30923	2.9205	3.7345	3.84401	3.61228	3.98701	-0.313876	0.137352
F1SNM8	Sus scrofa	Transmembrane 4 L six family member 20	TM4SF20	-6.47321	-0.574215	-0.67853	-0.221662	-0.0774112	-0.357228	-4.21236	-4.0031	-0.74201	-0.0592946	-0.415517	-0.835177	0.3142	0.690719	-0.103575	-3.17618	0.175323	0.337692	-0.748543	-0.436672	-7.17557	-1.266	-0.084795	0.477229	-0.297475	-1.60009	0.999126	0.47108
F1SP18	Sus scrofa	Threonyl-tRNA synthetase	TARS	-2.28193	-3.02481	-2.18247	-1.3516	-1.86487	-1.93237	-2.29712	-2.71721	-1.92963	-1.53418	-1.98843	-1.67867	-0.0821365	0.392472	-2.94106	-5.25178	-1.90315	-1.72269	-2.31643	-1.90324	-4.42266	-2.13577	-1.89956	-1.75064	-1.90521	-1.13515	-0.464892	0.48415
F1SP32	Sus scrofa	Uncharacterized protein	RAD23B	-4.77894	-1.54346	-1.95673	-0.826789	-1.38348	-1.13535	-6.1069	-4.51486	-1.27849	-5.60333	-1.12933	-1.01417	1.33705	0.189048	-4.48117	-5.59574	-1.26883	-0.803078	-1.16685	-1.55395	-1.49305	-3.84432	-0.814301	-1.36298	-1.20438	-1.63686	-0.752287	0.230837
F1SP93	Sus scrofa	V-type proton ATPase catalytic subunit A	ATP6V1A	-1.71848	-0.870473	-0.878199	0.0809415	-0.0256771	0.086911	-0.910276	-2.70899	-0.595977	-0.508209	-0.220907	0.291219	0.221361	0.581836	-1.37972	-1.27285	-0.564938	0.0500543	-0.113787	0.0985444	-1.08645	-0.782302	-0.195369	-0.309388	0.0554369	0.0982808	-0.160484	0.254477
F1SPF9	Sus scrofa	Coatomer subunit gamma	COPG1	-2.46253	-4.04331	-1.30617	-1.64658	-0.856934	-0.771464	-1.7367	-2.79789	-0.931434	-0.924059	-0.797092	-0.103655	-0.632692	0.0113687	-1.64236	-1.76401	-1.7089	-0.641038	-1.32475	-1.02072	-2.62239	-1.94761	-0.936611	-0.738831	-0.981038	-0.758526	-0.0194628	0.939496
F1SPH2	Sus scrofa	Sulfite oxidase	SUOX	0.673686	0.428411	0.630789	-0.0484115	1.00726	-0.369187	0.738631	-0.136152	0.50479	0.106025	-0.0410182	-1.68757	0.472975	0.115745	0.676216	-0.389991	0.601501	-0.743439	0.344329	-2.09747	0.587423	-0.929103	0.284398	-1.40636	-0.241038	-5.11373	0.868259	0.104278
F1SQ14	Sus scrofa	Uncharacterized protein		-0.761379	-0.502622	-0.303638	-0.0963501	-0.219764	0.0277146	-0.15025	-0.603877	-0.151299	-0.427615	0.0175714	0.0170819	-0.0929416	0.512247	-0.581615	-0.725181	-0.437096	0.117111	0.0663995	0.0955346	-0.446131	-0.439452	-0.270552	-0.256066	-0.0783879	-0.253662	0.0465672	0.702318
F1SQ58	Sus scrofa	Uncharacterized protein	MUC13	1.18849	1.67195	2.11831	2.43957	1.6187	1.96134	1.60486	1.3455	2.24233	2.41351	1.70031	1.30217	0.0649483	0.690806	1.64147	1.40516	2.36413	2.9921	2.04466	2.17798	1.23117	1.91735	2.54257	2.51703	2.01949	1.50323	0.14911	0.453508
F1SQA9	Sus scrofa	SEC13 homolog, nuclear pore and COPII coat complex component	SEC13	-5.0273	-3.75536	-2.13389	-1.6458	-1.61243	-1.57189	-3.59151	-4.4646	-2.16431	-1.83975	-1.38236	-1.33541	-0.161456	0.603955	-4.34787	-5.77686	-4.98395	-1.91655	-1.65065	-1.36035	-2.27331	-3.69192	-1.80319	-1.94061	-1.57318	-1.39434	-1.22661	0.0840515
F1SQN1	Sus scrofa	T-complex protein 1 subunit delta	CCT4	-1.39832	-0.764782	-0.726717	-0.526158	0.0542711	0.0924701	-0.633145	-0.19824	-0.379253	-0.776752	0.108665	-0.0986979	-0.215302	0.257344	-1.17648	-0.995875	-1.19919	-0.768533	-0.591954	-0.316124	-0.377327	-0.521867	-0.657325	-1.1782	-0.302963	0.457905	-0.411396	0.0731269
F1SQX2	Sus scrofa	Epidermal growth factor receptor pathway substrate 8	EPS8	-4.27695	-3.67333	-5.57576	-4.79707	-3.31924	-3.08115	-3.46137	-6.97236	-3.1987	-2.80218	-5.04872	-9.03606	0.965982	0.503887	-5.88468	-4.33959	-3.10998	-3.16636	-5.11173	-3.03682	-5.61876	-3.40999	-7.53624	-5.76343	-3.08922	-2.7302	0.583115	0.581541
F1SR76	Sus scrofa	Aspartyl aminopeptidase	DNPEP	2.26843	2.57001	3.40035	3.62867	3.79247	3.90504	2.79603	2.7995	3.53825	3.61805	3.51724	3.75507	-0.0765288	0.543155	2.76291	2.80887	3.65581	3.84181	4.03775	4.09782	2.80947	2.99232	3.62948	3.74347	3.77593	4.13812	0.019364	0.766217
F1SRC5	Sus scrofa	Aconitate hydratase, mitochondrial	ACO2	0.917834	1.86514	1.54707	1.72524	2.07495	1.61478	2.36749	1.89016	2.19737	2.50943	0.916884	1.68329	-0.303268	0.440506	1.96249	1.59731	1.98818	1.98474	2.5252	2.66649	2.06729	2.39242	2.42257	2.91582	2.40256	3.24141	-0.45294	0.0402756
F1SRE0	Sus scrofa	X-ray repair cross complementing 6	XRCC6	-4.87001	-6.45781	-5.95511	-4.9208	-3.33656	-4.10456	-3.77581	-4.63819	-5.46271	-2.82699	-6.1811	-4.89296	-0.311181	0.698662	-4.87106	-5.33191	-4.81399	-5.43442	-4.49538	-4.04511	-5.63801	-5.46357	-4.40503	-5.41076	-4.32465	-4.54433	0.132412	0.489533
F1SRH7	Sus scrofa	Solute carrier family 5 member 8	SLC5A8	-2.51836	-1.4844	-7.75662	-1.99513	-1.45434	-1.75766	-1.56909	-2.57883	-2.33158	-1.80162	-1.06418	-1.8916	-0.954933	0.35428	-1.61768	-5.62227	-1.83779	-1.63832	-1.95987	-1.97903	-2.971	-3.35791	-1.36638	-1.06293	-1.66445	-2.33784	-0.315741	0.545764
F1SRR8	Sus scrofa	Maltase-glucoamylase 2 (putative)	MGAM2	-2.14844	-0.702269	-1.29334	0.238811	0.0875852	-0.0619339	-1.07911	-1.41518	-1.12047	-0.493045	-0.766711	0.114766	0.146694	0.65414	-0.0308662	-0.930116	0.160957	0.983675	-0.357562	0.369056	-1.86422	-1.41092	-0.272147	0.30459	-0.163149	0.270052	0.555158	0.109114
F1SRV4	Sus scrofa	Glutathione S-transferase kappa	GSTK1	0.406545	1.81308	1.45627	2.48996	1.91203	1.92363	1.47446	1.68623	1.6439	2.29426	1.27038	1.96928	-0.0561653	0.818882	1.74523	1.85545	1.84511	2.4606	2.33656	2.47664	1.48326	2.65041	2.02885	2.47148	2.00963	2.37693	-0.0501635	0.775913
F1SS01	Sus scrofa	Arp2/3 complex 34 kDa subunit	ARPC2	1.66464	1.74494	2.42224	2.46244	2.75245	2.71148	2.36901	1.33859	2.33155	2.41557	2.68758	2.43663	0.0298799	0.857173	2.04273	1.47897	2.4089	2.42708	2.84115	2.4593	2.11031	2.20948	2.30459	2.37792	2.7082	2.62698	-0.113226	0.429237
F1SSF5	Sus scrofa	Biliverdin reductase A	BLVRA	-5.0894	-2.17272	-2.73048	-1.94589	-3.66437	-2.38151	-1.78348	-5.06696	-2.11274	-1.97926	-1.67158	-2.38355	-0.497801	0.58767	-2.80011	-2.76787	-2.62613	-2.85371	-2.36559	-2.49753	-2.21086	-4.48535	-1.66802	-1.92421	-2.13025	-2.20806	-0.214032	0.620553
F1SSG3	Sus scrofa	Coronin	CORO2A	-2.47968	-0.908334	-1.72441	-1.27873	-2.09338	-0.951818	-1.83553	-1.98627	-2.26378	-1.19469	-1.3355	-0.774462	-0.00768818	0.979703	-2.20396	-2.74449	-1.26045	-0.488502	-1.44951	-0.945612	-1.75623	-1.67239	-1.17622	-1.8403	-1.07888	-0.991634	-0.096144	0.78253
F1SSH5	Sus scrofa	NPC1 like intracellular cholesterol transporter 1	NPC1L1	0.64686	0.468294	1.09921	1.97918	1.02493	2.09009	0.741314	1.03232	0.969997	1.96754	1.46666	2.72955	-0.26647	0.09933	0.91228	1.49412	1.65189	2.60015	2.01808	2.40461	0.402834	1.42712	1.85475	2.57504	1.73152	3.25825	-0.0280641	0.889795
F1SSL6	Sus scrofa	Proteasome subunit alpha type	PSMA3	0.892548	0.829851	1.41395	1.39544	1.33758	1.57212	1.15367	0.797993	1.61228	1.64858	1.29969	1.58275	-0.108912	0.122158	0.507616	0.831297	1.6571	1.80239	1.53454	1.48882	0.730993	1.2497	1.83363	1.55646	1.35188	1.8253	-0.121032	0.328603
F1SSS0	Sus scrofa	Carbamoyl-phosphate synthase 1	CPS1	-2.39159	-1.47963	-1.68758	-0.204912	-1.4618	-0.436372	-0.975553	-0.566017	-0.594211	0.192321	-1.5276	-0.830618	-0.560037	0.108481	-1.23067	-1.65777	-0.275776	-0.218676	-0.763636	-0.424472	-1.13326	-0.334524	-0.0750599	0.589114	-0.454165	0.454013	-0.602854	0.0270886
F1ST04	Sus scrofa	Cingulin	CGN	-3.007	-4.76149	-5.29501	-4.9354	-1.05217	-0.242696	-8.50124	-4.89212	-7.3337	-1.30641	-6.1781	0.285202	1.43877	0.361661	-4.49997	-5.28043	-0.570435	-6.85725	-3.69053	-2.00609	-3.48309	-5.05593	-1.10524	-0.319946	-1.42642	-1.41317	-1.68348	0.167133
F1ST43	Sus scrofa	Acyl-CoA dehydrogenase very long chain	ACADVL	-2.74406	-2.00969	-2.41321	-1.29024	-1.43568	-2.75809	-2.62866	-3.76288	-2.16415	-1.80498	-3.16133	-3.55708	0.738017	0.0915901	-1.80733	-4.14828	-1.73565	-1.14304	-1.65594	-2.69968	-4.05416	-6.58435	-1.24597	-1.16531	-2.18287	-1.98664	0.671563	0.281779
F1STC1	Sus scrofa	Ribose-5-phosphate isomerase	RPIA	-1.2346	-1.45432	-1.86156	-1.37236	-1.9343	-6.7594	-4.73228	-1.55646	-1.23907	-1.5502	-2.15501	-6.72295	0.556572	0.397282	-0.805032	-1.59172	-1.55964	-1.32489	-1.48531	-5.25565	-1.48316	-1.41207	-2.87151	-1.77573	-1.63209	-5.15345	0.384295	0.152998
F1STC5	Sus scrofa	Uncharacterized protein		7.15106	7.47845	7.17917	6.77875	6.8372	7.13471	7.61612	7.14713	7.02608	7.07572	7.19033	6.80366	-0.0499495	0.749428	7.58654	7.06107	6.87965	6.61849	6.74517	7.10736	7.77497	7.30644	6.98067	7.01227	7.24627	6.89342	-0.202625	0.103453
F1STN0	Sus scrofa	Sphingomyelin phosphodiesterase acid like 3B	SMPDL3B	3.28551	3.35359	3.32576	3.64077	3.20433	3.67641	2.78881	2.51912	3.11079	2.9356	2.87337	3.31194	0.491122	0.00387256	3.65959	3.34357	3.74204	3.78852	3.59399	3.82058	2.74708	2.79613	2.95967	3.17603	3.33127	3.4102	0.587981	0.00176929
F1SU59	Sus scrofa	Annexin	ANXA7	-0.401614	-0.225613	-0.254881	-0.307053	-0.966786	-0.176918	-0.563042	-0.701629	-0.707897	0.205431	-0.633602	-0.941772	0.168274	0.446679	-0.337206	-3.53968	0.30933	0.605457	0.260019	-0.142245	-0.225792	-0.00400316	0.245405	-0.756009	0.313374	-0.175386	-0.373652	0.602021
F1SUB1	Sus scrofa	Pterin-4 alpha-carbinolamine dehydratase 1	PCBD1	-2.29296	-4.93296	-4.70206	-2.27383	-1.47029	-1.93124	-2.1865	-2.95577	-4.77153	-1.76264	-6.65386	-2.21666	0.4906	0.642816	-2.44461	-2.12773	-1.72514	-1.35144	-1.9995	-2.01793	-5.81629	-2.59558	-1.42837	-4.80617	-2.27716	-1.95578	1.20217	0.150074
F1SUE3	Sus scrofa	Pyrophosphatase (inorganic) 1	PPA1	-5.19935	-2.93594	-2.90166	-2.12797	-2.20748	-3.03362	-2.23202	-3.04415	-2.70034	-3.43024	-2.22686	-1.71497	-0.509574	0.433177	-3.1235	-3.43603	-2.51928	-2.29276	-3.42173	-1.97058	-3.51965	-6.09377	-1.97113	-2.04679	-1.9982	-2.85857	0.287371	0.638151
F1SUK6	Sus scrofa	Calpain 5	CAPN5	-6.57984	-2.01604	-1.88278	-1.55701	-1.40422	-1.69049	-2.54683	-5.24465	-1.83207	-1.36337	-1.84086	-1.63304	-0.111593	0.910691	-1.68753	-2.68533	-1.27016	-1.18087	-1.00999	-1.88838	-2.26502	-2.8535	-1.51125	-1.5547	-1.21189	-1.9417	0.269298	0.0155867
F1SUP1	Sus scrofa	Uncharacterized protein	AKR7A2	0.958007	1.71147	2.5378	2.39485	2.53671	2.8612	2.39719	2.39203	2.7303	2.94109	3.077	3.60917	-0.691123	0.00941779	1.52265	2.03908	2.46944	3.09871	2.7618	3.40183	2.20336	2.44597	2.95214	3.17254	3.11521	3.28458	-0.313378	0.04495
F1SUU6	Sus scrofa	Agmatinase	AGMAT	-4.41926	-3.5864	-1.68302	-1.25896	-1.28876	-6.50724	-2.95122	-5.69176	-1.36863	-1.4564	-4.38246	-6.12635	0.538865	0.476181	-4.42702	-2.88916	-1.28588	-1.61301	-0.990206	-1.848	-3.77944	-5.28595	-1.77355	-5.75853	-1.97061	-1.40888	1.15395	0.183181
F1SUW3	Sus scrofa	EF-hand domain family member D2	EFHD2	-3.44365	-1.62218	-0.672939	-0.353098	-0.310108	-1.13492	-2.06544	-2.71149	-2.11351	-2.0989	-2.15606	-1.25685	0.810893	0.170053	-1.44782	-2.99256	-0.082136	-1.25186	-1.44202	-0.645434	-2.15028	-2.3154	-2.03091	-1.72102	-1.70894	-1.56713	0.605311	0.145045
F1SV58	Sus scrofa	Interstitial collagenase	MMP1	-5.37341	-3.73442	-1.00588	-1.33827	-2.13206	-1.4996	-2.20084	-2.6821	-0.767873	-1.64692	-2.31118	-2.43228	-0.507075	0.434275	-3.78389	-2.52505	-0.755213	-1.19348	-3.26216	-2.58131	-5.40896	-4.57338	-1.28899	-1.65437	-1.7701	-1.21633	0.301838	0.637455
F2Z4Y0	Sus scrofa	Small nuclear ribonucleoprotein Sm D3	SNRPD3	-5.59381	-4.92162	-0.786261	-0.400536	-0.674938	-0.403153	-5.14018	-5.2391	-1.0068	-0.58661	-0.0944431	-0.283659	-0.0715885	0.661324	-3.71033	-5.75084	-0.508163	0.209565	0.0851895	-0.75152	-5.47662	-3.33377	-0.636072	0.181224	-0.46801	-0.420778	-0.0453455	0.93852
F2Z4Y1	Sus scrofa	Tyrosine 3-monooxygenase/tryptophan 5-monooxygenase activation protein eta	YWHAH	-0.737534	-0.221536	0.224278	0.182528	0.446594	0.490583	0.191093	-0.397308	0.420843	0.293605	0.231843	0.651279	-0.16774	0.364058	-0.555633	-0.237964	-0.0156089	0.516197	0.341402	0.468166	-0.441473	0.286269	0.578818	0.142151	0.413688	0.756789	-0.20328	0.217022
F2Z4Z1	Sus scrofa	Tyrosine 3-monooxygenase/tryptophan 5-monooxygenase activation protein gamma	YWHAG	-0.986223	-0.316433	0.556057	-0.0212358	0.542036	1.00803	0.214353	-0.842855	0.355161	0.758123	0.459961	1.00497	-0.194581	0.499516	-0.88794	-0.958164	0.667685	0.99856	0.566694	1.08665	-0.766694	-0.242015	1.17485	0.463003	0.599447	1.23175	-0.164476	0.393436
F2Z536	Sus scrofa	Dynein light chain	DYNLL2	-6.30095	-4.7424	-4.53701	-2.27646	-1.95071	-2.26456	-2.20406	-2.80919	-4.31008	-2.03256	-2.02344	-7.02695	-0.277636	0.825521	-8.06211	-4.89188	-4.815	-2.75742	-1.77861	-5.04399	-4.70301	-3.85512	-1.77945	-1.91857	-6.12479	-1.73608	-1.20533	0.362239
F2Z557	Sus scrofa	Polyadenylate-binding protein	PABPC1	-4.36399	-5.85055	-4.4101	-4.05387	-6.05193	-7.08528	-5.77029	-3.91616	-3.77349	-4.73787	-1.80385	-4.44071	-1.2289	0.215735	-2.68185	-5.33804	-2.32816	-1.74802	-2.23355	-5.41609	-2.22015	-1.73624	-2.17122	-1.84261	-1.37035	-1.08882	-1.55272	0.102964
F2Z5B1	Sus scrofa	Leukocyte elastase inhibitor	SERPINB1	5.57876	5.5859	5.41522	5.38169	5.19079	5.46445	4.61298	4.48732	5.01197	4.56375	5.00186	4.83294	0.684331	0.00465093	6.08414	5.36367	5.54239	5.25576	5.49918	5.05357	4.58997	4.37235	5.10172	4.64824	4.98882	4.89553	0.700344	0.015173
F2Z5C1	Sus scrofa	Annexin	ANXA5	-5.14368	-3.78483	-4.3548	-3.73372	-4.15676	-3.19137	-5.11815	-5.42092	-4.16554	-3.8293	-4.01787	-4.36792	0.425758	0.238567	-4.1934	-2.51436	-4.08131	-3.1281	-3.80874	-4.7877	-4.85049	-4.87609	-3.93309	-2.41492	-3.75567	-3.96879	0.214241	0.67459
F2Z5E6	Sus scrofa	Ribosomal protein S5	RPS5	-4.251	-5.17488	-6.21386	-4.93548	-2.9946	-4.8092	-8.00287	-5.07193	-3.47707	-4.76366	-2.82572	-1.96005	-0.379619	0.71478	-4.32822	-4.1538	-6.93703	-2.6311	-2.64506	-3.18306	-4.73656	-6.53346	-3.23991	-7.52844	-2.11715	-2.13828	0.402586	0.75273
F2Z5F5	Sus scrofa	40S ribosomal protein S8	RPS8	-5.22178	-6.25057	-5.34004	-3.91398	-7.68315	-5.18523	-6.39177	-5.45893	-2.54866	-3.65017	-2.36162	-1.57335	-1.93504	0.105048	-5.65667	-7.22315	-5.14041	-2.40804	-2.37564	-6.05533	-5.05764	-4.14019	-3.27419	-1.99491	-2.08611	-1.9797	-1.72109	0.0441969
F2Z5G5	Sus scrofa	ARP1 actin related protein 1 homolog A	ACTR1A	-1.54936	-1.3825	-1.64571	-0.832493	-0.701056	-0.739936	-0.83742	-1.29912	-0.858223	-1.07311	0.017693	-0.580224	-0.370109	0.0872131	-1.47817	-1.68547	-1.38264	-0.775729	-0.809625	-0.59444	-1.4198	-1.80098	-0.62337	-1.01678	-0.346982	-0.868705	-0.108242	0.553039
F2Z5I5	Sus scrofa	Uncharacterized protein	CSNK2A1	-3.48158	-2.29074	-2.10601	-1.65759	-2.21059	-1.99461	-2.17481	-2.79316	-1.75449	-1.13293	-1.9629	-1.40071	-0.420353	0.138863	-3.23563	-2.83398	-1.61556	-0.879726	-2.45066	-1.90309	-2.4466	-2.11511	-0.932223	-0.20223	-1.77268	-1.02221	-0.73793	3.57185e-06
F2Z5I8	Sus scrofa	Uncharacterized protein	RAB8A	-3.37828	-6.17	-2.87467	-2.87506	-6.88948	-2.7432	-3.25166	-4.9863	-2.87668	-2.59685	-4.56358	-2.19387	-0.743622	0.0937695	-3.61753	-3.11932	-5.46025	-2.35512	-2.94817	-2.33564	-5.24459	-6.09466	-2.54649	-3.13337	-2.53259	-2.20278	0.319744	0.712648
F2Z5J9	Sus scrofa	Uncharacterized protein	RAB11B	-0.795814	0.0250993	0.214127	0.450598	0.502335	0.554235	0.163751	-0.886886	0.443769	0.166179	0.681509	0.466374	-0.0140193	0.958005	-0.227667	-0.885123	0.29815	0.312706	0.692726	0.775744	-0.255928	0.0444233	-0.0197479	-0.107416	0.685982	0.632973	-0.00229161	0.991163
F2Z5K2	Sus scrofa	Proteasome subunit alpha type	PSMA5	0.8798	1.3111	1.7743	1.84957	1.70376	1.96041	1.44064	1.07827	1.66155	1.72765	1.39692	1.86786	0.0510071	0.704422	1.30223	1.45883	2.05624	2.08204	1.92548	1.92315	1.26823	1.7218	1.54445	2.05586	1.87968	2.13237	0.0242641	0.836824
F2Z5K3	Sus scrofa	RAP1A, member of RAS oncogene family	RAP1A	-1.66641	-0.42803	-0.501698	0.18888	0.0675257	0.29765	-0.436312	-1.3169	-0.159584	-0.0334394	-0.0655492	0.153531	-0.0306379	0.919644	-0.171385	-1.80208	-0.383698	0.224565	0.299274	0.473833	-0.798942	-0.586197	-0.139236	0.261928	0.343043	-0.0357828	-0.0673846	0.812038
F2Z5L6	Sus scrofa	Histone H2A	HIST2H2AB	0.614169	1.53187	1.65797	3.36854	1.95571	1.29864	3.97588	-1.08961	0.647677	2.31066	2.02455	-0.386578	0.490721	0.58906	-0.311198	-0.0191975	3.78209	-0.892641	0.984758	1.91944	0.823569	0.891136	3.9813	3.55082	0.286772	2.01367	-1.014	0.226471
F2Z5L7	Sus scrofa	Proteasome subunit alpha type	PSMA1	1.58364	1.72922	1.85463	2.12282	1.96169	2.29464	1.95639	1.7481	1.98308	2.2624	1.64162	1.87165	0.0139025	0.914556	1.80358	2.01077	2.20726	2.5057	2.10937	2.27311	1.77257	1.90799	2.25827	2.54637	1.9692	2.40308	0.00871868	0.842186
F2Z5M4	Sus scrofa	Protein S100-A16	S100A16	-2.86646	-6.49857	-1.28457	-1.18321	-1.35942	-2.0625	-2.91694	-3.16599	-1.06918	-1.89349	-1.94724	-4.28869	0.00446864	0.995488	-6.36113	-5.48032	-0.00506058	-0.386388	-1.89744	-1.19492	-4.40068	-3.7531	-0.959245	-0.813149	-1.53594	-1.41148	-0.408609	0.439105
F2Z5N0	Sus scrofa	Proteasome subunit alpha type	PSMA6	0.668234	1.16401	2.032	2.23665	2.15905	2.1072	1.48246	1.77042	1.80304	1.86536	1.5108	1.85766	0.0129025	0.958904	1.59238	0.910471	2.03626	2.02262	2.22659	1.80942	1.08942	1.69267	1.563	2.17088	1.78423	2.16613	0.0218981	0.924026
F2Z5P1	Sus scrofa	Histone H2A	H2AFV	1.57581	4.2902	5.90768	5.9907	4.67492	5.25613	5.62069	3.41533	4.43951	5.82582	5.45721	5.95175	-0.502478	0.554413	3.76432	4.03532	6.39314	6.61391	4.58221	5.24229	4.57072	3.22199	5.8548	6.1555	5.30607	5.41247	0.0182726	0.950608
F2Z5P9	Sus scrofa	U6 snRNA-associated Sm-like protein LSm8	LSM8	-1.84801	-2.24795	-1.06896	-0.854123	-0.912991	-0.947298	-0.920228	-6.11006	-0.948582	-1.10263	-0.866607	-1.29388	0.560443	0.45069	-3.74699	-1.77938	-0.927951	-0.849495	-0.749043	-1.11516	-1.77338	-1.51873	-0.969612	-0.915298	-0.981698	-1.26619	-0.290519	0.436275
F2Z5R5	Sus scrofa	Programmed cell death 10	PDCD10	-5.77076	-3.83611	-0.685282	-0.202048	-0.189171	-0.39862	-0.850561	-5.32068	-0.775938	-1.12734	-6.74857	-0.455123	0.69937	0.660348	-4.49378	-7.88601	-0.819732	-0.355505	-0.141097	-0.333851	-0.602082	-6.15306	-0.85537	-0.776247	-0.334166	-0.0486115	-0.876739	0.253129
F2Z5R6	Sus scrofa	Uncharacterized protein	CAND1	-1.20018	-0.163887	-0.977881	-0.623129	-0.35358	-0.554733	-0.273732	-0.96509	-0.701661	-0.630348	0.089003	-0.65743	-0.122355	0.628485	-0.300547	-1.47733	-0.918558	-0.571513	-0.817652	-0.888072	-1.33306	-1.19964	-0.267014	-0.376746	-0.223641	-1.10181	-0.0786257	0.771179
F2Z5S4	Sus scrofa	U6 snRNA-associated Sm-like protein LSm3	LSM3	-3.30023	-3.4753	-1.43031	-1.18895	-1.50372	-1.12121	-2.18089	-6.28499	-4.18475	-4.42739	-1.49007	-2.4176	1.49433	0.0922215	-3.52304	-5.03877	-1.07979	-0.672966	-0.985248	-1.06589	-3.63166	-6.52456	-1.20234	-1.12315	-1.49113	-1.08693	0.449013	0.0994953
F2Z5S8	Sus scrofa	Tubulin alpha chain	TUBA4A	0.561101	0.825697	1.09958	1.62537	1.35992	1.88717	1.03044	0.763194	1.42481	1.14034	1.83535	2.00886	-0.140692	0.395281	1.07925	0.603357	1.02655	1.79255	1.28741	1.66064	0.470605	1.02498	1.42972	1.1544	1.86692	1.68158	-0.0297426	0.897626
F2Z5V2	Sus scrofa	Small nuclear ribonucleoprotein G	SNRPG	-3.4122	-5.45293	-6.22357	-3.41448	-3.71221	-3.05219	-3.20094	-2.02077	-4.21171	-3.09948	-2.42474	-5.21889	-0.848506	0.323314	-4.31117	-4.04461	-3.02709	-2.40112	-3.2901	-5.55988	-5.42824	-4.81289	-4.93925	-3.06581	-6.59075	-2.8983	0.850211	0.340765
F2Z5V6	Sus scrofa	Myosin light chain 12A	MYL12A	-1.71154	-6.3797	-0.500647	-0.0812366	-0.126655	0.21774	-0.644971	-5.53074	-0.555901	-0.185457	-0.00511007	0.234933	-0.3158	0.188121	-4.99651	-1.79537	-0.223296	0.188856	-0.444362	0.104665	-0.837521	-0.740104	-0.5911	-0.184277	0.0221781	0.321012	-0.859368	0.27159
F4ZS19	Sus scrofa	Phospholipid scramblase	PLSCR1	-2.03366	-5.03225	-0.896184	-0.582714	-0.895882	-0.803538	-0.338295	-3.74571	-4.60801	0.22403	0.0382239	-0.986084	-0.138064	0.871553	-1.63515	-1.54854	0.261206	0.189436	-0.872387	-0.485757	-1.5955	-1.24197	-5.67143	-0.835315	-5.34444	-0.974495	1.92866	0.130957
F6M2L9	Sus scrofa	Integrin alpha-M	Itgam	-5.27019	-2.01668	-5.7409	-1.77659	-6.35918	-4.0847	-2.49116	-4.86936	-4.87426	-6.05772	-1.88498	-1.64841	-0.570392	0.700893	-5.23363	-4.00728	-4.28255	-1.66631	-1.62431	-1.54468	-3.03939	-5.97083	-7.05871	-4.33783	-0.929684	-3.90532	1.14716	0.235013
G1FJ20	Sus scrofa	ATP-citrate synthase		-2.29642	-2.51635	-2.69187	-2.40542	-2.0519	-2.20904	-2.24222	-2.52738	-2.78269	-2.16369	-1.80127	-2.09067	-0.0938468	0.153987	-1.72977	-6.0762	-1.94187	-2.17863	-1.91451	-2.02798	-2.09993	-2.6219	-2.78786	-2.20833	-2.21979	-1.76543	-0.360953	0.595343
G8ENM3	Sus scrofa	Ribokinase	RBKS	-1.74123	-1.21236	-6.48437	-1.13922	-1.19429	-1.04512	-1.29111	-1.3529	-1.17241	-1.4307	-1.31118	-2.14572	-0.685425	0.50183	-0.927469	-1.33874	-0.819319	-0.709607	-1.32283	-0.973685	-1.08526	-1.20634	-1.31732	-1.31684	-1.49052	-1.18483	0.251579	0.0678725
G9F6X6	Sus scrofa	Mitochondrial heat shock 60 kDa protein 1		-2.49345	-0.600288	-0.887226	-0.200006	0.322833	-0.912702	-0.801289	-2.47368	-0.720274	0.0392983	-1.4945	-1.25798	0.322931	0.586175	-0.909339	-1.72307	-0.162459	-0.0518253	-0.656392	-0.503518	-1.85054	-1.17241	0.00507241	-0.614407	-0.778378	-0.117555	0.0869353	0.726222
G9F6X8	Sus scrofa	Protein disulfide-isomerase	P4HB	3.16987	3.49185	3.49642	4.12674	4.52981	4.32226	3.38144	2.73486	3.65242	4.28197	3.49906	4.20875	0.229742	0.340056	3.67406	3.57678	4.02342	4.77965	4.4951	4.47105	2.54421	3.23148	4.26663	4.76458	4.06228	4.65868	0.248698	0.286857
G9F6X9	Sus scrofa	Dihydropyrimidinase-like 2		-3.69148	-2.27631	-0.697167	-0.461426	-0.530126	-0.847823	-0.870079	-5.14542	-0.0734483	-0.453915	-0.0823988	-1.24119	-0.106315	0.892789	-2.01731	-6.57842	-0.179242	-0.316246	-0.333984	-1.24706	-5.9992	-3.54026	-0.0570339	-0.86805	-0.281026	-1.06153	0.18914	0.844728
I3L5B2	Sus scrofa	40S ribosomal protein S7	RPS7	-6.47368	-7.14442	-3.0419	-3.00898	-3.3122	-3.02553	-5.03138	-5.38648	-3.17206	-5.44452	-2.27355	-1.65608	-0.507108	0.468189	-7.55368	-3.29305	-3.34616	-2.84477	-3.53739	-5.02754	-3.27166	-6.27621	-2.45392	-3.18333	-4.53105	-7.30122	0.235801	0.833393
I3L5U6	Sus scrofa	Uncharacterized protein	LBP	-5.52175	-2.4184	-1.87603	-2.56859	-2.37641	-2.00453	-3.83725	-5.95859	-2.26997	-2.42718	-2.50761	-2.51861	0.458916	0.539231	-1.91498	-2.31196	-2.37456	-2.36679	-2.05793	-2.56488	-3.21667	-4.25056	-2.60368	-2.35773	-5.48819	-2.33418	1.10998	0.111625
I3L5Z1	Sus scrofa	Uncharacterized protein	CDH1	-1.73689	-0.756695	0.363926	-0.00712326	-0.288711	-2.14024	-0.614523	-1.651	0.332553	0.11744	-7.09541	-2.12847	1.07894	0.400634	-0.434894	-1.97113	0.30435	-0.73889	-1.46391	-1.00474	-0.918004	-0.85999	-0.0456914	-0.94963	-0.533802	-0.735483	-0.211102	0.480682
I3L651	Sus scrofa	Fibrinogen beta chain	FGB	5.3889	5.86061	6.57977	5.76701	5.68151	6.43002	6.48765	5.72145	6.47938	5.98808	6.34882	5.49777	-0.135888	0.656973	5.79997	5.63528	6.0142	5.58893	5.90448	6.01315	6.29033	5.67318	6.15719	6.1541	6.46844	5.64589	-0.238854	0.1767
I3L6D2	Sus scrofa	Ras-related protein Rab-1A	RAB1A	-5.26707	-5.38039	-6.36351	-7.52099	-3.60335	-3.74214	-4.6439	-3.182	-3.9563	-5.92429	-3.29056	-2.50671	-1.39561	0.00950093	-4.41247	-6.16699	-5.60602	-4.77007	-3.92843	-3.47344	-2.3279	-3.64256	-5.66191	-4.241	-4.27524	-4.70463	-0.584029	0.370772
I3L6D7	Sus scrofa	Desmoglein 2	DSG2	-5.42448	-1.22176	-0.250456	-0.65963	-1.36925	-0.797647	-0.631739	-4.10828	-0.167651	0.0745123	-0.992585	-1.00263	-0.482474	0.653186	-4.42037	-2.27944	0.0357772	0.20281	-0.679736	-1.27234	-0.349618	-0.623978	0.120938	0.238134	-0.593833	-0.958126	-1.04114	0.173521
I3L728	Sus scrofa	Uncharacterized protein		3.8709	3.51147	4.09465	3.55511	3.32352	3.41837	3.52901	3.62354	3.50035	3.36219	3.10646	3.09983	0.258771	0.0405634	3.98091	3.71023	3.72182	3.07224	3.42128	3.35238	3.56673	3.22606	3.52413	3.60892	3.4545	2.86234	0.169364	0.347805
I3L893	Sus scrofa	Rab GDP dissociation inhibitor	GDI1	0.0764516	-0.103234	0.259397	0.467141	0.521811	0.279965	0.203197	0.102095	0.196671	0.249465	0.439859	0	0.0517074	0.532458	0.271229	0.369605	0.368554	0.338215	0.477146	0.374827	0.0671405	0.13923	0.0356068	-0.0222043	0.430655	0.159206	0.231657	0.0038027
I3L918	Sus scrofa	Chromosome segregation 1 like	CSE1L	-3.17277	-2.93387	-4.10317	-3.68576	-3.45743	-4.97252	-4.08833	-4.87815	-3.67181	-3.45261	-3.19511	-5.61407	0.429092	0.305134	-4.35062	-3.74347	-3.7845	-6.26171	-4.57507	-6.67578	-3.85671	-5.3736	-2.82379	-5.237	-2.95299	-3.62261	-0.920742	0.201047
I3L939	Sus scrofa	Glutamine-dependent NAD(+) synthetase	NADSYN1	-4.9479	-4.96794	-5.27117	-2.0442	-4.91393	-1.74838	-2.36057	-6.33561	-1.63889	-1.78274	-1.38484	-1.64852	-1.45706	0.146245	-4.19602	-4.64136	-1.94956	-1.70519	-2.44364	-1.85418	-2.76242	-4.33373	-2.05384	-1.76646	-1.72113	-1.41453	-0.456307	0.107659
I3L9C3	Sus scrofa	SEC24 homolog D, COPII coat complex component	SEC24D	-4.60233	-2.85087	-5.25346	-6.37867	-2.37166	-2.56438	-1.96558	-5.54802	-5.96437	-7.09744	-5.00915	-3.90097	0.910693	0.30447	-5.2762	-1.56166	-2.75544	-4.08233	-6.28008	-2.18248	-5.38637	-1.98678	-3.09363	-2.37762	-2.57682	-1.34383	-0.895525	0.229011
I3L9J4	Sus scrofa	Uncharacterized protein	CCT6A	-1.34173	-0.890601	-0.55856	-0.676983	-0.069044	0.0812089	-0.507809	-1.44042	-0.209089	0.0964819	0.894802	0.431211	-0.453481	0.101382	-1.82492	-1.59648	-0.527054	-0.048543	-0.263336	0.270766	-0.9048	-0.391787	0.293466	0.297413	0.556948	0.963109	-0.800653	0.00094003
I3L9N5	Sus scrofa	Proteasome 26S subunit, non-ATPase 5	PSMD5	-6.13818	-5.35021	-2.33942	-2.46302	-2.0651	-3.16624	-2.535	-1.53843	-2.33247	-2.55958	-2.4649	-2.62337	-1.24473	0.175528	-2.11228	-3.77811	-2.75869	-2.02828	-4.26825	-2.35408	-7.66973	-2.87547	-2.68908	-2.21947	-2.25259	-2.13086	0.422918	0.71067
I3L9V2	Sus scrofa	Vesicle amine transport 1	VAT1	0.311567	0.81123	0.472789	0.630961	1.40238	1.09518	0.42441	0.185867	0.298972	-0.871912	0.864216	0.33997	0.580431	0.0500857	1.487	0.860262	0.609518	0.786969	0.886548	0.145866	0.328999	0.0990464	0.300745	-0.288424	0.461672	0.20878	0.610891	0.0249523
I3LAB6	Sus scrofa	Proteasome subunit alpha type	PSMA2	-0.0416743	0.430356	0.823715	1.45272	0.946213	1.11283	0.720511	-0.121807	1.26866	1.14715	0.848368	1.22959	-0.061385	0.769202	0.53912	0.430937	1.2513	1.8508	1.06782	1.67212	0.22813	0.52163	1.32295	1.56562	1.01736	1.42793	0.12141	0.16267
I3LAJ6	Sus scrofa	RAS like proto-oncogene A	RALA	-5.86228	-1.21319	-0.254344	-0.689324	-1.11723	0.208643	-1.0808	-3.68483	-0.254567	-0.112438	0.0887715	0.606605	-0.748413	0.470205	-0.851002	-0.954524	-0.0885414	0.443271	0.304194	0.138281	-1.0234	-0.107706	0.0333912	-0.753536	0.176532	-0.295677	0.160345	0.583185
I3LB11	Sus scrofa	Copine 8	CPNE8	-3.62661	-4.13539	-3.26315	-2.84974	-3.34425	-2.40068	-6.25432	-6.20566	-3.06344	-5.13457	-5.51423	-3.59152	1.69065	0.0105883	-3.40888	-3.62082	-2.72213	-2.25646	-3.04006	-3.43942	-5.43365	-5.68672	-2.58498	-2.97391	-2.89318	-3.51141	0.766013	0.13103
I3LBA6	Sus scrofa	Transglutaminase 3	TGM3	0.558367	1.12957	0.911653	0.865614	0.784788	0.6906	-0.368445	0.0481881	0.296282	-0.569651	0.219417	-0.135845	0.908441	0.000971166	1.378	0.29912	1.17177	-0.00627406	1.47781	0.101548	0.100472	-0.727019	-0.415082	-0.762916	0.0945777	0.323961	0.967997	0.0148329
I3LBB2	Sus scrofa	Vacuolar protein sorting-associated protein 35	VPS35	-1.9703	-2.31733	-1.64782	-1.76656	-1.04025	-1.19319	-1.9885	-1.82355	-1.35223	-1.35518	-0.577088	-0.873137	-0.327626	0.00767171	-2.09112	-2.23278	-1.63403	-1.42642	-1.68901	-1.59195	-2.06365	-2.18084	-1.07413	-1.26793	-1.05128	-1.43034	-0.266191	0.0568488
I3LBL7	Sus scrofa	Uncharacterized protein	LOC100510917	-1.50398	-0.433784	0.367769	0.40231	-1.18959	-5.55387	1.18303	-0.736342	0.992129	-0.395981	-1.05512	-6.53942	-0.226575	0.696579	-0.420728	-1.90722	0.538426	0.190015	-1.05745	-2.86479	-0.504124	-0.434165	1.79757	0.185119	-6.07113	-7.8351	1.22335	0.361875
I3LBY0	Sus scrofa	Coatomer subunit delta	ARCN1	-1.38312	-1.38207	-0.245244	-0.353128	-0.106228	-0.0812593	-0.688893	-1.88056	-0.140716	0.113683	0.00511007	0.409606	-0.228214	0.244812	-1.86161	-1.97476	-0.316517	0.148552	-0.287712	0.39514	-0.868825	-0.46537	0.279897	-0.0936011	0.175054	0.635922	-0.59333	0.0618482
I3LC92	Sus scrofa	Enolase superfamily member 1	ENOSF1	-2.10655	-0.931293	-1.22117	-0.744228	-1.20037	-0.901319	-1.18854	-2.686	-0.992002	-1.66777	-0.856093	-1.4817	0.294528	0.492979	-1.30541	-1.44265	-0.744088	-0.34572	-0.601932	-1.22811	-1.76763	-1.17653	-0.257568	-2.38545	-1.04636	-1.71831	0.447322	0.270791
I3LCA2	Sus scrofa	Chaperonin containing TCP1 subunit 8	CCT8	-3.28955	-0.369335	-0.63347	-0.674448	-0.051439	-0.587634	-0.335948	-1.57762	-0.748899	-0.335108	0.074459	-0.109141	-0.428937	0.479277	-0.610776	-0.898755	-0.808467	-0.208323	-0.491959	-0.477665	-0.326269	-0.225025	-0.468936	-0.825028	-0.182916	0.604242	-0.345336	0.192829
I3LCA3	Sus scrofa	PDZ domain containing 1	PDZK1	3.31774	3.70151	4.10174	4.55143	4.10963	4.61811	3.82075	3.57169	4.26608	4.53248	4.01856	4.64153	-0.0751558	0.465855	3.85325	3.78849	4.65859	5.30887	4.23521	4.6975	3.54211	3.97181	4.7424	4.67524	4.20541	4.77013	0.105802	0.440109
I3LCF8	Sus scrofa	Chymotrypsin like	CTRL	-3.302	-1.51419	-1.28265	-4.46698	-6.52055	-1.99974	-2.99537	-2.68391	-2.03516	-4.14968	-2.15031	-6.63234	0.260109	0.835239	-8.09508	-3.44302	-4.29429	-3.91813	-3.49488	-4.79182	-3.22786	-1.58896	-6.0932	-3.56974	-1.09201	-5.18168	-1.21396	0.261171
I3LCP8	Sus scrofa	Serpin family B member 6	SERPINB6	0.117896	0.542368	1.75202	1.87236	1.25263	1.27173	0.702294	-0.0456174	1.6405	1.61354	1.16883	1.13627	0.0988631	0.55497	0.375121	-0.341527	1.47229	1.78907	1.15572	0.990963	0.148092	0.423051	1.71219	1.53622	1.24332	0.851425	-0.078777	0.638919
I3LCQ9	Sus scrofa	KRAS proto-oncogene, GTPase	KRAS	-1.60231	-4.6282	-1.05594	-0.505298	-0.601959	-0.669232	-3.37758	-2.26577	-1.14262	-1.31971	-6.48088	-1.13283	1.10941	0.362453	-1.73336	-3.31861	-0.657194	-0.508882	-1.07288	-0.982538	-1.55514	-1.19128	-1.25901	-1.33962	-0.952943	-1.0766	-0.149813	0.740637
I3LCS3	Sus scrofa	Solute carrier family 23 member 1	SLC23A1	-2.82353	-2.66987	-3.69526	-2.83902	-3.96295	-3.09867	-3.16483	-2.94052	-5.94422	-2.9271	-3.57177	-3.39871	0.47631	0.255864	-2.87974	-2.86792	-2.90708	-2.74904	-3.05603	-3.28744	-2.88834	-3.66213	-3.43452	-3.82337	-3.19417	-2.95081	0.367682	0.147662
I3LD43	Sus scrofa	Cytosol aminopeptidase	LAP3	1.88566	2.61289	2.30192	2.56849	2.58029	2.56679	2.23724	2.43641	2.22836	2.54033	2.74706	2.74473	-0.0696833	0.422781	2.67789	2.637	2.59884	2.52389	2.7558	3.26975	2.40081	3.10351	2.76809	3.0655	2.9913	2.92834	-0.132395	0.420475
I3LDB1	Sus scrofa	Poly [ADP-ribose] polymerase	PARP4	0.654906	0.973271	0.492202	0.3301	1.22635	1.06458	1.27137	-5.65863	0.338916	0.6924	1.7435	1.39413	0.826621	0.510072	0.514602	1.04535	0.962428	0.969647	0.901004	1.60356	1.07246	1.18988	0.342085	0.617634	1.31616	1.49699	-0.00643735	0.973557
I3LDC7	Sus scrofa	Isocitrate dehydrogenase [NADP]	IDH1	4.52302	4.6601	5.43056	5.28808	5.6522	5.95535	5.25043	4.83763	5.55502	5.44306	5.82872	6.12277	-0.254718	0.0435734	4.62966	4.95302	5.53733	5.77104	6.029	6.27912	4.92335	5.16407	5.7738	5.73948	5.90009	6.1934	-0.082503	0.324111
I3LDF4	Sus scrofa	Adenosine deaminase	ADA	0.0478706	1.10367	1.28442	1.82407	1.50531	1.94376	1.32145	1.00383	1.72993	2.41758	1.90332	2.2229	-0.48165	0.0480717	0.892614	0.962522	1.72743	2.58235	1.6065	2.6323	1.11544	2.02829	2.31404	2.773	2.22844	2.37018	-0.404277	0.082095
I3LDM7	Sus scrofa	Lactoylglutathione lyase	GLO1	-6.70543	-0.963335	-1.42815	-1.04594	-2.14391	-4.41567	-0.617605	-3.90476	0.120516	-0.529237	-1.91192	-8.7603	-0.18319	0.907287	-1.40305	-4.53609	-0.955905	-0.394352	-1.18325	-0.974216	-5.36834	-0.450884	-0.916239	-5.62326	-1.59261	-1.18455	0.948169	0.513429
I3LDP5	Sus scrofa	Sushi domain containing 2	SUSD2	-2.26512	-0.721191	-0.340926	0.00165705	-0.443066	0.136773	-1.35656	-0.869003	-0.642386	-0.615476	-0.358235	-0.474965	0.114125	0.644373	-0.708136	-0.340969	-0.149008	0.171721	0.215516	-0.0318929	-0.988345	-0.624761	-0.336189	-0.0905041	0.0223046	-0.317961	0.248781	4.46855e-05
I3LE99	Sus scrofa	Adaptor related protein complex 1 subunit mu 2	AP1M2	-3.60227	-0.73897	-2.0977	-5.37521	-2.21501	-1.83212	-4.11955	-4.42483	-2.50257	-5.58911	-5.00413	-2.18167	1.32676	0.0840253	-5.96111	-4.69613	-2.05995	-1.90434	-2.05701	-3.02222	-3.0482	-6.38944	-6.68589	-5.95867	-1.59021	-6.84571	1.80289	0.198969
I3LEC2	Sus scrofa	Poly(rC) binding protein 1	PCBP1	-2.06912	-1.71498	-1.28726	-2.57035	-1.64823	-0.718151	-2.50121	-5.69511	-1.04347	-1.84377	-1.48668	-0.107225	0.444895	0.56698	-5.07265	-6.15503	-1.84087	-0.517553	-1.67779	-0.569805	-1.91257	-1.60841	-0.332251	-1.12709	-0.890868	-0.962504	-1.5	0.129888
I3LEF8	Sus scrofa	Hydroxysteroid 17-beta dehydrogenase 4	HSD17B4	-4.95302	-0.510062	0.394728	0.824877	0.430887	1.12408	0.391303	-0.0768026	0.390629	1.32092	0.940623	1.29764	-1.1588	0.226807	-1.00918	0.157436	0.496334	1.68287	1.0473	1.4258	-0.0206342	0.571891	1.07871	2.11942	1.14998	1.47025	-0.428178	0.0284241
I3LEI5	Sus scrofa	Carboxylic ester hydrolase	CES3	1.57358	2.28098	1.81395	3.0124	2.64808	2.71672	1.86618	1.3865	1.63857	2.07337	1.88397	2.24634	0.491797	0.0538612	2.50286	2.40901	2.44145	3.02254	2.53906	2.73081	1.36222	1.60006	2.80963	3.12365	2.07919	2.6089	0.343683	0.199078
I3LF44	Sus scrofa	Uncharacterized protein	CPPED1	-2.21547	-1.71139	-1.31258	-0.952633	-1.15834	-1.26175	-1.666	-1.98538	-2.72161	-1.62869	-1.67472	-1.35401	0.40304	0.189913	-1.59662	-1.78802	-1.34967	-1.28292	-0.97716	-1.01558	-4.43147	-1.85693	-1.46674	-0.805578	-1.72677	-1.28419	0.593616	0.267754
I3LF55	Sus scrofa	Chloride anion exchanger	SLC26A3	0.012348	-0.020812	1.29258	1.63649	0.769509	1.11128	0.672097	-0.215971	0.884638	0.572949	0.234043	0.41779	0.372643	0.178829	0.805248	-0.000220212	1.42475	1.16402	0.463746	0.326972	-0.591723	-0.229826	1.43017	0.969239	0.36983	0.115399	0.353572	0.155907
I3LF89	Sus scrofa	Carboxypeptidase N subunit 2	CPN2	-4.00774	-2.28241	-1.30311	-3.69559	-1.61053	-1.3374	-1.37084	-2.10455	-1.50444	-1.4856	-1.0638	-2.59352	-0.685671	0.308167	-2.17644	-6.4851	-1.72657	-2.56154	-2.47669	-2.59483	-1.3815	-2.33921	-1.67969	-2.39386	-1.51127	-2.52969	-1.03099	0.16983
I3LFJ4	Sus scrofa	Protein tyrosine phosphatase, receptor type H	PTPRH	-2.62487	-2.27723	-2.77216	-1.84017	-1.83348	-2.27373	-2.32378	-3.02066	-2.38905	-1.99559	-2.07097	-2.54244	0.120142	0.508791	-2.12818	-2.73062	-1.93979	-1.27641	-2.25559	-1.95048	-2.80865	-3.03967	-1.36549	-2.06195	-2.08715	-2.21967	0.216917	0.349144
I3LFQ5	Sus scrofa	6-phosphofructokinase	PFKL	-0.42442	0.178951	0.031179	0.260328	0.660019	0.401288	0.437378	-0.280057	0.335177	0.045048	0.578493	0.125886	-0.0224299	0.914051	-0.204868	0.187218	0.290716	0.289334	0.445411	0.378794	0.0929713	0.114371	0.611424	-0.311801	0.425022	0.290466	0.0273586	0.849438
I3LFW6	Sus scrofa	Uncharacterized protein	UBE2V1	0.0474957	0.133158	0.37525	0.417375	0.525556	0.550377	-0.0448253	0.145978	0.223314	-0.0777901	0.105349	-1.31782	0.5025	0.137637	0.225862	0.218139	0.325448	0.502463	-0.00744554	0.0238853	0.38224	0.0277589	-0.00507241	0.118026	0.134558	0.330042	0.0501335	0.688195
I3LGD4	Sus scrofa	Clathrin heavy chain	CLTC	0.87186	1.56313	2.35566	2.16166	3.16176	2.95939	2.65094	1.91075	2.82712	2.94547	3.34387	3.50478	-0.684912	0.0326092	1.53298	1.46981	2.29353	2.6134	2.52494	3.00322	2.14167	2.0675	2.9677	2.85981	3.20004	3.43156	-0.5384	0.000555024
I3LGZ8	Sus scrofa	Galectin	LGALS4	-6.17573	-3.72707	-0.235141	0.414445	0.671741	0.235216	-0.123222	-2.77942	0.138434	0.844045	-1.25921	-0.354164	-0.880501	0.465394	-0.406574	-5.69683	0.307241	-0.441412	-1.16111	0.491526	-7.27556	-7.94066	0.562551	0.770081	0.388398	0	1.098	0.430217
I3LHC8	Sus scrofa	3-hydroxybutyrate dehydrogenase 2	BDH2	0.665549	1.26288	1.61309	2.07485	1.64531	2.34309	1.11666	1.33839	1.68212	2.04612	2.05017	2.41059	-0.173211	0.0892544	0.857381	1.42406	1.85682	2.4531	2.71076	2.50484	1.34452	1.6891	2.07295	2.4562	2.22107	2.47618	-0.0755131	0.604481
I3LHI7	Sus scrofa	Uncharacterized protein	LOC100621820	-1.46038	-0.206458	1.00141	0.454233	-1.19219	0.00585132	-0.688664	-0.213466	0.556686	0.424994	0.0249726	-1.15503	-0.0578355	0.874003	-1.51553	-0.546631	0.226137	-0.70525	-0.348803	-0.288135	-0.478661	0.236832	-0.39481	0.124645	-0.173281	-0.861295	-0.27194	0.404534
I3LIE3	Sus scrofa	Myosin heavy chain 14	MYH14	0.0831983	-1.63291	-0.0117463	0.199645	0.00573933	0.890993	-0.162182	-1.534	-0.0508893	0.393979	0.433855	1.341	-0.147807	0.237357	-0.585058	-3.30742	-0.521207	0.943787	0.136423	0.40266	0.573501	-0.0179737	0.186685	0.267815	0.645992	0.683797	-0.878439	0.166327
I3LIH2	Sus scrofa	Inositol-1-monophosphatase	IMPA2	-6.33722	-6.4801	-2.18846	-2.14227	-2.16192	-6.01201	-5.14228	-6.45968	-2.23049	-4.34739	-1.61477	-2.22911	-0.54971	0.52141	-2.40508	-5.09423	-4.2243	-0.99649	-1.95876	-1.86793	-4.56549	-6.11776	-2.01691	-2.38872	-2.13848	-2.10279	0.463892	0.48421
I3LIM2	Sus scrofa	UDP-glucose 6-dehydrogenase	UGDH	0.38118	0.540835	1.23134	1.43263	1.44295	1.48669	0.848537	0.693438	1.54058	0.703349	2.26237	2.27652	-0.301527	0.250941	0.874139	0.708167	1.15936	1.48299	1.7982	1.58011	0.973779	1.09946	1.51738	1.10281	2.0625	1.70056	-0.142254	0.272046
I3LJ52	Sus scrofa	Uncharacterized protein	CTRB2	-4.85495	-5.70006	-1.48912	-2.79053	-4.19918	-3.96324	-3.80327	-3.08609	-2.30252	-2.38341	-2.98282	-7.79925	-0.106622	0.911377	-4.70718	-6.19629	-2.57487	-2.5795	-3.86841	-3.63649	-6.13874	-4.40696	-2.14336	-2.69461	-4.18674	-5.96157	0.328203	0.599758
I3LJA6	Sus scrofa	Uncharacterized protein		-0.533273	-0.0193365	0.250248	-0.311779	-0.16661	-0.27956	0.269146	-0.761598	0.467788	-0.372271	-0.388879	-1.39459	0.186683	0.532581	-0.490567	-0.318058	0.210569	-0.739927	-0.471478	-0.764608	-0.205075	-0.396663	-0.0711281	-0.56067	-0.235357	-0.992266	-0.0188182	0.859199
I3LJJ4	Sus scrofa	Enoyl-CoA hydratase 1	ECH1	-6.46968	-3.04677	-1.89165	-1.23867	-1.23642	-1.80298	-2.40832	-2.9521	-1.91157	-1.34014	-2.07066	-2.91313	-0.348373	0.669289	-2.54685	-3.84166	-1.08255	-0.913986	-1.55962	-2.49593	-2.79695	-4.82244	-1.51197	-1.87686	-2.56963	-2.13845	0.545953	0.058279
I3LJW2	Sus scrofa	Fibrinogen gamma chain	FGG	5.02479	5.37193	6.10876	5.26916	5.30927	6.07961	6.18743	5.32944	6.06606	5.79123	5.97232	5.28219	-0.24419	0.422458	5.31649	5.28723	5.7734	5.41044	5.61248	5.70082	5.6752	5.13427	6.1175	6.0208	5.91928	5.38727	-0.192244	0.236677
I3LK24	Sus scrofa	AP-2 complex subunit alpha	AP2A1	-2.30379	-1.6907	-1.44616	-1.41048	-1.05744	-1.1301	-1.54744	-1.59587	-1.25465	-1.33808	-1.29705	-1.21204	-0.132257	0.386004	-1.52239	-1.81703	-1.29154	-1.12337	-1.23188	-0.766469	-1.32275	-1.6531	-1.42751	-1.25472	-1.02075	-1.20903	0.0225303	0.840714
I3LK59	Sus scrofa	Enolase 1	ENO1	5.82416	6.09046	5.92757	5.97887	5.96161	5.5993	6.18577	5.7549	6.11949	6.13859	5.18391	5.32225	0.112843	0.545803	6.51433	5.96725	5.9357	6.04416	5.81239	6.12514	5.94463	5.98845	6.27754	6.13553	5.47312	5.7452	0.139084	0.368189
I3LK68	Sus scrofa	ATP-dependent 6-phosphofructokinase	PFKP	0.914302	0.99767	1.18902	1.16695	1.55037	1.3872	1.20945	0.782534	1.28925	0.380493	1.22153	1.26582	0.176075	0.300787	0.93108	1.14048	1.00829	0.744791	1.56932	1.57959	0.83488	1.08079	0.791642	-0.113826	1.15345	1.77034	0.242713	0.160828
I3LKT8	Sus scrofa	Histone-binding protein RBBP4	RBBP4	-1.55643	-4.43923	-1.40005	-2.20014	-1.47124	-0.796374	-5.72103	-3.86463	-1.28308	-0.725398	-0.696705	-1.30069	0.288012	0.740018	-1.04761	-1.56226	-0.996038	-0.969418	-0.793681	-0.913435	-7.11995	-6.28589	-0.562037	-0.460676	-1.0484	-0.86671	1.67687	0.219439
I3LKU0	Sus scrofa	Rac family small GTPase 2	RAC2	-0.147755	-0.0627508	0.499066	0.412934	0.634867	0.937663	-0.057277	0.631704	0.50745	-3.94045	0.522674	0.63946	0.661743	0.418528	0.421033	0.096623	0.522302	0.651676	0.586942	0.757884	0.230436	0.230021	0.279897	0.330841	0.783525	0.360464	0.136879	0.229349
I3LL84	Sus scrofa	UDP-galactose-4-epimerase	GALE	-4.67249	-7.37895	-2.67983	-2.80759	-2.19858	-6.316	-6.05513	-7.63338	-3.70316	-5.06465	-2.17145	-2.8577	0.238672	0.780387	-4.39232	-5.94751	-5.27998	-2.30302	-3.08277	-2.41047	-3.72891	-3.19579	-2.09928	-5.30271	-1.85858	-2.45718	-0.795605	0.421847
I3LLU0	Sus scrofa	Glycerol-3-phosphate dehydrogenase [NAD(+)]	GPD1L	-1.39881	-0.579468	-0.235671	0.139526	0.221431	-0.0153082	0.0503608	-0.214043	0.300315	0.011058	1.19305	0.921839	-0.688481	0.0280058	-1.22151	-0.756193	-0.949966	0.044814	0.183176	0.613526	-0.200615	-0.212866	0.328755	0.137565	0.683185	0.634366	-0.576091	0.0365353
I3LLY3	Sus scrofa	Uncharacterized protein	ACTN1	2.38838	2.84181	2.68811	2.26669	3.02792	2.79444	2.46991	1.60594	2.29823	2.16676	2.46566	2.3417	0.443192	0.0630148	2.88509	2.35187	2.74829	2.18625	2.56035	2.91219	2.2633	2.32877	2.32418	2.11102	2.65354	2.70859	0.209105	0.114739
I3LMH4	Sus scrofa	Eukaryotic translation initiation factor 4 gamma 1	EIF4G1	-3.79641	-2.78176	-2.32395	-2.67802	-1.96851	-1.64514	-2.32209	-3.16712	-2.10028	-2.14071	-2.21149	-2.33359	-0.153083	0.651589	-4.09093	-3.46162	-2.37738	-2.13417	-2.28304	-2.26567	-2.37819	-2.70185	-2.23987	-2.73854	-2.05274	-1.94919	-0.425404	0.233779
I3LN42	Sus scrofa	GC, vitamin D binding protein	GC	4.14323	4.16833	5.0121	4.66754	4.57804	4.66545	4.69204	3.94395	4.866	4.59353	4.94994	4.01917	0.0283416	0.878388	4.36572	3.84683	4.70378	4.54072	4.47347	4.05941	4.60741	4.18091	4.71415	4.45679	4.81761	3.89412	-0.11351	0.265116
I3LN84	Sus scrofa	Latexin	LXN	-3.23879	-1.20348	-1.14038	-1.11824	-1.328	-1.10945	-2.39263	-4.50404	-1.87292	-1.3727	-1.46524	-0.474241	0.490572	0.458288	-0.429856	-1.51595	-2.32341	-1.09943	-1.06374	-0.289472	-4.13964	-5.01882	-2.01205	-4.96427	-3.97146	-0.599497	2.33065	0.027045
I3LNG8	Sus scrofa	Stress induced phosphoprotein 1	STIP1	-1.13648	-1.32329	-0.575567	-1.16305	-0.699327	-0.775376	-1.16429	-1.415	-1.75182	-0.791791	-0.62067	0.358482	-0.0480003	0.881479	-1.2583	-0.717788	-1.03048	-0.957185	-0.904695	-0.449768	-1.23505	-1.19785	-1.03572	-1.34599	-0.603793	-0.575067	0.112543	0.38122
I3LNI2	Sus scrofa	TRK-fused gene	TFG	-1.17296	-7.25394	-0.223137	0.344069	0.256678	0.245558	-0.27426	-3.88165	-0.00336661	-0.177205	0.112656	-0.298361	-0.546923	0.40825	-0.762138	-0.933477	0.0555927	0.0568004	0.214129	0.150861	-5.4362	-0.226967	-0.0782977	0.236633	0.354642	0.514446	0.569585	0.522448
I3LNY0	Sus scrofa	Receptor expression-enhancing protein	REEP6	-6.25661	-2.37624	-1.93604	-1.95513	-1.26251	-0.840228	-2.27373	-5.94313	-1.90095	-1.46172	-1.04912	-0.31017	-0.281323	0.785111	-6.87095	-1.83489	-2.02172	-1.15323	-1.67427	-0.812064	-2.11609	-1.34597	-1.8389	-0.869296	-1.08195	0.200727	-1.21928	0.149732
I3LPP1	Sus scrofa	Fumarate hydratase, mitochondrial	FH	0.318669	0.445822	0.281325	0.811713	0.771948	-0.049104	0.0131665	-0.361453	-0.080173	0.3123	-0.874916	-0.913014	0.74741	0.0141696	0.925446	0.314855	0.825841	0.944336	0.775244	-0.263426	-0.467154	-0.493823	0.119956	0.211979	-0.151404	-0.621469	0.820702	0.00193692
I3LPU8	Sus scrofa	Uncharacterized protein	HNRNPL	-5.87422	-6.37044	-4.99402	-6.21888	-7.74415	-6.24703	-7.80297	-4.93225	-2.2841	0.185505	-4.94414	-0.950631	-2.78669	0.0684231	-4.90851	-4.47777	-4.97475	0.290199	-0.887878	-0.761592	-3.05788	-8.04557	0.43279	-0.844495	-0.689047	-5.12973	0.268938	0.86259
I3LQ17	Sus scrofa	Uncharacterized protein	PZP	6.26045	6.36804	5.34064	4.8113	6.13638	6.51347	6.69232	6.34308	5.41912	5.29252	6.50915	5.55192	-0.0629734	0.787067	6.19857	6.03101	5.07111	4.51154	6.20252	5.94307	6.77765	6.39513	5.15282	4.89602	6.57088	5.52285	-0.226252	0.178507
I3LQ79	Sus scrofa	Major vault protein	MVP	1.42831	2.30811	2.06788	1.75894	3.28047	3.7463	2.64175	2.49619	2.2681	2.23193	3.57593	4.02755	-0.441906	0.0396023	1.97514	2.40782	2.01264	2.81141	2.83707	3.76805	2.50141	2.85116	2.62148	2.60471	3.34764	4.29912	-0.402233	0.02264
I3LQD0	Sus scrofa	Uncharacterized protein	CALML4	-1.99573	-5.36877	-1.50657	-0.832936	-1.29616	-0.649752	-0.878632	-7.0198	-3.97148	-1.13109	-0.724309	-0.726594	0.466998	0.436663	-0.890724	-3.79182	-0.836048	-0.584843	-1.06367	-0.553422	-2.31912	-1.32061	-0.636757	-1.09312	-0.664816	-0.436056	-0.208342	0.709322
I3LQH7	Sus scrofa	Biliverdin reductase B	BLVRB	4.12256	4.28538	3.1774	3.25503	3.66872	2.87697	4.37055	3.9805	2.9812	3.36865	3.13141	2.33357	0.203367	0.19059	3.25552	3.69894	2.71999	1.92189	2.61311	3.316	4.5182	4.29199	2.68166	2.7147	2.95133	2.91904	-0.425245	0.139773
I3LQS2	Sus scrofa	5', 3'-nucleotidase, cytosolic	NT5C	-4.85817	-3.3149	-0.407317	-0.87987	-0.308607	-0.377366	-1.41378	-6.09313	-0.38259	-0.368715	-0.396558	-0.290991	-0.200078	0.814429	-4.24	-6.44854	-0.301254	-0.214502	-0.701712	-0.385161	-2.19398	-2.00598	-0.0204247	-0.856751	-0.218924	-0.110401	-1.14745	0.186016
I3LR17	Sus scrofa	Coronin	CORO1A	2.08616	2.6107	1.93571	2.45566	2.96603	3.05624	2.67509	1.92587	2.03825	1.67033	2.54141	3.03554	0.204002	0.384266	2.69548	2.09543	2.51919	2.48881	2.88395	3.19874	1.87587	1.69542	1.73426	1.11832	2.9285	2.83721	0.615338	0.0270511
I3LR43	Sus scrofa	Peptidase D	PEPD	3.72385	3.79407	4.07435	4.32613	4.38858	4.22926	3.77024	3.59716	4.18531	4.30068	3.64803	3.63105	0.233961	0.167819	3.93307	3.65501	4.36801	4.6457	4.47698	4.28549	3.64395	4.18226	4.30103	4.3019	3.73735	4.02374	0.195672	0.302551
I3LRS5	Sus scrofa	Aldehyde dehydrogenase 1 family member A1	ALDH1A1	2.90622	3.25999	3.39768	3.53246	3.78246	3.88246	3.61526	3.45789	3.66252	3.47319	4.12754	4.32092	-0.31601	0.0292981	3.28449	3.39463	3.67301	3.98449	4.063	4.17192	3.37281	3.4176	3.77163	4.08205	3.98651	4.01433	-0.0122306	0.790899
I3LRS8	Sus scrofa	Phosphatidylinositol transfer protein alpha	PITPNA	-6.23554	-0.590045	0.214418	0.0991882	0.144372	0.175549	-0.455152	-0.780014	-0.108535	-0.253799	-0.0773232	0.000473947	-0.752952	0.487839	-0.685496	-0.709209	-0.227762	0.160301	0.219135	0.0156294	-0.671145	-0.352363	-0.331545	-0.318811	-0.033131	-0.0173944	0.0828313	0.500862
I3LRX7	Sus scrofa	Ubiquitin specific peptidase 15	USP15	-5.41453	-5.27334	-5.61358	-4.94078	-4.33101	-4.54465	-4.78996	-4.74142	-4.76688	-5.53276	-4.39342	-5.3924	-0.0835079	0.780604	-5.02742	-3.59448	-5.71793	-4.50941	-4.88403	-3.08776	-5.32254	-3.87066	-4.55855	-5.52432	-4.75406	-4.23784	0.241155	0.513313
I3LS60	Sus scrofa	ATP-dependent (S)-NAD(P)H-hydrate dehydratase	CARKD	-1.07308	-1.09229	-0.196326	-0.067024	-0.503863	-0.809679	-0.860485	-0.898169	-0.346742	-0.276432	-0.870226	-0.973929	0.0806199	0.435464	-0.865824	-0.590788	0.0756076	-0.0611658	-0.323445	-1.11143	-0.930779	-1.17642	-0.159697	-0.157119	-1.28162	-0.723615	0.258701	0.230672
I3LS97	Sus scrofa	Uncharacterized protein	PUDP	-3.96179	-2.81988	-3.36952	-3.21612	-2.86104	-3.54038	-2.93513	-4.61794	-3.42411	-3.54991	-2.88289	-4.26013	0.316898	0.441596	-2.95117	-4.44416	-3.13433	-3.75256	-3.20889	-4.1149	-4.49201	-3.76589	-3.55004	-3.35922	-3.68663	-3.10327	0.0585064	0.884461
I3LSA5	Sus scrofa	Alpha-amylase	LOC100153446	-2.76025	-4.70827	-1.03533	-2.08041	-1.63749	-0.927008	-2.77729	-4.56743	-2.13705	-0.789891	-2.04767	-4.2148	0.564229	0.412598	-3.20173	-7.64744	-1.89901	-1.59323	-1.77645	-6.64753	-7.09988	-3.46391	-2.25795	-1.21193	-2.4734	-1.62815	-0.771693	0.593631
I3LSD1	Sus scrofa	Sorting nexin	SNX9	-3.78881	-2.23584	-2.39427	-1.61072	-2.01681	-2.0688	-2.66819	-2.19347	-1.82808	-1.96985	-1.59047	-2.42934	-0.239308	0.35768	-2.68679	-2.53267	-1.88088	-1.69775	-2.31114	-2.59273	-2.12491	-2.38417	-2.10886	-1.9497	-1.71914	-5.47014	0.342492	0.545534
I3LSK5	Sus scrofa	G protein subunit beta 1	GNB1	-0.633835	-0.208587	0.650711	1.1641	0.954634	1.08957	0.34998	-0.432733	0.611348	1.12617	0.470664	1.40885	-0.0862801	0.697078	-0.380044	-0.307227	1.3	1.74652	0.586282	1.32028	-0.454503	0.290745	1.36258	0.690909	1.21173	1.22317	-0.00980174	0.970293
I3LSZ5	Sus scrofa	Uridine phosphorylase	UPP1	-0.51932	-0.101776	0.232636	-0.140052	0.591839	0.357092	-0.456216	-0.363481	0.114748	-0.139491	0.120946	0.65324	0.0817786	0.486448	-0.638973	-0.50516	0.13673	0.366358	0.0586956	0.570039	-0.589009	-0.192416	-0.139163	0.315392	0.448272	0.637312	-0.0821161	0.445229
I3LTQ3	Sus scrofa	UDP-glucuronosyltransferase	LOC100624891	-3.66353	-5.00206	-2.69143	-2.56166	-2.3974	-2.43211	-4.66829	-5.01378	-2.76179	-2.13621	-2.2179	-0.613507	-0.222787	0.579115	-5.06543	-4.62105	-2.80875	-2.60684	-4.35001	-2.30039	-3.73937	-2.87347	-2.32132	-1.61379	-2.55408	-0.446743	-1.36728	0.00164749
I3LUA2	Sus scrofa	Uncharacterized protein	GSDMB	-0.557023	0.662577	0.977891	1.37307	1.47288	1.70321	0.977321	0.554038	0.9571	1.52772	1.70073	2.36949	-0.408964	0.163498	0.10057	-0.00817091	1.18608	1.9156	1.29988	1.88091	0.883609	1.29533	1.84556	1.82238	1.86194	1.88375	-0.536285	0.0524239
I3LUD1	Sus scrofa	Superoxide dismutase [Cu-Zn]	SOD3	-4.42162	-5.83125	-2.62883	-3.98147	-2.69053	-2.68614	-2.60075	-5.92081	-5.46186	-2.74707	-2.58042	-2.77718	-0.0252922	0.970714	-2.84862	-2.96179	-1.83598	-6.2621	-6.57194	-2.77903	-5.79211	-6.04418	-3.22763	-2.6153	-2.51325	-5.19361	0.354435	0.803856
I3LUM0	Sus scrofa	Uncharacterized protein	LOC100157285	0.873299	1.08938	1.42388	1.31075	1.24697	1.65319	1.25804	1.02602	1.35396	2.69739	1.34591	2.51638	-0.433373	0.129004	0.430156	1.248	1.28936	2.26659	1.34257	2.85113	1.06162	1.97228	2.54715	2.33348	2.10536	2.31502	-0.484517	0.117287
I3LUP6	Sus scrofa	Uncharacterized protein	NPM1	-7.31496	-3.15531	-3.95121	-5.78413	-5.23817	-2.2861	-7.91177	-4.14985	-5.31935	-2.11415	-1.90117	-1.10648	-0.871184	0.38073	-5.28283	-4.19952	-2.91478	-1.88826	-6.03334	-2.39502	-4.74071	-5.08033	-1.7483	-0.975106	-1.86619	-1.7479	-1.09253	0.169218
I3LVE1	Sus scrofa	Ketohexokinase	KHK	2.08855	2.41703	2.6159	3.03064	3.29575	3.15469	3.04105	2.58876	2.97164	2.96752	3.26152	2.84563	-0.178926	0.365818	2.42403	2.52205	2.9146	3.00165	3.16836	3.23708	2.68117	2.84056	3.0405	3.05064	3.05925	3.01067	-0.06917	0.456201
I3LVH8	Sus scrofa	Desmocollin 3	DSC3	-4.98833	-6.33769	-3.52978	-3.81816	-3.47804	-4.8009	-4.94994	-3.20022	-3.30987	-5.82721	-4.12171	-5.49008	-0.00897638	0.990304	-4.98302	-3.73429	-3.15943	-3.69887	-2.47606	-4.16827	-6.11342	-4.38628	-3.01049	-3.219	-4.10979	-5.21719	0.63937	0.11063
I3LVL5	Sus scrofa	Cysteine rich secretory protein 3	CRISP3	-1.37281	-1.10933	-1.29817	-2.83648	-2.23901	-1.77767	-2.93781	-5.69612	-2.49057	-3.01321	-3.12941	-4.75711	1.89846	0.0343655	-0.761359	-1.55334	-1.05908	-1.99488	-2.19454	-3.13963	-2.8953	-3.0032	-2.54035	-4.7797	-2.59277	-2.84298	1.32524	0.0342394
I3LVS7	Sus scrofa	Ras homolog family member A	RHOA	-2.52625	-2.18039	-5.54911	-1.33821	-1.42789	-1.31691	-1.30603	-2.22483	-1.45816	-1.42815	-1.54388	-5.37145	-0.167712	0.881874	-1.59335	-2.2368	-1.10422	-1.97933	-1.8376	-5.38675	-2.73163	-2.24845	-2.20603	-5.21694	-1.07964	-0.983567	0.0546993	0.960388
I7HD36	Sus scrofa	Sodium/potassium-transporting ATPase subunit alpha (Fragment)	atp1a1	1.6654	1.95144	2.88971	3.20774	3.04037	3.62136	1.58664	1.86631	2.86123	2.67921	2.62293	3.64087	0.186472	0.101355	2.66248	2.46503	3.14269	3.65795	3.39893	3.32168	1.44707	1.89043	2.7	2.55755	3.11697	3.28927	0.607909	0.0237885
K7GKC0	Sus scrofa	40S ribosomal protein S16	RPS16	-3.54028	-5.21411	-3.14145	-6.35908	-2.28139	-1.82509	-4.3472	-4.8453	-2.19205	-5.28004	-1.61425	-1.86222	-0.370057	0.254232	-4.71107	-5.63472	-2.90607	-2.63627	-2.28207	-4.97908	-6.60684	-6.01918	-4.5194	-2.09498	-1.28597	-2.81399	0.0318457	0.962277
K7GKV1	Sus scrofa	Solute carrier family 39 member 4	SLC39A4	-2.51203	-0.498093	-0.669641	-0.11252	-2.09489	-1.76791	-1.54731	-1.42415	-0.808862	-0.582042	-1.33805	-1.99046	0.00596328	0.984769	-1.06251	-0.654526	-0.121002	0.227614	-2.35897	-2.41926	-1.1983	-1.18718	-0.091464	-0.52317	-1.27039	-2.75393	0.105963	0.705087
K7GL83	Sus scrofa	Interleukin enhancer binding factor 3	ILF3	-1.08375	-0.366456	-0.206679	-0.292447	0.519166	0.678036	0.0665191	-0.914915	-0.133963	-0.0158744	0.0901602	0.341748	-0.0309672	0.909139	-1.00387	-0.484185	-0.00852681	0.401682	0.000618731	0.285737	-0.204037	-0.204404	0.389221	-0.037811	0.213225	0.418212	-0.230492	0.220452
K7GLE1	Sus scrofa	Annexin	ANXA1	1.30123	1.92529	2.00764	2.13101	2.69186	2.63678	0.803735	-0.201196	0.936827	0.297022	1.97639	2.00839	1.14544	0.00913689	2.56128	1.3427	1.89313	1.4365	2.17166	2.22173	0.613514	0.636626	0.803086	-0.757076	2.04411	1.5998	1.11449	0.019466
K7GLN4	Sus scrofa	Peroxiredoxin 4	PRDX4	-3.8659	2.86915	2.93893	3.41824	3.29538	3.09829	-3.89647	-5.60583	3.50275	3.50167	3.20162	-7.38219	3.07209	0.193217	2.80421	-4.53224	3.17892	3.29535	3.47926	-5.69436	-4.34708	2.93577	3.5679	3.34257	3.45707	3.57565	-1.66679	0.522347
K7GLN5	Sus scrofa	Deleted in malignant brain tumors 1 protein	DMBT1	-0.195948	-0.177646	0.660072	-0.230528	0.381962	-1.10123	-1.1216	-0.487556	1.25616	0.0923229	-0.493947	-1.03515	0.187741	0.496931	-0.132457	0.614044	0.922747	-0.268338	-0.50743	-0.271346	-1.09117	-0.0224294	0.174909	-1.95381	-1.79805	-1.15048	1.03304	0.00129468
K7GLP9	Sus scrofa	Uncharacterized protein	SMS	-5.16542	-5.36864	-1.12	-5.36214	-1.37988	-1.65333	-3.59587	-5.02315	-1.36745	-1.8535	-1.61772	-1.19008	-0.900275	0.186144	-5.56868	-3.48642	-1.80306	-1.39298	-1.4633	-0.808948	-6.08163	-3.02024	-1.64258	-1.39018	-1.47672	-0.524195	-0.0646406	0.656733
K7GLU6	Sus scrofa	Aminopeptidase	ERAP1	-0.0517614	0.974703	1.20678	1.8473	1.91456	1.90565	0.553823	0.648699	1.17842	1.60671	1.02509	1.62693	0.192927	0.374823	1.08328	0.85934	1.50456	2.19522	1.77466	1.68663	0.266918	0.83696	1.37853	2.17819	1.34926	1.67737	0.236078	0.135803
K7GM40	Sus scrofa	Apolipoprotein A-I	APOA1	5.48801	4.94597	6.08761	6.01141	5.78552	5.24444	5.46977	4.60236	6.39589	6.04181	5.49696	5.11016	0.0743348	0.478246	5.04454	4.98894	5.5702	5.23711	4.84824	4.78253	5.3358	4.93736	5.96006	5.42891	5.58262	4.7027	-0.245979	0.103407
K7GM45	Sus scrofa	Tyrosine-protein kinase	SRC	-2.18143	-4.22969	-1.24088	-1.57557	-0.891064	-0.948066	-1.91888	-2.24064	-6.6796	-1.32208	-1.33864	-0.931406	0.56076	0.610389	-1.87051	-1.70967	-1.27522	-1.20689	-0.976332	-0.922193	-1.62703	-1.54268	-1.29406	-1.76573	-0.687536	-0.76139	-0.0470663	0.729258
K7GMF9	Sus scrofa	Aminopeptidase	ANPEP	7.07757	7.55493	7.48796	7.88392	7.72486	7.98429	7.63981	7.07612	7.69934	7.94754	7.85095	7.8805	-0.063454	0.671578	7.68524	7.29382	7.92791	8.25741	8.08999	8.28266	7.23882	7.5198	8.07773	8.02265	8.08637	7.69494	0.149452	0.315696
K7GMV8	Sus scrofa	Uncharacterized protein	ENPP3	-3.29482	-2.05094	-3.42755	-1.17945	-1.20855	-0.0292828	-2.73747	-2.84388	-2.98628	-1.11095	-1.38996	1.74215	-0.310701	0.418601	-2.34159	-1.07637	-2.93601	0.0932881	-1.3337	1.49665	-2.425	-0.791263	-1.69573	1.03945	0.0370267	2.49448	-0.792786	0.0191251
K7GMX6	Sus scrofa	Uncharacterized protein	GK	0.11761	-0.740025	-0.263231	-0.443454	-0.760257	-0.777337	0.00415197	-0.351037	-0.0914509	0.00995602	-0.0931291	-0.323277	-0.336985	0.0288211	-0.695508	-0.913661	-0.575586	-0.248525	-0.782588	-0.225189	0.0185037	-0.102665	0.0188402	-0.0137623	-0.105355	-0.286531	-0.495015	0.0155918
K7GMZ8	Sus scrofa	Ceruloplasmin	CP	5.22401	5.20824	5.12393	4.71858	4.92009	5.01889	5.61176	5.13493	5.28319	5.01677	5.30718	4.38675	-0.0878093	0.607917	5.20777	5.05654	4.91132	4.43739	4.96654	4.61929	5.55495	5.03148	5.04358	5.05737	5.04814	4.29821	-0.139148	0.337488
K7GN83	Sus scrofa	Bone marrow stromal cell antigen 1	BST1	-1.15977	-1.20436	-1.84242	-1.15509	-5.36068	-1.37971	-1.64617	-0.688456	-3.5753	-1.954	-1.37025	-1.45209	-0.235961	0.782808	-1.30525	-1.81588	-1.39292	-1.07721	-4.00712	-1.00229	-0.680907	-4.52124	-1.74741	-1.60032	-1.27542	-1.47746	0.117013	0.877889
K7GND3	Sus scrofa	DExH-box helicase 9	DHX9	-1.48787	-0.363957	-0.0693877	-0.0266543	0.617746	0.39142	0.115752	-0.92672	0.49937	0.219058	0.651408	0.745685	-0.373877	0.256762	-1.78287	-1.10498	-0.16854	0.263818	-0.215026	0.356438	-0.611138	-1.86573	0.657766	0.581283	0.510187	0.336601	-0.37669	0.241272
K7GNN0	Sus scrofa	von Willebrand factor	VWF	-2.3722	-3.88074	-1.24751	-2.453	-1.68093	-1.01981	-1.37645	-3.26286	-0.576495	-0.897693	-0.876362	-2.73027	-0.489013	0.3375	-2.38134	-3.08775	-1.29003	-1.75496	-1.66596	-2.44961	-1.32821	-2.07087	-1.03498	-1.02233	-0.854973	-1.51062	-0.801277	0.00113848
K7GP41	Sus scrofa	Membrane palmitoylated protein 1	MPP1	-8.41303	-2.98264	-2.99539	-2.6778	-2.14916	-2.46995	-2.54517	-4.71037	-3.10785	-2.82124	-2.01819	-1.52051	-0.82744	0.473767	-3.39376	-2.44983	-2.60641	-1.52337	-2.96546	-2.39359	-5.61941	-2.4385	-2.99254	-3.39306	-2.01011	-1.62808	0.458209	0.437059
K7GPB8	Sus scrofa	5'-nucleotidase domain containing 1	NT5DC1	0.127719	0.347466	0.780733	0.971777	0.830159	0.597374	0.554046	-0.131052	0.73731	0.270375	0.462019	0.308929	0.242267	0.191166	0.534633	0.585271	0.847025	0.882989	0.723036	0.233575	0.50454	-0.339086	0.430217	0.610701	0.469485	-0.088202	0.369812	0.0294866
K7GPS0	Sus scrofa	Uncharacterized protein	MAP2K2	-4.83953	-2.83815	-2.62092	-4.85401	-2.36723	-2.63516	-4.12209	-5.05064	-4.85862	-2.51272	-2.19027	-2.16457	0.123985	0.872078	-3.99178	-6.63879	-2.54465	-2.36876	-2.10348	-2.54265	-3.98124	-4.36229	-2.13589	-1.82491	-2.32071	-2.18457	-0.563419	0.179644
K7GPW1	Sus scrofa	Uncharacterized protein	CFI	0.579475	1.68776	1.46249	1.71048	1.51579	1.42854	1.68473	0.950994	1.2845	1.55669	2.05619	1.94039	-0.181493	0.530281	1.17542	1.30939	1.74838	1.48511	1.81434	2.03966	1.22254	1.28033	1.74143	2.25165	1.88713	1.35615	-0.0278193	0.888051
K7GQ48	Sus scrofa	Alpha-2-macroglobulin	A2M	8.5845	8.65037	8.87752	8.47294	8.50064	8.95152	8.83457	8.46952	8.7625	8.73979	8.97089	7.91223	0.0579978	0.803163	8.45457	8.33581	8.53629	8.06604	8.74	8.25013	8.88151	8.4882	8.61736	8.49113	8.8797	7.91322	-0.148049	0.253043
K7GQI7	Sus scrofa	Apoptosis-associated speck-like protein containing a CARD	ASC	-1.98443	-0.996473	-1.21567	-0.429591	-0.718829	-0.492239	-1.19545	-1.55771	-1.12022	-1.1961	-0.896988	-0.541107	0.111724	0.637804	-1.43554	-1.33258	-0.696888	-0.0118566	-1.13027	-0.497053	-1.50517	-1.39988	-0.742127	-0.563692	-0.881491	-0.588042	0.0960354	0.402365
K7GQL2	Sus scrofa	Coagulation factor XIII A chain	F13A1	-1.26669	-1.34478	-2.36905	-2.30843	-2.40548	-2.55226	-1.4287	-2.07815	-1.84618	-2.30373	-2.04584	-3.64571	0.183601	0.504746	-1.06345	-1.3154	-2.44454	-1.84249	-3.11808	-2.93376	-1.59064	-1.92156	-1.45282	-2.71156	-4.4269	-3.9295	0.552543	0.15439
K7GR72	Sus scrofa	Anion exchange protein	SLC4A1	1.99577	2.12698	1.56335	2.23063	1.75733	2.54053	2.46196	2.94945	2.34697	1.59684	1.2587	0.847523	0.125526	0.769314	2.46421	2.59621	1.42186	0.96573	2.25373	1.68675	2.12156	2.09957	0.812161	1.36273	1.91924	1.86458	0.201442	0.270445
K7GRY0	Sus scrofa	Ubiquitin like modifier activating enzyme 1	UBA1	0.563306	1.10921	1.35181	1.51533	1.56785	1.54408	1.31865	0.627357	1.45428	1.5683	2.20646	2.16834	-0.281966	0.207102	0.854207	0.660703	1.4318	1.84393	1.59487	1.79917	0.868042	0.959358	1.93555	1.60203	1.87156	1.89808	-0.158323	0.195794
K7GS49	Sus scrofa	Interleukin enhancer binding factor 2	ILF2	-0.666062	-1.29588	-0.0753042	-0.0773579	0.295977	0.139928	-0.0266807	-0.394468	0.0804297	0.150485	0.442942	0.687271	-0.436446	0.0179328	-0.479046	-0.66622	-0.0747206	-0.0214773	0.187096	0.634747	-0.339777	-0.39692	0.199412	0.267605	0.097582	0.440492	-0.114669	0.235879
K7N7E2	Sus scrofa	Uncharacterized protein	LOC100513868	-4.17582	-1.76792	-1.85797	-1.42545	-1.59267	-1.27464	-2.02086	-2.13249	-1.82594	-1.89785	-1.79917	-6.41215	0.665669	0.526914	-1.94581	-3.62192	-1.71096	-1.32195	-5.78269	-1.47702	-2.10709	-1.93561	-1.9229	-4.9335	-1.3085	-1.54734	-0.3509	0.75923
K7ZPU8	Sus scrofa	IgG heavy chian constant region (Fragment)	IGHG5-1	-4.85916	-1.46221	-5.40727	-6.50746	-3.22878	-1.182	-1.27183	-5.3776	-4.99322	-1.33251	-1.2022	-5.9399	-0.421602	0.807529	-1.24606	-6.74254	-4.84322	-1.83805	-2.12551	-2.31326	-0.890412	-1.29611	-5.53017	-6.32804	-4.97645	-2.19077	0.350553	0.810712
K7ZRK0	Sus scrofa	IgA heavy chian constant region (Fragment)	IGHA	5.59844	6.3896	6.14618	6.4621	6.9243	7.29332	6.47763	5.97348	6.15348	6.67195	7.27211	7.83939	-0.262349	0.209541	6.22146	6.03987	6.38079	6.82178	7.1833	8.05012	6.11042	6.58731	6.773	7.51602	7.72411	7.81056	-0.304015	0.111256
K9IVF4	Sus scrofa	Selenide, water dikinase 1 isoform 1	SEPHS1_tv1	-4.7147	-4.2534	-5.71594	-5.90731	-2.5947	-2.91036	-6.03101	-5.52836	-4.81911	-2.89384	-3.08339	-2.82341	-0.15288	0.827809	-6.66033	-5.56403	-3.08248	-5.89583	-5.83186	-3.19977	-8.23499	-3.86955	-3.0252	-3.21712	-3.02938	-5.55545	-0.550435	0.566112
K9IVG2	Sus scrofa	GLUT5	SLC2A5	-4.35985	-3.1292	-1.46975	-0.73082	-1.85205	-1.07228	-3.76552	-2.05316	-1.42763	-1.69479	-1.67496	-0.593324	-0.234095	0.443235	-1.71411	-2.02009	-1.75461	-1.91945	-2.26734	-0.316317	-6.13151	-0.786085	-1.59809	-0.479065	-1.02888	-0.288408	0.0533545	0.955346
K9IVP5	Sus scrofa	N-myosin-9	MYH9	1.14307	1.025	2.01242	2.33248	2.39363	2.70375	1.9979	1.19743	2.2242	2.31468	2.20648	2.92286	-0.208868	0.208113	1.30974	1.32926	2.12016	3.20126	2.14286	2.45899	1.46425	1.46047	2.39548	2.89122	2.31474	3.06948	-0.172228	0.21305
K9IVR7	Sus scrofa	WD repeat domain 1	WDR1	3.30807	3.8497	4.05009	4.19338	4.30649	4.17363	4.22675	3.76894	4.18043	4.14437	4.25734	4.29562	-0.165351	0.335576	3.86013	3.88041	4.26058	4.26798	4.40753	4.51508	4.01552	4.12873	4.26163	4.04342	4.29784	4.54216	-0.0162661	0.8257
K9IVV5	Sus scrofa	Tryptophan--tRNA ligase, cytoplasmic isoform a	WARS	-2.54729	-1.78063	-1.51758	-1.19152	-1.39133	-1.25944	-1.91126	-1.73201	-1.30812	-1.17495	-1.29068	-1.22279	-0.174664	0.130135	-1.67614	-1.52374	-1.23537	-1.02032	-1.83023	-1.13782	-2.21722	-2.16284	-1.20668	-1.26213	-1.56282	-1.5994	0.264579	0.126287
K9IWF9	Sus scrofa	Ras GTPase-activating-like protein IQGAP1	IQGAP1	0.572508	0.843484	1.17698	1.61373	1.7161	1.71916	0.814834	0.18331	1.02447	1.08449	1.67508	1.92556	0.155702	0.353786	0.87534	0.286392	1.47207	1.96316	1.55009	1.78235	0.196866	0.535102	1.10886	0.873129	1.51967	1.38462	0.385192	0.101746
K9IWG6	Sus scrofa	Spectrin beta chain, brain 1 (Fragment)	SPTBN1	1.26117	1.33052	2.64691	2.60686	2.90634	2.97452	2.01843	1.36406	2.81289	2.75998	3.17501	2.93115	-0.222533	0.112755	1.36367	1.49862	2.9485	3.49985	2.92163	2.83386	1.32332	1.71104	3.11559	2.9983	2.72221	3.07356	0.0203514	0.870329
K9J4P1	Sus scrofa	Aminopeptidase	ERAP2	-5.4317	-3.93074	-6.43037	-2.38623	-2.66664	-2.39898	-4.83654	-4.87438	-5.73858	-4.80053	-4.37433	-2.63208	0.668629	0.247803	-2.85716	-4.25747	-2.32953	-2.21227	-2.29386	-2.70546	-2.93869	-3.72614	-4.34088	-1.96916	-2.77286	-2.45251	0.257416	0.526265
K9J4R3	Sus scrofa	Alpha-mannosidase	MAN2B1	-0.483444	-0.00213574	-0.253136	0.036138	-0.866651	-0.899207	-0.368586	-0.0961088	-0.4428	-0.583853	-1.4223	-1.03858	0.247298	0.0861806	0.243922	-0.370501	-0.0268624	-1.15582	-0.0493535	-0.792238	-0.411678	-0.434693	-0.191111	-0.810488	-0.513198	-0.338776	0.0915155	0.629098
K9J4R8	Sus scrofa	Protein S100-A13	S100A13	-3.2229	-5.72686	-0.914968	-1.12378	-2.27907	-4.57852	-7.33192	-5.17824	-1.36717	-5.51666	-5.34292	-2.27804	1.52814	0.229159	-4.92574	-5.03602	-1.50967	-5.55461	-1.70054	-1.54393	-4.92541	-4.21328	-5.92175	-1.18925	-1.64809	-1.72414	-0.108099	0.9283
K9J4U1	Sus scrofa	Cytochrome b reductase 1	CYBRD1	-4.3096	-4.8129	-4.49307	-6.53141	-6.43	-4.8287	-5.06488	-5.62313	-5.46648	-1.48215	-1.9946	-1.38577	-1.73144	0.199631	-5.61808	-3.6516	-1.1333	-0.580373	-1.42205	-0.999094	-7.09703	-1.85141	-1.44815	-1.67851	-4.74235	-1.18596	0.766487	0.316936
K9J6H8	Sus scrofa	Alpha-2-macroglobulin	A2M	5.62226	4.91736	-3.0203	-3.6024	3.86715	3.22906	5.63276	4.70024	-3.91315	-5.50145	2.99112	1.65267	0.90849	0.0300985	5.47628	4.98514	-6.00539	-4.72788	3.47057	2.77322	5.14106	4.31856	-2.25124	-4.51232	3.79955	2.48548	-0.501525	0.486467
K9J6J2	Sus scrofa	Erythrocyte band 7 integral membrane protein isoform a	STOM_tv1	-0.629512	-0.618447	0.644029	1.13883	0.497056	0.620394	0.155043	-0.853212	0.647677	0.418825	0.483755	0.776659	0.00393331	0.985154	0.312131	-0.500791	0.951129	1.29376	0.700592	0.741881	-0.760589	0.0468829	0.910952	0.0694932	0.659391	0.320096	0.375412	0.231867
L8B0S2	Sus scrofa	IgG heavy chain	IGHG	4.83848	5.06759	5.40829	4.94041	4.8598	5.38229	5.31813	4.53924	5.52733	5.35401	5.45016	4.65453	-0.0577558	0.809699	5.46657	5.29846	5.07759	4.67501	5.47021	5.01809	5.79703	5.12176	5.08125	5.27524	5.33367	4.9416	-0.0907702	0.503326
L8B0W0	Sus scrofa	IgG heavy chain	IGHG	8.16112	7.87696	7.59149	6.9407	7.18429	7.82327	8.09064	7.99395	7.55373	7.44932	7.71983	7.35753	-0.0978622	0.556663	7.85454	7.92457	7.38842	7.25883	7.56022	7.45085	8.1748	7.83057	7.5283	7.35343	7.7182	7.29338	-0.0768756	0.332624
L8B0W4	Sus scrofa	IgG heavy chain	IGHG	3.38472	3.77124	3.50764	3.02048	3.13038	3.51389	3.91858	2.35948	3.68693	3.58111	3.88683	3.36005	-0.07744	0.821555	3.39891	3.35919	3.41508	3.47595	3.17892	3.0633	3.13358	2.1292	4.0241	3.16199	3.50073	3.04203	0.149953	0.588557
L8B0W9	Sus scrofa	IgG heavy chain	IGHG	-6.52686	-0.0219935	-5.37923	-3.98185	-0.000367067	0.902253	-7.22672	-4.43001	-3.2217	0.449587	1.93126	2.35566	-0.811021	0.541888	-5.62653	-0.217951	-4.17922	1.10014	0.0613077	0.528329	-4.9824	-5.69904	0.788477	-0.131431	1.51994	0.924781	-0.125707	0.931963
L8B173	Sus scrofa	IgG heavy chain	IGHG	1.74396	1.49734	1.69737	1.2741	1.29712	1.74318	1.91926	1.5612	1.67917	1.62742	1.94584	1.13574	-0.102593	0.576656	1.4701	1.63632	1.43564	1.24165	1.37567	1.1589	1.82616	1.57828	1.41007	1.29644	1.68794	1.19984	-0.11341	0.176391
L8B180	Sus scrofa	IgG heavy chain	IGHG	4.47468	5.28205	4.92438	4.47776	4.37908	4.79441	5.37713	5.67114	4.91535	4.37115	4.7181	4.81743	-0.256325	0.153826	4.84934	5.28779	4.50335	4.43538	4.42198	4.69034	5.99153	5.7147	4.67519	4.72031	4.45748	4.37503	-0.291012	0.20383
M3TYC8	Sus scrofa	DEAD (Asp-Glu-Ala-Asp) box helicase 1	DDX1	-3.13023	-3.13734	-4.58002	-3.08684	-3.55673	-2.71692	-3.24781	-4.39588	-4.84298	-3.60701	-2.69304	-2.29127	0.144984	0.651576	-3.42809	-5.23401	-4.83295	-3.12821	-2.52145	-2.95367	-3.07287	-3.25059	-1.57209	-3.50022	-2.85588	-3.26058	-0.764361	0.27244
M3TYI1	Sus scrofa	Phosphoglucomutase 2	PGM2	2.58491	2.90443	2.94135	3.10385	3.31788	3.40823	3.08149	2.41787	3.04364	3.01253	2.94166	3.24976	0.0856177	0.57882	3.26212	2.80118	3.3637	3.51795	2.99602	3.39842	2.89349	2.86931	3.157	3.44367	2.8091	3.37779	0.131505	0.0925257
M3TYR7	Sus scrofa	Nicotinate phosphoribosyltransferase	NAPRT1	0.44463	0.661473	0.671352	1.03412	1.51386	1.75252	0.852899	-0.016603	0.991535	1.30293	1.51472	1.63916	-0.0344486	0.841928	0.677953	1.01747	1.16794	1.30909	1.38115	1.72172	0.443957	0.674497	1.64263	1.98895	1.52931	1.46179	-0.0776358	0.67495
M3UZ63	Sus scrofa	Myeloid derived growth factor	C19orf10	-3.35948	-2.83275	-4.487	-2.29518	-2.37514	-5.60268	-2.73958	-4.6981	-2.36946	-2.36983	-6.3868	-2.26557	-0.0204823	0.985722	-3.55652	-4.11362	-1.78316	-1.78879	-6.11015	-4.64002	-3.03072	-2.87404	-2.38258	-6.23722	-4.2062	-5.31631	0.342469	0.724695
M3V7Z1	Sus scrofa	Cytoplasmic FMR1-interacting protein	CYFIP1	-3.85182	-2.48001	-1.92634	-1.62632	-1.79582	-1.53893	-6.282	-6.3436	-1.49919	-2.19949	-1.24858	-1.121	0.912435	0.277399	-1.94459	-2.69362	-1.8759	-1.00246	-1.62465	-1.7629	-4.85956	-2.8982	-1.79641	-1.86724	-1.55522	-1.41796	0.581742	0.293848
M3V836	Sus scrofa	Glutathione S-transferase pi 1	GSTP1	2.28965	2.53516	3.01007	3.24657	-0.519844	-0.102779	2.73586	2.55511	3.18459	3.19448	0.395241	0.495246	-0.350285	0.0691469	2.39577	2.3339	3.23888	3.4105	-0.0627358	-0.010074	2.5465	2.61042	3.16341	3.44112	-0.707155	-0.159112	0.0685108	0.623428
M3V839	Sus scrofa	Mitogen-activated protein kinase	MAPK3	-2.18883	-0.851392	-0.545607	-0.274258	0.0689262	-0.110811	-0.169782	-0.733854	-0.0227879	0.0482722	0.130764	0.35876	-0.585557	0.105133	-0.736088	-0.681679	-0.520411	-0.381906	0.0668723	-0.0169629	-0.255282	-0.211735	-0.202064	-0.268962	0.116188	0.705633	-0.358992	0.0174728
M3VJZ7	Sus scrofa	LIM and SH3 domain protein 1	LASP1	-1.6488	-2.04613	-1.54326	-1.46528	-1.792	-1.32823	-2.18064	-2.08776	-1.26571	-1.37012	-1.54058	-0.496772	-0.147022	0.456279	-2.41725	-1.72505	-1.41365	-0.426033	-1.45449	-0.880229	-2.32268	-1.20575	-1.19609	-1.22492	-1.47347	-0.782862	-0.018486	0.922191
M9TGS8	Sus scrofa	Mitochondrial delta3,delta2-dienoyl-CoA isomerase	Eci1	-2.23584	-1.57908	-1.38719	-0.74177	-0.525099	-1.69686	-1.21553	-4.39751	-1.11983	-0.432284	-3.3882	-1.732	0.686588	0.369042	-1.66386	-1.34028	-0.71702	-0.65181	-0.711184	-1.47573	-5.92267	-1.48729	-0.676441	0.0366175	-1.01428	-1.00497	0.584858	0.471044
O02705	Sus scrofa	Heat shock protein HSP 90-alpha	HSP90AA1	3.66872	3.67601	4.1043	4.26596	4.34168	4.54381	4.30838	4.10494	4.16333	4.39427	4.4867	4.45928	-0.219405	0.0988321	3.65229	3.81489	4.1903	4.63904	4.05907	4.32746	4.14606	4.35036	4.42639	4.44094	4.21775	4.87493	-0.29556	0.0558749
O02772	Sus scrofa	Fatty acid-binding protein, heart	FABP3	0.631883	0.393093	0.320515	0.299538	0.437949	-0.254598	0.0488828	-4.36729	-0.0291596	-1.29066	-0.41647	-0.455757	1.38981	0.105048	0.911568	0.673407	0.441863	0.0524763	0.484949	-0.221881	-0.197202	-0.187404	-0.23135	-0.500225	-0.172413	-0.240235	0.645202	0.00744681
O02773	Sus scrofa	Mannosyl-oligosaccharide 1,2-alpha-mannosidase IA	MAN1A1	-7.07042	-6.93923	2.43318	-6.25487	2.73844	2.61482	-5.72009	-5.2849	2.47403	2.83246	2.74506	2.20951	-1.95569	0.239356	2.28198	1.68772	2.91959	2.95652	2.6848	2.40941	-5.80549	1.72549	3.27058	3.27905	-5.96436	2.69287	2.62365	0.208705
O19074	Sus scrofa	Cytidine monophosphate-N-acetylneuraminic acid hydroxylase (Fragment)		-5.65531	-3.58547	-3.81149	-2.68091	-3.2852	-2.71599	-3.59592	-4.03127	-2.84012	-4.82383	-2.48365	-2.92442	-0.172526	0.782115	-3.70809	-4.34159	-3.13899	-2.90572	-2.72203	-2.68776	-3.47658	-6.67075	-2.98163	-2.65835	-2.52888	-2.61357	0.237598	0.595244
O77591	Sus scrofa	Inositol monophosphatase 1	IMPA1	-0.982788	-0.356237	0.0382106	0.295008	-0.125586	0.369687	-0.558755	-0.715741	-0.057018	0.382198	-0.298817	-0.192408	0.113139	0.458189	-0.578753	-0.570894	0.189114	0.286305	-0.220929	0.415557	-0.84443	-0.388205	-0.0280264	-0.256217	-0.095166	0.338814	0.132272	0.282527
O97507	Sus scrofa	Coagulation factor XII	F12	-2.23639	-2.3949	-2.83944	-2.14772	-1.81197	-1.77181	-1.75809	-3.12465	-0.67363	-2.47809	-2.55017	-2.06973	-0.0913123	0.848056	-2.55797	-3.29311	-0.278721	-1.19686	-3.14991	-4.79725	-4.96895	-5.57596	-2.40291	-2.16543	-2.87573	-3.40137	1.01942	0.171713
P00172	Sus scrofa	Cytochrome b5	CYB5A	-4.09588	-4.49808	-3.07766	-1.55792	-1.53221	-0.526988	-5.67813	-4.20186	-1.60412	-1.24592	-1.38854	-0.40609	-0.127345	0.763027	-2.85007	-5.36446	-1.66913	-1.0244	-0.825615	-1.00247	-3.83154	-5.53753	-1.43564	-2.75578	-0.33014	-0.24728	0.233627	0.574061
P00336	Sus scrofa	L-lactate dehydrogenase B chain	LDHB	2.25149	2.74893	2.25794	2.00697	2.36555	2.37078	2.32394	1.87054	2.01691	1.71109	1.82944	1.74062	0.418186	0.0278748	2.50281	2.19264	2.12472	1.70936	2.25738	2.31778	2.34432	2.34156	1.55462	1.2487	2.15803	2.33267	0.187465	0.158315
P00339	Sus scrofa	L-lactate dehydrogenase A chain	LDHA	6.52113	6.67409	6.77892	6.73328	6.91328	6.90398	6.62694	5.82806	6.5813	6.64472	6.51186	6.75105	0.263461	0.107257	7.0089	6.49716	6.97088	6.94824	6.92226	6.84588	6.22954	6.50821	6.96547	6.91827	6.62537	6.82026	0.187699	0.200253
P00346	Sus scrofa	Malate dehydrogenase, mitochondrial	MDH2	1.80279	3.11323	3.37073	4.10337	2.7764	2.66418	3.12272	2.8741	3.07901	3.75077	1.66979	2.32396	0.168391	0.627017	3.25582	2.73881	3.9748	4.00825	3.39846	3.58295	2.7623	3.72015	3.61833	3.91247	3.00225	3.15798	0.130933	0.59272
P00348	Sus scrofa	Hydroxyacyl-coenzyme A dehydrogenase, mitochondrial	HADH	-4.86185	-5.12138	-3.56851	-2.80469	-6.40988	-3.85415	-3.71863	-3.28195	-4.60081	-2.23662	-3.83202	-3.42139	-0.921504	0.130858	-5.25988	-7.96687	-3.24679	-2.55928	-4.72627	-7.6622	-6.0075	-6.08097	-2.46508	-2.65405	-3.08748	-3.99507	-1.18852	0.123685
P00355	Sus scrofa	Glyceraldehyde-3-phosphate dehydrogenase	GAPDH	3.87507	4.10361	4.12328	4.34705	4.10181	4.43974	4.40484	3.80259	4.31578	4.32094	4.68282	4.52365	-0.176676	0.25481	3.97611	4.12311	4.08003	4.10099	4.39869	4.5444	4.16818	4.19553	4.4043	3.96834	4.53875	4.29841	-0.0583632	0.529884
P00371	Sus scrofa	D-amino-acid oxidase	DAO	1.49848	2.0439	2.30445	2.23896	2.50428	2.65464	2.73683	3.26452	2.66	2.75171	2.92294	2.88593	-0.66287	0.0151973	1.91393	2.47595	2.16165	2.24953	3.0046	3.19467	2.93226	3.58471	2.75252	2.5104	3.18613	2.95534	-0.486839	0.070336
P00503	Sus scrofa	Aspartate aminotransferase, cytoplasmic	GOT1	2.97388	3.93678	3.7525	4.45968	4.1918	4.92532	3.67533	3.91342	3.80863	4.12245	4.11594	4.94575	-0.0569267	0.703039	4.02597	4.21799	4.1658	4.69406	4.4505	5.3598	3.65594	4.56529	4.03513	4.53663	4.52593	5.28167	0.0522551	0.620645
P00636	Sus scrofa	Fructose-1,6-bisphosphatase 1	FBP1	4.42792	5.00341	4.58316	5.2063	5.47755	5.68686	4.88266	4.70732	4.63251	4.95703	5.25985	5.37095	0.0958116	0.469979	5.20635	5.05855	5.06682	5.50512	5.69313	5.61767	4.60041	4.96816	5.12639	4.89402	5.50625	5.33064	0.28696	0.0503553
P00772	Sus scrofa	Chymotrypsin-like elastase family member 1	CELA1	-4.468	-3.7823	-1.6806	-4.19705	-2.50047	-1.92992	-5.0031	-2.27149	-2.26798	-1.93576	-1.647	-3.75432	-0.279782	0.671782	-4.8765	-2.75598	-2.65386	-1.86836	-1.45428	-3.8151	-2.91978	-1.72348	-2.35575	-2.58216	-2.12072	-1.53064	-0.698591	0.239752
P00889	Sus scrofa	Citrate synthase, mitochondrial	CS	-0.214534	1.08252	1.79205	2.66816	0.971393	0.790114	0.751734	0.314818	1.8003	2.2991	0.108436	0.0115671	0.300626	0.342568	1.1307	0.342073	3.07195	2.78229	1.33465	1.33878	0.437118	1.14229	2.68741	2.35134	1.03232	-0.0434926	0.398909	0.225747
P02189	Sus scrofa	Myoglobin	MB	-5.43991	-3.94748	-0.642841	-1.64243	-5.21529	-5.08696	-4.00411	-4.49416	-0.752256	-1.35048	-7.13275	-4.50938	0.0447061	0.926969	-6.92669	-4.92487	-1.06652	-1.51806	-5.24204	-4.71863	-4.2846	-4.7783	-0.981133	-1.78628	-4.36268	-5.01964	-0.530699	0.297609
P04163	Sus scrofa	Protein S100-A10	S100A10	0.118681	-0.399855	1.11145	1.21309	0.596782	0.909322	0.400521	-0.374202	1.18488	0.816646	0.625782	0.774444	0.0202343	0.836287	0.453554	0.913841	0.963818	1.48817	-0.0839628	0.67893	0.133789	0.687226	1.11744	0.250292	0.855215	1.15236	0.0363396	0.910072
P04175	Sus scrofa	NADPH--cytochrome P450 reductase	POR	-1.73492	-4.52878	-4.05917	-5.24925	-2.82661	-2.36499	-6.13137	-3.92814	-4.61774	-2.50682	-2.04254	-1.70888	0.0286293	0.977728	-5.42087	-4.30702	-3.56489	-2.18018	-6.1374	-2.20635	-3.99141	-4.07728	-2.9772	-2.87459	-6.22182	-1.00354	-0.445144	0.230352
P04366	Sus scrofa	Protein AMBP (Fragment)	AMBP	-1.1046	-1.08297	-1.6556	-2.14877	-0.873764	-2.1084	-1.4049	-2.77572	-0.737691	-0.72654	-0.494692	-3.00062	0.0276748	0.955755	-1.31077	-2.31385	-1.35253	-1.78228	-2.32106	-2.51251	-0.910158	-2.36433	-1.51479	-2.03535	-0.659937	-4.49981	0.0652305	0.897386
P04574	Sus scrofa	Calpain small subunit 1	CAPNS1	0.491581	0.491249	0.737714	0.938486	1.09642	0.829001	0.64643	-0.129961	0.81272	0.943338	0.811518	0.59449	0.150987	0.255462	0.623503	0.192161	1.09731	0.933104	0.79749	0.503656	0.116603	0.738864	1.14938	0.508024	0.894921	0.653163	0.0143776	0.931968
P05027	Sus scrofa	Sodium/potassium-transporting ATPase subunit beta-1	ATP1B1	-0.877469	-2.98626	0.471734	1.07932	0.860734	1.30953	-0.197956	-1.05964	0.430338	0.137313	0.450531	1.05562	-0.15977	0.715442	-0.00421795	-0.145426	0.651382	1.28137	1.08063	1.07423	-1.56449	-0.932118	0.398061	0.419273	0.929322	0.974088	0.618972	0.0435835
P06867	Sus scrofa	Plasminogen	PLG	1.07104	0.799183	1.33388	0.460529	0.869667	0.852553	1.41629	0.25603	1.05701	1.14073	1.02207	0.397331	0.0162331	0.938004	0.467053	0.261918	1.19046	0.778831	0.401858	0.294478	0.948179	0.816703	1.18163	0.668751	0.930266	0.608251	-0.293197	0.0546353
P08059	Sus scrofa	Glucose-6-phosphate isomerase	GPI	5.68685	6.37085	6.17393	6.39388	6.50095	6.36253	6.03869	5.42321	5.99552	6.03684	6.12543	5.97126	0.31634	0.123152	6.5342	5.92789	6.57341	6.34191	6.43871	6.22668	5.80592	5.97249	6.16731	6.13503	6.1426	6.1517	0.27796	0.0542622
P09571	Sus scrofa	Serotransferrin	TF	8.22603	8.5772	8.56294	7.46786	8.11727	8.26984	8.38452	7.84233	7.94172	7.87253	8.4593	7.74543	0.162553	0.477838	8.51087	8.06614	8.4768	8.09047	8.46592	8.16525	8.21808	7.85856	8.00202	8.2963	8.57987	7.48992	0.221784	0.168695
P09955	Sus scrofa	Carboxypeptidase B	CPB1	-0.786025	1.16379	2.00708	0.7782	0.494974	1.24778	-0.036957	0.0339043	0.999412	0.682982	-0.0888012	-1.24217	0.759571	0.14856	0.746432	-1.00223	1.43422	0.253108	0.901401	0.837145	0.367437	0.337781	0.664771	-0.548499	0.38092	1.48963	0.0796736	0.832423
P10289	Sus scrofa	Gastrotropin	FABP6	7.39662	8.12385	8.46375	8.68863	7.89355	8.62978	8.23935	8.41303	8.84647	8.97196	8.86473	9.12032	-0.543277	0.0062848	7.69617	8.25392	8.43779	9.19676	8.69481	8.91217	7.90635	8.41351	9.10725	8.84653	8.86617	9.0406	-0.1648	0.267391
P10668	Sus scrofa	Cofilin-1	CFL1	1.52727	1.87976	2.17626	2.39341	1.68039	2.34428	2.18086	1.6016	2.1471	1.9755	2.63685	2.88338	-0.237318	0.343941	1.96055	1.48191	2.22624	2.63553	2.35014	2.75693	1.70643	1.85704	2.43876	2.15664	2.33469	2.35747	0.093377	0.53409
P10775	Sus scrofa	Ribonuclease inhibitor	RNH1	-5.97769	-1.19853	-1.47175	-1.56744	-1.28121	-1.01911	-5.73886	-1.26607	-1.45065	-1.39028	-0.992634	-1.16162	-0.0859353	0.282303	-0.99198	-1.71976	-1.11768	-1.39659	-1.44816	-0.891126	-1.53231	-1.81764	-1.84728	-2.13326	-1.14375	-0.814709	0.287275	0.172805
P11493	Sus scrofa	Serine/threonine-protein phosphatase 2A catalytic subunit beta isoform (Fragment)	PPP2CB	-7.65361	-2.6125	-6.3081	-6.35953	-6.10204	-1.72566	-1.99102	-3.25837	-4.6741	-4.74843	-3.13298	-1.27899	-1.94626	0.0816882	-2.63506	-5.58046	-1.99319	-1.93426	-1.67491	-1.42752	-7.33555	-5.9804	-5.04812	-1.90597	-3.80765	-1.60276	1.73917	0.0748301
P11708	Sus scrofa	Malate dehydrogenase, cytoplasmic	MDH1	3.22147	3.99221	3.89911	4.03357	4.12703	4.12794	3.71406	3.49408	3.73862	4.04125	3.7877	3.97177	0.108974	0.470434	4.01559	3.71157	4.22814	4.41044	3.84424	4.37565	3.53295	4.07105	4.06551	4.13449	3.71385	4.40727	0.110084	0.389629
P12068	Sus scrofa	Lysozyme C-2		-4.56419	-6.89293	-0.41276	-0.850254	-1.00142	-0.638938	-5.66297	-2.7713	-1.144	-1.2881	-1.14632	-0.826871	-0.253488	0.760482	-5.45756	-5.66087	-0.751495	-0.531881	-0.75202	-0.978574	-2.34162	-4.45279	-1.2193	-0.115878	-4.80918	-0.458801	-0.122472	0.904403
P12309	Sus scrofa	Glutaredoxin-1	GLRX	-0.645912	-0.65629	-0.906188	-0.973085	-0.0233125	-0.0489709	-1.04523	-0.639003	-0.7761	-1.33584	-0.324754	-0.268734	0.189317	0.084136	-0.481048	-1.1504	-0.634197	-0.881088	-0.0985988	-0.0669377	-1.04733	-0.93415	-1.02898	-0.930627	-0.862777	-0.0273365	0.253155	0.164775
P16469	Sus scrofa	Arachidonate 15-lipoxygenase	ALOX15	-1.31402	0.613775	-5.82046	-4.37327	0.141935	0.818612	-0.44956	0.907835	-0.955549	-1.21161	1.27517	0.910788	-1.73508	0.0736115	-1.07831	-1.34981	-2.13991	-2.20093	0.298067	1.14406	0.388036	-4.09871	-1.59612	-4.56226	0.205894	1.44185	0.482413	0.515582
P18650	Sus scrofa	Apolipoprotein E	APOE	-1.38344	-2.30313	-3.26283	-2.19319	-0.346422	-0.0084361	-2.07241	-2.627	-2.30077	-0.689031	-0.586783	-0.609361	-0.102017	0.794209	-1.89398	-1.57953	-2.44126	-2.78473	-1.10729	-0.873042	-1.54614	-1.03694	-1.10234	-0.851293	-0.3713	-1.08945	-0.780395	0.0532781
P19205	Sus scrofa	Acylamino-acid-releasing enzyme	APEH	1.12157	1.48561	1.16679	1.34412	1.36605	1.51738	1.3444	1.62146	1.50811	1.39782	1.03978	1.3607	-0.0451256	0.673837	0.909225	1.10418	1.31825	1.29322	1.29756	1.65672	1.52551	1.77908	1.13663	1.31838	1.40755	1.76463	-0.225436	0.168175
P19620	Sus scrofa	Annexin A2	ANXA2	4.44638	4.76347	5.3201	5.62833	5.28041	5.54607	4.73973	4.52672	5.30232	5.20019	5.09314	5.52118	0.100247	0.362948	5.10167	4.79726	5.46325	5.98142	5.46742	5.4591	4.48257	5.01055	5.28571	4.9463	5.3867	5.34222	0.302677	0.158635
P20305	Sus scrofa	Gelsolin (Fragment)	GSN	2.25842	2.48459	2.80961	2.66622	2.94081	3.02274	3.06331	2.10385	2.9042	2.95612	2.94555	2.89684	-0.114582	0.519845	2.20847	2.18105	2.9434	3.08162	2.75731	2.95518	2.37272	2.43272	3.02738	2.8787	3.22126	2.74601	-0.0919626	0.431444
P20735	Sus scrofa	Glutathione hydrolase 1 proenzyme	GGT1	-0.270931	-0.0177643	0.101678	0.848681	0.845493	1.06857	0.422943	-0.201864	0.346086	1.14269	0.87795	1.26749	-0.21326	0.134706	0.0011488	-0.434056	0.830906	1.41001	1.18247	1.0796	0.34654	0.61607	1.24253	0.884259	1.3642	0.944337	-0.221311	0.356539
P21692	Sus scrofa	Interstitial collagenase	MMP1	-0.454267	-0.175891	1.08628	0.76481	-0.151446	0.496064	0.483433	-0.00655926	0.934852	0.59924	-0.265754	0.0560182	-0.0392795	0.84927	0.169436	0.0794691	0.716791	0.566476	-0.269142	0.263275	0.337725	0.204913	0.577835	1.27357	0.601649	0.470622	-0.323335	0.0941428
P22411	Sus scrofa	Dipeptidyl peptidase 4	DPP4	3.90451	4.76622	4.4736	5.25481	5.14737	5.48584	4.80782	4.63019	4.69078	5.32968	5.39176	5.25948	-0.179559	0.322917	4.5673	4.56462	5.03064	5.54564	5.4471	5.49303	4.76526	5.33145	5.25573	5.38943	5.67875	5.2094	-0.163614	0.32538
P22412	Sus scrofa	Dipeptidase 1	DPEP1	4.73521	5.58125	5.4543	6.04069	5.75277	5.91458	5.66529	5.37856	5.59827	5.68169	5.80397	5.6189	-0.044647	0.827458	5.69174	5.15614	5.89076	6.32331	5.98815	5.72417	5.45943	5.68076	5.91325	5.71852	6.00497	5.21376	0.130599	0.473877
P23687	Sus scrofa	Prolyl endopeptidase	PREP	-5.80841	-3.73967	-2.45777	-2.71138	-4.23409	-2.82143	-4.67482	-5.54066	-3.02315	-2.76977	-3.38477	-3.42431	0.174122	0.707356	-6.42806	-4.91353	-2.5894	-3.18654	-2.15763	-3.07538	-3.9204	-4.79183	-2.57588	-2.42235	-3.27144	-2.80357	-0.42751	0.419903
P26234	Sus scrofa	Vinculin	VCL	1.39176	1.96326	2.76911	2.5565	2.3009	2.75808	1.82856	1.26248	2.34181	2.13234	2.41495	2.29233	0.244522	0.220486	1.80316	1.45607	2.38785	2.68095	2.56106	2.48659	1.78696	1.52377	2.51056	2.4585	2.42217	2.37517	0.0497594	0.395959
P27917	Sus scrofa	Apolipoprotein C-III	APOC3	0.894217	1.31543	0.328873	0.592679	2.07065	0.0456427	0.381943	1.02765	0.725648	1.15454	1.57886	2.48512	-0.351044	0.477303	1.19818	1.70803	0.529235	0.234816	1.20546	1.35619	0.312694	1.8305	0.869981	0.640018	1.85752	0.985626	-0.0440716	0.857481
P28491	Sus scrofa	Calreticulin	CALR	-0.668401	-0.130159	1.6753	1.85167	0.801733	1.03074	0.305937	-0.836955	1.75564	2.19402	0.771323	1.43945	-0.178089	0.468842	0.0734409	-0.386993	2.14252	2.40617	0.755804	1.00707	-0.197719	-0.132216	2.4877	2.56713	0.611098	0.868656	-0.0344404	0.750997
P31346	Sus scrofa	Angiogenin	ANG	-2.09786	-2.41742	-1.82246	-2.45911	-0.729562	-1.81036	-1.81266	-2.51148	-5.23143	-3.17675	-1.89859	-1.70601	0.833358	0.197455	-1.81552	-3.11512	-2.00071	-2.21061	-1.51175	-2.07245	-5.72428	-5.95543	-4.08077	-5.15383	-2.03837	-1.44055	1.94451	0.0373709
P33198	Sus scrofa	Isocitrate dehydrogenase [NADP], mitochondrial (Fragment)	IDH2	-4.34112	-6.96287	-5.88418	-5.33644	-2.30297	-2.41418	-2.58153	-5.44631	-4.17791	-3.48525	-2.85038	-2.13278	-1.0946	0.0426952	-4.86421	-3.18074	-3.14737	-3.49703	-2.1293	-2.53517	-5.05252	-6.34517	-3.22688	-3.19821	-1.73829	-1.66155	0.311465	0.620725
P35750	Sus scrofa	Calpain-1 catalytic subunit	CAPN1	1.79684	1.91769	2.66817	2.84978	2.99899	2.78445	2.5647	2.20972	2.62883	2.52024	3.00344	2.37368	-0.0474465	0.799405	2.14328	2.07772	2.69187	2.80485	2.71896	2.46089	1.87144	2.11069	2.76832	2.45217	2.75893	2.24782	0.114698	0.191617
P37111	Sus scrofa	Aminoacylase-1	ACY1	2.94145	3.66451	3.9949	4.36544	4.24993	4.36763	3.70085	3.37868	4.20362	4.53488	4.29515	4.33831	-0.144605	0.356379	3.65769	3.30112	4.59659	4.84504	4.35484	4.38984	3.48217	3.81686	4.77743	4.5584	4.54806	4.16033	-0.0330196	0.8074
P48819	Sus scrofa	Vitronectin	VTN	2.15974	2.03864	2.53784	1.76592	2.06995	1.62774	2.31237	1.86024	2.28772	2.08902	2.22938	0.751891	0.111535	0.556292	2.14217	1.7572	2.09437	1.30588	1.65313	1.00013	2.61746	2.15113	1.89915	1.78108	1.82997	1.22513	-0.258504	0.0558382
P49924	Sus scrofa	Fatty acid-binding protein, liver	FABP1	5.79529	5.71829	5.98202	5.64208	6.38567	5.99725	5.84986	5.46854	5.98329	5.55941	6.21099	6.4373	0.00186483	0.985755	5.9319	5.56373	6.07863	6.14757	6.27662	6.77874	5.17715	5.7839	5.88872	5.97558	5.99808	5.62182	0.388654	0.108871
P50121	Sus scrofa	Retinol-binding protein 2	RBP2	-5.96993	-1.01459	-4.7352	-3.7792	-3.83758	-4.9416	-4.21995	-2.10615	-4.00491	-5.46641	-5.61868	-1.04172	-0.303378	0.755277	-1.60647	-4.53602	-7.41894	-6.11009	-3.34687	-0.855299	-6.51375	-0.243517	-1.42725	-0.477657	-6.83636	1.12685	-1.58367	0.448169
P50390	Sus scrofa	Transthyretin	TTR	6.26368	5.9604	5.97984	5.81749	5.43516	5.5284	5.94381	5.71489	6.01442	6.01358	5.78072	4.84577	0.111964	0.500076	5.98972	6.16778	5.98088	5.64074	5.31923	5.4294	5.83454	5.56939	5.99237	5.6902	5.59133	5.26269	0.0978718	0.450376
P50447	Sus scrofa	Alpha-1-antitrypsin	SERPINA1	5.20986	5.34457	4.81709	4.84144	5.0264	5.08865	5.0929	5.06122	4.94888	4.8879	5.18526	4.31331	0.139754	0.376581	5.50787	5.34576	4.86184	4.30667	4.94218	4.62807	5.23505	4.79694	4.99777	4.8628	5.06907	4.43015	0.033434	0.841083
P50578	Sus scrofa	Aldo-keto reductase family 1 member A1	AKR1A1	0.792464	1.52062	2.3986	2.51201	1.86373	2.0548	1.57829	1.75601	2.53305	2.53791	2.10289	2.52524	-0.315193	0.0369973	0.983585	1.3801	2.265	2.6462	1.9983	2.60916	1.40225	1.87464	2.74533	2.67074	2.24159	2.5777	-0.27165	0.0349565
P50828	Sus scrofa	Hemopexin	HPX	6.10169	6.09954	6.05593	5.63852	6.14673	6.0846	6.28329	5.55905	5.90258	6.21869	6.10464	4.97241	0.181058	0.484511	6.28631	5.65165	6.08755	5.47111	5.91045	5.64582	6.0136	5.67273	6.13005	5.95504	5.92907	5.53186	-0.0299101	0.783345
P51524	Sus scrofa	Prophenin and tritrpticin precursor (Fragment)		4.48656	4.89781	3.53295	3.19435	3.63426	3.25003	3.6963	3.16723	3.10846	2.12136	3.3684	3.19374	0.723407	0.0343443	4.74296	4.31924	3.51837	2.7653	3.18832	2.34239	3.10946	2.70165	2.91076	1.67363	2.94317	2.60058	0.82289	0.0458514
P51779	Sus scrofa	Complement factor D	CFD	2.60849	2.76268	2.88368	2.32321	2.58735	2.51279	2.9608	2.46963	2.48204	2.60742	2.4885	2.6409	0.0048172	0.971039	2.72983	2.68737	2.79062	2.69756	2.21687	2.599	2.85378	2.67249	2.89718	2.89973	2.39832	2.37333	-0.0622631	0.384947
P54612	Sus scrofa	Serine/threonine-protein phosphatase 2A 65 kDa regulatory subunit A alpha isoform	PPP2R1A	-1.18798	-0.148752	-0.0500333	0.121568	0.285876	0.206527	-0.0594387	-0.234509	-0.0120322	-0.079353	0.676972	0.235638	-0.216679	0.327156	-0.399485	-1.0144	0.0603272	-0.0891343	-0.00906382	-0.00631854	-0.400335	-0.584425	0.321296	-0.00879689	0.137714	0.205917	-0.188241	0.0280547
P59083	Sus scrofa	14 kDa phosphohistidine phosphatase	PHPT1	-2.05532	-4.15774	-3.31071	-1.92581	-1.7226	-1.5916	-5.4632	-5.34417	-1.61917	-1.35477	-1.45218	-1.81483	0.380754	0.618559	-3.30508	-3.82889	-5.18097	-1.55403	-4.89441	-2.00495	-6.12593	-6.02076	-1.55216	-2.02369	-6.16763	-1.19496	0.386133	0.70356
P60662	Sus scrofa	Myosin light polypeptide 6	MYL6	1.06134	1.15362	1.81049	2.04939	2.01343	2.02051	1.93646	1.48233	1.71899	1.78822	1.70016	2.18455	-0.116987	0.54861	1.61281	1.59848	1.96116	2.31449	2.00287	2.36146	1.42428	1.82083	1.65628	1.64991	2.02868	2.56819	0.117182	0.438025
P61288	Sus scrofa	Translationally-controlled tumor protein	TPT1	-3.28974	-2.83746	-2.79479	-2.07791	-2.39599	-2.04509	-2.61421	-3.19719	-2.73836	-2.3662	-1.89557	-2.01094	-0.103083	0.569206	-3.05125	-4.10423	-2.94852	-1.83998	-2.48836	-1.93676	-2.83606	-2.59682	-2.20345	-3.25641	-1.92556	-1.97835	-0.262077	0.540732
P62272	Sus scrofa	40S ribosomal protein S18	RPS18	-5.07856	-4.80241	-2.38213	-2.43144	-2.18382	-1.91253	-2.57507	-3.01454	-2.27866	-2.53157	-0.919007	-1.22074	-1.04189	0.0519278	-3.08278	-4.78694	-2.2323	-1.3232	-2.19511	-1.84898	-4.53335	-2.72865	-2.01125	-2.08884	-1.7329	-1.36604	-0.168045	0.746426
P62802	Sus scrofa	Histone H4		4.11962	4.07931	5.86339	6.02853	4.77189	5.46646	5.67493	4.56935	5.41727	6.15622	5.41495	6.06416	-0.494614	0.125801	4.00209	4.36625	6.31815	6.88327	5.0921	5.83437	4.58472	5.05208	6.13521	6.59092	5.58874	5.67967	-0.189185	0.344186
P62936	Sus scrofa	Peptidyl-prolyl cis-trans isomerase A	PPIA	2.90601	2.54749	2.89106	2.81962	3.11634	2.50157	2.99382	2.30484	2.84236	2.89058	3.03492	2.93905	-0.037245	0.707562	2.8646	2.70841	2.8981	3.25081	2.78908	3.10003	2.25719	2.66281	3.1233	2.86708	2.95651	3.20589	0.0897077	0.540436
P63053	Sus scrofa	Ubiquitin-60S ribosomal protein L40	UBA52	0.959283	1.88044	2.34176	2.63581	1.64492	1.88198	2.42498	1.83435	2.26444	2.57608	2.1153	1.84	-0.285157	0.308001	1.94475	1.64245	2.8854	2.89373	1.73331	1.94906	2.13233	1.95549	2.78108	2.9339	1.95784	1.70552	-0.0695762	0.459492
P67937	Sus scrofa	Tropomyosin alpha-4 chain	TPM4	-5.53627	-3.66649	-4.92355	-5.17066	-2.07125	-2.327	-2.32685	-3.49329	-4.65323	-3.65396	-2.43343	-2.01166	-0.8538	0.170863	-6.96085	-4.04979	-2.78333	-1.85615	-2.08336	-1.46834	-7.59061	-4.24614	-6.73644	-3.7958	-2.18784	-2.64483	1.33331	0.0744627
P79274	Sus scrofa	Long-chain specific acyl-CoA dehydrogenase, mitochondrial	ACADL	-0.115658	0	-0.770894	-0.0651643	0.735374	-0.576584	-0.283141	-1.36928	-0.368756	0.135967	-1.07234	-1.77828	0.657151	0.140359	-0.144258	-0.132527	0.485022	0.281966	0.240875	-0.257242	-0.443432	0.00400316	0.121552	0.419084	-0.590271	-0.0437546	0.167776	0.358507
P79403	Sus scrofa	Neutral alpha-glucosidase AB	GANAB	-0.637809	-0.533601	0.00472511	0.798701	1.2374	0.689324	-0.151706	-1.819	0.0459611	1.20093	0.0403808	0.446424	0.299292	0.387852	-0.153919	0.382973	0.547559	1.22117	0.564603	1.1132	-1.18185	-0.140479	0.534717	1.87247	0.203442	1.3657	0.170264	0.515192
P80015	Sus scrofa	Azurocidin	AZU1	1.86938	1.99127	0.618159	0.64504	1.4128	1.38306	-0.558529	0.0902102	-0.300405	-1.92009	0.740627	0.822947	1.50749	0.00938762	2.53541	1.4237	1.12875	1.65285	1.59069	0.773637	0.0592915	-0.61613	-0.488355	-1.98723	0.482231	0.348731	1.88442	0.00912815
P80147	Sus scrofa	4-aminobutyrate aminotransferase, mitochondrial	ABAT	-0.12831	1.53144	1.18809	2.16344	1.94278	1.28831	1.00823	0.816969	1.4606	2.39142	0.629687	0.500449	0.196397	0.61554	1.65774	0.662374	1.97615	2.21799	1.96919	1.66011	0.656283	1.17327	2.3746	2.74599	1.65536	1.92233	-0.0640473	0.806452
P80276	Sus scrofa	Aldose reductase	AKR1B1	-5.13364	-4.81643	-0.960037	-1.32546	-2.01246	-1.40084	-1.23097	-4.16551	-1.1224	-0.547364	-1.57457	-0.95125	-1.00947	0.14969	-5.24697	-5.09747	-0.438899	-7.7101	-1.57384	-1.86371	-4.04186	-2.61154	-1.5477	-0.983374	-1.00623	-1.9221	-1.63636	0.207565
P80310	Sus scrofa	Protein S100-A12	S100A12	4.33873	5.18135	4.40279	3.87955	4.87368	4.47041	3.43788	2.98648	3.62626	2.1599	3.29729	3.11085	1.42131	0.00122128	5.31184	3.64307	4.48932	2.97217	4.6038	3.81656	3.5509	3.23863	2.74569	2.06931	3.69216	3.45772	1.01373	0.0101862
P80928	Sus scrofa	Macrophage migration inhibitory factor	MIF	2.36541	2.56026	1.54009	2.6922	2.45989	2.72759	2.40595	2.27264	2.41006	2.21635	2.30266	2.34109	0.0661117	0.755889	3.03943	2.67156	2.57199	2.69074	3.04595	2.31035	2.40438	2.18197	2.44926	2.64405	2.22533	2.31277	0.352042	0.053812
P82125	Sus scrofa	1,5-anhydro-D-fructose reductase	AKR1E2	0.506116	1.08046	1.69667	1.72524	1.88839	1.80951	1.69883	1.24395	2.25019	2.1871	2.06769	2.35446	-0.515972	0.0197598	0.759893	1.2107	1.68691	2.14754	1.8634	2.43047	1.58475	1.95082	2.21258	2.40444	2.10647	2.66255	-0.470449	0.00755867
P82460	Sus scrofa	Thioredoxin	TXN	1.93741	3.11099	3.23424	3.99323	2.3336	3.26482	3.02865	3.39148	3.27799	4.58733	3.52956	3.12681	-0.511255	0.0713334	2.96082	3.11784	3.56867	5.02623	3.82297	3.39389	3.03126	3.80209	4.23196	5.10953	3.83076	1.97939	-0.0157597	0.961664
Q007T2	Sus scrofa	Cell division control protein 42 homolog	CDC42	-2.40442	-1.70451	-1.75896	-1.04895	-1.22145	-0.980458	-1.91595	-2.93657	-1.52136	-1.24709	-0.659878	-1.02443	0.0310892	0.912347	-1.57987	-2.05843	-1.44528	-0.89193	-1.32447	-1.06048	-2.48755	-1.73287	-0.802239	-1.05299	-0.975572	-0.98878	-0.0534094	0.819465
Q06A94	Sus scrofa	Heterogeneous nuclear ribonucleoprotein A1	HNRNPA1	-1.5171	-0.754501	-1.14844	-0.732767	-0.354613	-0.5526	-0.774745	-3.67876	-0.58898	-0.922165	0.0231562	0.0504217	0.138509	0.818527	-2.35853	-6.53546	-0.877981	-0.568904	-0.797247	-0.13078	-3.83589	-1.25119	-0.559438	-0.752621	-0.143153	-0.640547	-0.68101	0.513386
Q06AA3	Sus scrofa	Regucalcin	RGN	-1.12626	-0.846448	-0.370709	-0.450202	-0.120789	-0.142684	-0.630233	-1.19216	-0.371641	-0.211355	-0.24242	0.218527	-0.104636	0.455407	-1.04852	-1.02731	-0.136087	-0.139241	-0.207146	0.588483	-0.685508	-0.106339	-0.0587012	0.44	0.285824	0.363234	-0.368055	0.0742363
Q06AS8	Sus scrofa	G protein subunit alpha i3	GNAI3	-1.13062	-1.11638	-0.76522	0.00142044	-0.301487	-0.203001	-0.594373	-0.836999	-0.216204	-0.677544	-0.220763	-0.140671	-0.138122	0.488337	-0.283318	-4.46849	-0.287414	0.299995	-0.200446	-0.579335	-1.09904	-1.24745	-0.0617631	-0.768307	-0.0329996	-0.761842	-0.257933	0.699038
Q06AU7	Sus scrofa	Ras-related protein Rab-1B	RAB1B	-1.55288	-0.576297	-0.799246	-0.0256895	-0.677832	-0.468147	-0.850955	-0.864823	-0.474769	-0.82746	-0.277363	0.0338481	-0.139761	0.573688	-1.25476	-1.44829	-0.728346	-0.176642	0.145627	-0.377965	-0.796796	-0.520326	-1.72314	-1.1112	-0.0991504	0.058914	0.0585555	0.863994
Q07717	Sus scrofa	Beta-2-microglobulin	B2M	-0.186304	-0.474449	-0.21019	-0.318631	0.309961	0.893972	-0.199712	-4.5283	-0.022668	-1.25508	0.0635423	0.528243	0.904723	0.221987	-0.782001	-7.86667	0.199237	0.835074	0.268984	0.555481	-0.697266	-5.69507	0.111703	0.62748	0.348804	-0.663983	-0.136927	0.774591
Q08094	Sus scrofa	Calponin-2 (Fragment)	CNN2	-1.74367	-1.23029	-1.3616	-1.06953	-1.1524	-1.123	-1.35841	-1.50496	-1.84576	-5.73513	-1.0712	-1.13132	0.827715	0.335593	-1.25919	-1.77464	-1.25071	-1.75322	-1.04271	-0.861462	-1.97309	-2.05537	-6.64522	-6.73412	-0.937609	-1.64654	2.00833	0.104838
Q0MVN8	Sus scrofa	Quinone oxidoreductase	CRYZ	1.71504	2.09609	1.57643	2.4753	2.58131	2.26949	2.29836	1.02858	1.84575	2.41043	2.20162	2.25454	0.112398	0.649558	2.0356	1.79218	2.70629	2.68126	2.38655	2.5564	1.65863	2.15038	2.82103	2.5621	2.08949	2.35152	0.0875254	0.473053
Q0PM28	Sus scrofa	Pigment epithelium-derived factor	SERPINF1	0.942201	0.635669	0.951073	0.538998	1.08879	0.846772	1.27372	-0.860505	0.792002	0.73948	1.14303	-0.0760353	0.33197	0.311257	0.746489	0.0814684	0.779075	0.761717	0.767775	0.438733	0.877	0.116083	0.799639	1.01671	0.709501	0.145364	-0.0148408	0.852251
Q0QEM6	Sus scrofa	ATP synthase subunit beta (Fragment)	ATP5B	-3.802	-6.94885	-1.51336	-0.494363	-1.08749	-1.16783	-5.35782	-5.2918	-1.5014	-1.1221	-2.23211	-1.89967	0.398499	0.429492	-2.24295	-6.19492	-0.771758	-0.341011	-1.10527	-2.60153	-4.76022	-3.01315	-1.5068	-0.607828	-1.65491	-2.09283	0.0630521	0.937602
Q0QEV2	Sus scrofa	Ribosomal protein L18 (Fragment)	RPL18	-4.79245	-3.12577	-2.37488	-3.24682	-3.35342	-1.53103	-4.24787	-6.80318	-2.52021	-4.63401	-2.03758	-2.13044	0.658152	0.398411	-3.52702	-3.08745	-2.99803	-2.01546	-2.28587	-6.17635	-2.79814	-2.88122	-1.85643	-2.83376	-2.03184	-1.5161	-1.02878	0.241284
Q0QF01	Sus scrofa	Succinate dehydrogenase [ubiquinone] flavoprotein subunit, mitochondrial	SDHA	-2.45644	-1.56658	-1.86029	-1.24631	0.468159	-1.64941	-2.43389	-3.76693	-1.28589	-0.864168	-1.67803	-2.65385	0.728646	0.211074	-1.15757	-2.82665	-1.04788	-0.635816	-0.653411	-1.91966	-5.93869	-2.87884	-0.644477	-0.587735	-1.46874	-1.36778	0.774215	0.390898
Q0R678	Sus scrofa	DJ-1 protein	PARK7	0.538707	1.11056	0.684577	1.00638	1.10111	1.14534	0.982196	-0.193484	0.787084	0.886028	0.945426	0.896154	0.213879	0.414427	0.72058	0.940614	1.01709	0.9199	0.791281	0.973429	0.676215	0.805853	0.928171	0.842106	1.06603	1.26984	-0.0375538	0.656028
Q19AZ5	Sus scrofa	Antithrombin protein		2.00597	2.36492	3.27806	2.75796	3.09717	3.03774	3.02315	1.50263	3.21619	3.09231	2.96218	2.13387	0.101915	0.746375	2.41562	1.7854	2.75039	2.417	2.76454	2.47911	3.09614	1.85059	2.79522	2.96332	2.99953	1.91682	-0.168261	0.392213
Q19PY3	Sus scrofa	tRNA-splicing ligase RtcB homolog	RTCB	-7.02252	-7.51722	-1.62814	-3.38071	-1.54262	-1.28391	-6.04371	-7.12482	-1.31506	-1.3591	-0.696425	-0.775598	-0.8434	0.0223551	-4.31291	-1.3535	-1.70239	-1.17052	-1.31289	-6.34405	-4.09831	-6.26136	-1.29908	-2.99986	-1.10406	-0.481501	0.00798398	0.995785
Q1KS52	Sus scrofa	Acid-labile subunit	ALS	-1.84787	-1.13445	-1.94075	-1.46963	-1.4714	-2.15363	-0.583821	-2.31526	-0.928352	-0.675888	-0.440164	-2.85701	-0.36954	0.423023	-1.95785	-4.99551	-1.33148	-2.27022	-1.23983	-1.04207	-2.09207	-1.07338	-1.02365	-1.32198	-1.59416	-2.51996	-0.535291	0.508642
Q1W2G0	Sus scrofa	14-3-3 sigma protein	Sfn	0.0337815	0.547621	1.40522	0.836132	1.26138	1.16257	1.13578	-0.0276479	1.24803	1.27594	1.54951	1.3742	-0.218185	0.388929	0.150241	0.0832156	1.15676	1.42287	1.18775	1.22479	0.592571	0.497766	1.44088	1.11739	1.27504	0.932662	-0.105112	0.479481
Q1W2K3	Sus scrofa	Proteasome subunit beta	PSMB10	-1.72746	-0.631522	0.0987386	0.2517	-0.215922	0.208086	-0.289404	-0.695028	-0.0265113	0.329383	-0.482048	0.391742	-0.20742	0.451806	-0.992952	-0.796581	0.499736	1.0129	-0.200162	0.641779	-1.07889	-0.260259	0.247206	0.443906	0.0695817	0.48077	0.0437347	0.795749
Q28986	Sus scrofa	Cystatin-A5		-0.315471	-1.38038	-1.59346	-2.08066	1.11168	1.1793	-1.3961	-4.91331	-1.55174	-2.03979	1.09363	1.16832	0.760003	0.248977	-0.0158826	-1.11817	-1.73512	-1.73131	1.49999	1.2374	-0.644417	-0.76923	-0.953159	-2.44928	1.23013	0.51738	0.200915	0.47093
Q29014	Sus scrofa	Alpha-1 acid glycoprotein (Fragment)		2.23227	2.6114	3.17429	2.65483	3.27669	3.42461	3.16243	2.21318	3.00642	2.62442	3.03969	2.58544	0.123751	0.627453	2.90823	2.24917	2.97774	2.40881	3.07981	2.97249	2.93332	1.99369	2.65427	2.27342	3.04564	2.02739	0.278089	0.110697
Q29024	Sus scrofa	Spliceosome RNA helicase DDX39B	DDX39B	-4.92442	-0.100007	0.144664	0.109324	0.361346	0.734313	-0.14251	0.280025	0.130906	-0.0125113	0.987767	1.05835	-0.996135	0.249777	-0.195081	-0.652586	0.103285	0.451504	0.450221	0.61462	-0.271072	-0.109285	0.366622	0.101519	0.909081	0.955197	-0.196683	0.218776
Q29041	Sus scrofa	Ficolin-2	FCN2	1.39156	2.20203	1.71616	1.04	2.26904	2.08764	2.83528	1.67132	2.18233	2.1167	2.21452	2.12197	-0.405948	0.238259	1.60439	1.67435	2.03385	0.840396	2.09446	2.49017	1.67858	1.6603	1.91634	1.49643	2.39016	2.27203	-0.112701	0.426345
Q29058	Sus scrofa	Galectin-4	LGALS4	4.15372	4.50049	5.24502	5.54472	5.70123	5.82633	4.90668	4.44769	5.39359	5.24904	5.73054	5.70876	-0.0774642	0.623254	4.92071	4.39421	5.46829	5.76593	5.76208	5.76128	4.44305	4.79307	5.44587	5.49936	5.82334	5.60424	0.0772606	0.55645
Q29073	Sus scrofa	Prostaglandin reductase 1	PTGR1	1.45592	1.87236	1.4948	2.04006	2.21938	2.11556	1.79438	1.50909	1.66684	1.91392	1.8189	1.64128	0.142277	0.343806	2.07896	1.88296	1.85161	1.91773	2.24006	2.31134	1.67489	1.98861	1.8343	1.86	1.89143	2.0026	0.171804	0.0998516
Q29090	Sus scrofa	Serine/threonine-protein phosphatase 2A 55 kDa regulatory subunit B alpha isoform (Fragment)	PPP2R2A	-3.8719	-3.22595	-4.44221	-2.61072	-2.5712	-2.915	-2.90486	-4.19592	-4.20384	-2.87677	-2.38709	-3.24891	0.0300677	0.914816	-3.15062	-3.90359	-2.77572	-2.76117	-3.93756	-2.95108	-5.18157	-3.56903	-2.84339	-3.07557	-4.78435	-3.03209	0.501043	0.205425
Q29092	Sus scrofa	Endoplasmin	HSP90B1	-3.93444	-4.21824	-1.4852	-1.23509	-0.471489	-0.21258	-1.50508	-4.01954	-1.20394	-0.605383	-0.394695	0.810095	-0.773085	0.0843604	-2.35887	-2.25535	-0.964559	-0.481127	-0.589084	-0.0185272	-1.19788	-1.1942	-0.736534	0.397092	-0.0725681	0.63084	-0.749044	0.00342826
Q29214	Sus scrofa	60S acidic ribosomal protein P0	RPLP0	0.21971	-5.01341	0.168893	0.652518	0.449195	0.490308	0.349809	1.26542	0.334428	-0.0466275	0.572626	0.805085	-1.05225	0.364606	0.379543	0.758291	-0.0844857	0.697193	0.362254	0.537407	0.927528	0.389903	0.226134	0.547195	0.805592	0.404255	-0.108401	0.509275
Q29290	Sus scrofa	Cystatin-B	CSTB	2.02991	2.76111	2.7507	3.10027	2.98865	2.8933	2.69436	3.08966	2.80131	2.7726	2.84163	2.57644	-0.0420132	0.803694	2.3856	2.18929	2.72753	2.74483	3.32329	2.82976	2.60701	2.93551	2.64945	2.93102	3.06477	1.40565	0.101147	0.748808
Q29361	Sus scrofa	60S ribosomal protein L35	RPL35	-4.86797	-5.65752	-5.76926	-5.57824	-3.29899	-6.625	-5.1264	-3.04643	-3.308	-5.36585	-3.28719	-2.2915	-1.56193	0.0935862	-5.71523	-5.12652	-3.13076	-2.61888	-2.61079	-2.48587	-2.62001	-5.65808	-5.49665	-3.3729	-2.33366	-2.70877	0.0836704	0.913549
Q29376	Sus scrofa	Calmodulin (Fragment)		-3.96702	-0.4569	-1.06164	-4.63427	-1.18649	-0.739292	-1.27751	-4.09852	-1.18736	-3.61647	-1.05943	-1.02007	0.0356261	0.96816	-0.793089	-1.57911	-0.73311	-0.999815	-0.874632	-0.18495	-0.705061	0.135768	-2.73023	-5.68442	-0.822627	-0.383566	0.837571	0.398466
Q29545	Sus scrofa	Inhibitor of carbonic anhydrase	ICA	3.63187	3.7218	3.94959	3.5539	3.71427	3.79872	3.80505	3.3499	3.82663	3.58759	3.87941	3.12762	0.132324	0.376142	3.90363	3.59344	3.91308	3.55865	3.62953	3.32077	3.75197	3.26984	3.70921	3.74281	3.84119	3.12973	0.0790566	0.423453
Q29549	Sus scrofa	Clusterin	CLU	0.805471	0.37884	1.27413	0.985658	1.20868	0.477342	0.901789	-0.828835	1.84374	1.40706	1.12038	0.286757	0.0665376	0.806312	0.275743	0.037259	0.861677	0.547171	0.115782	-0.095407	0.506825	-0.968396	1.11269	0.989741	1.12552	-1.20234	0.0296973	0.934675
Q29551	Sus scrofa	Succinyl-CoA:3-ketoacid coenzyme A transferase 1, mitochondrial	OXCT1	-2.4036	-2.22337	-2.0926	-1.63527	-0.685368	-2.55611	-1.94158	-4.79254	-2.44274	-2.07579	-2.84126	-4.16678	1.11073	0.069402	-0.667838	-3.53293	-0.48263	-1.35033	-1.65618	-3.29336	-4.06085	-4.40122	-1.80674	-1.20193	-2.87413	-2.81328	1.02914	0.125395
Q29561	Sus scrofa	UMP-CMP kinase	CMPK1	0.794565	1.40724	2.73505	2.57353	2.23991	2.59448	1.55902	1.54086	2.91061	2.72517	2.59776	2.92507	-0.318953	0.0218634	1.19838	1.13708	2.59217	2.90663	2.05608	2.87534	1.46732	1.9863	2.7632	2.52417	2.44554	2.99393	-0.235795	0.20864
Q29594	Sus scrofa	Creatine kinase B-type	CKB	1.30731	1.97011	1.83691	1.90007	2.1704	1.9927	2.42782	1.83853	2.39198	2.18355	2.71312	2.3891	-0.461101	0.039833	1.4639	1.47222	2.0261	2.49971	1.90167	2.31312	1.96801	1.91137	2.70537	2.27658	2.48948	2.16596	-0.306673	0.112145
Q29599	Sus scrofa	2'-5'-oligoadenylate synthase 1	OAS1	-5.10802	-5.32106	-5.40556	-4.43916	-1.22422	-0.959625	-5.10303	-4.88431	-5.65474	-3.10986	-1.38009	-0.453045	-0.312095	0.248792	-2.95181	-5.46252	-7.6346	-1.19532	-1.60246	-0.75293	-4.26694	-5.01783	-1.30632	-1.65815	-1.18168	-0.57153	-0.932867	0.44024
Q2EHH8	Sus scrofa	Serine/threonine-protein phosphatase	PPP1CA	-4.99336	-2.53293	-2.04557	-2.22119	-2.05591	-1.68341	-5.90887	-3.95692	-1.86649	-2.0191	-1.56784	-1.44633	0.205528	0.543098	-5.47875	-2.68272	-2.11685	-1.87982	-1.77933	-1.70815	-2.2102	-2.09984	-2.08126	-1.98457	-1.90098	-1.3516	-0.669532	0.263696
Q2EN75	Sus scrofa	Protein S100-A6	S100A6	-1.58754	-1.13546	0.463514	1.2925	0.716734	0.400606	0.694145	-2.6913	0.886811	1.45967	0.558482	-0.339515	-0.0696564	0.900271	-1.05889	-1.81133	0.872283	-0.073761	-0.381645	-0.641451	-1.33513	-1.38292	2.48224	0.0244971	-0.447879	0.21635	-0.441992	0.181096
Q2EN76	Sus scrofa	Nucleoside diphosphate kinase B	NME2	3.26727	3.70397	3.39201	3.52374	3.56668	3.76032	3.52721	3.41401	3.25443	3.12181	3.24318	3.08021	0.26219	0.0946582	3.97769	3.53635	3.36621	3.40976	3.30687	3.54175	3.09065	3.41979	3.06035	3.02083	3.39261	3.56849	0.26432	0.128734
Q2PYM7	Sus scrofa	Proteasome subunit beta	PSMB9	-0.745179	-0.26762	0.762008	0.820793	0.0547424	0.640085	0.0943168	-0.588439	0.618441	0.617604	0.247486	0.588277	-0.0521429	0.77466	-0.153599	-0.101292	0.621661	1.01754	0.418715	0.81404	-0.0829333	-0.10939	0.510184	0.819092	0.627737	0.692398	0.026663	0.679553
Q2TJA5	Sus scrofa	Aldo-keto reductase	akr	0.92373	2.19079	2.23825	2.66877	1.90662	2.07179	2.17942	2.30422	2.79105	2.65905	1.68224	2.4633	-0.346552	0.166849	1.5538	1.80285	2.45987	2.58792	2.15763	2.65531	2.44727	2.96144	3.16872	2.48535	1.94292	2.86496	-0.44221	0.111089
Q2XSV9	Sus scrofa	Guanine nucleotide-binding protein subunit alpha-11	GNA11	-0.100621	0.474661	0.602679	1.18164	0.868595	1.23604	0.610026	-0.425913	1.19847	0.583441	1.06148	1.62954	-0.0656752	0.817809	0.988563	-0.0693327	1.27053	1.78953	1.11361	0.873654	-0.216234	-0.116253	1.04683	1.62891	1.0025	1.11052	0.251714	0.266851
Q2XVP5	Sus scrofa	Microtubule-associated protein RP/EB family member 1	MAPRE1	-2.36225	-1.84716	-2.01304	-1.64287	-1.62216	-1.80873	-1.66871	-2.33183	-1.5576	-2.41674	-1.68454	-1.70594	0.0115246	0.96135	-1.81802	-2.58642	-2.09442	-2.15379	-1.63192	-1.87921	-2.00117	-2.29426	-1.77067	-2.27409	-1.52027	-2.88798	0.0974443	0.648215
Q2YGT9	Sus scrofa	60S ribosomal protein L6	RPL6	-4.2941	-5.78747	-2.85052	-4.55718	-2.2852	-1.86089	-5.77244	-4.46892	-4.669	-2.36214	-1.85327	-1.59452	-0.152514	0.820238	-6.25291	-3.63888	-3.68198	-2.61969	-5.41036	-5.81184	-3.481	-5.47496	-2.21815	-2.50355	-1.92502	-1.90815	-1.65081	0.125752
Q3ZD69	Sus scrofa	Prelamin-A/C	LMNA	3.44602	3.73614	4.65353	4.66642	4.29638	4.49394	4.37545	3.68409	4.64673	4.00153	5.04185	4.93931	-0.232753	0.377916	3.06916	3.56841	4.38697	5.25559	4.61399	4.7064	3.98926	4.14835	5.00123	4.55303	4.77124	4.39843	-0.21017	0.44265
Q45FY6	Sus scrofa	Hypoxanthine-guanine phosphoribosyltransferase	HPRT1	0.482512	0.542901	0.221675	0.264277	0.119247	0.192978	0.157397	1.32357	-0.0699737	-0.340595	-0.241328	-0.295391	0.214985	0.341731	0.792868	0.738049	-0.0643768	-0.0387408	0.222003	0.256931	0.464675	0.0588368	-0.561269	-0.729166	0.022431	-0.17711	0.471389	0.00190072
Q45KW7	Sus scrofa	Fatty acid-binding protein, intestinal	FABP2	2.90094	4.16784	4.02294	5.44855	4.67228	6.33152	3.13558	4.80066	4.5203	5.93462	5.09915	6.66176	-0.434668	0.000606963	3.45123	5.39802	5.12521	6.62063	5.57578	6.96579	3.69745	5.73784	5.80904	6.5288	5.48645	7.17714	-0.216674	0.127673
Q53DY6	Sus scrofa	Histone H1.3-like protein		-3.63325	-5.12209	-1.96418	-1.7231	-2.72912	-6.01158	-5.31632	-5.73212	-4.11421	-2.93118	-1.55961	-1.10264	-0.071202	0.949797	-6.38664	-6.30287	-1.63257	0.00929569	-1.92537	-1.80827	-2.51106	-4.6876	-1.56766	-1.20789	-1.67741	-5.06648	-0.221385	0.832168
Q53DY7	Sus scrofa	Histone H1.3-like protein (Fragment)		0.533362	1.30479	2.47427	2.98256	1.54832	1.8257	3.63834	1.5951	1.62197	0.395198	2.89585	3.36155	-0.473167	0.58717	1.17441	1.63232	2.67436	4.11066	2.19863	2.45491	1.81665	2.28364	2.59665	2.5076	2.6601	1.95657	0.0706756	0.851255
Q56P20	Sus scrofa	ADP-ribosylation factor 4	ARF4	-6.53168	-6.12385	-1.88781	-1.53132	-1.79027	-1.50295	-6.05994	-3.67784	-1.86215	-1.54544	-1.42501	-1.36429	-0.572203	0.195141	-5.20461	-8.30135	-1.57326	-0.855936	-1.70469	-1.73066	-5.70732	-3.13115	-1.23877	-1.90237	-1.41322	-1.42835	-0.758221	0.443337
Q56P21	Sus scrofa	Ca2+-binding protein-like protein	MYL1	-4.96178	-7.4851	-3.95888	-4.65706	-3.2365	-6.34455	-1.50019	-4.7056	-5.05721	-1.60756	-1.9236	-1.40805	-2.40694	0.036241	-4.94745	-3.90828	-5.25451	-1.25813	-1.42521	-0.894808	-3.42601	-1.63237	-5.20755	-1.69159	-3.3946	-1.18455	-0.191954	0.768323
Q5K4G2	Sus scrofa	Lysosome-associated membrane glycoprotein 1	LAMP-1	-5.01029	-5.20267	-1.58766	-4.93526	-1.84491	-1.32865	-1.77703	-4.96336	-5.07903	-0.824071	-0.989892	-1.49196	-0.797349	0.502402	-1.47465	-4.86006	-1.61888	-0.908	-1.51578	-1.65861	-3.66379	-3.83778	-1.56458	-0.91506	-0.806947	-0.728683	-0.0865229	0.8664
Q5S1U1	Sus scrofa	Heat shock protein beta-1	HSPB1	-0.596909	-1.14186	0.137213	0.0341732	-0.0202071	0.189599	-0.452458	-0.333773	0.132953	-0.361962	0.550937	0.177097	-0.185131	0.346201	-0.212391	-0.737538	-0.000369685	0.100698	0.727678	-0.195896	-4.09356	-0.764495	-0.0401907	-0.741342	0.658496	-0.336109	0.83323	0.238509
Q64L94	Sus scrofa	Proteasome activator complex subunit 1	PSME1	1.00919	1.59196	2.33019	2.71626	2.15147	2.53424	2.07795	1.537	2.30653	2.33734	2.73387	2.60435	-0.21062	0.369164	1.35258	1.35232	2.4106	2.84726	2.24675	2.59032	1.83947	2.00517	2.66431	2.43134	2.39249	2.33274	-0.144281	0.433864
Q68RU1	Sus scrofa	Ovarian and testicular apolipoprotein N	ApoN	0.652196	0.457808	-0.422184	0.150451	0.443358	-0.391939	1.04724	-1.85983	-0.411054	0.449587	0.0825054	-2.32193	0.650527	0.233953	-0.259286	0.00224443	-0.0915578	-2.50189	-0.92441	-1.3226	-0.15907	-0.810998	0.574343	0.170826	-1.20847	-1.81234	-0.308631	0.576269
Q69DK8	Sus scrofa	Complement C1s subcomponent		-1.69327	-2.37982	-1.47697	-1.68463	-1.93397	-1.7922	-1.89414	-6.11018	-1.20612	-1.63247	-1.66539	-2.3509	0.649721	0.349244	-1.50432	-2.43603	-1.39568	-1.94668	-2.35923	-2.19799	-1.77285	-2.87698	-2.01913	-1.29842	-1.68669	-2.72877	0.0904836	0.724067
Q69DL0	Sus scrofa	Complement C1q subcomponent subunit A	C1QA	-2.14535	-2.50254	-1.46031	-2.26857	-2.25896	-2.2187	-2.50921	-3.43248	-1.74069	-1.88081	-1.64723	-3.48591	0.306982	0.348241	-2.30395	-2.33685	-1.4646	-2.02413	-2.10125	-2.35336	-2.5333	-3.56373	-3.72321	-0.903199	-1.79328	-2.17829	0.351813	0.507577
Q6QA25	Sus scrofa	Tropomyosin 3	TPM3	1.09093	0.993681	1.15506	1.6433	1.35853	1.64684	1.21703	1.09282	1.1958	0.942311	1.91962	2.32996	-0.134867	0.528545	1.05909	1.29259	1.2965	1.64793	2.05259	2.12871	1.06439	1.3476	1.10669	1.11389	1.98839	1.86028	0.16603	0.119543
Q6S4N2	Sus scrofa	Heat shock 70 kDa protein 1B	HSPA1B	1.04952	1.57132	1.95418	2.19394	2.16983	2.25051	1.5931	1.28749	2.20458	1.85701	2.34115	2.71356	-0.1346	0.414597	1.4732	1.65962	2.14659	2.46943	2.13713	2.76347	1.54064	1.59709	2.12449	1.97401	2.43263	2.67688	0.0506163	0.651607
Q6UAQ9	Sus scrofa	Electron transfer flavoprotein alpha subunit (Fragment)	ETFA	-5.90073	-3.56551	-3.99422	-3.58705	-3.45595	-3.56871	-4.59881	-3.30384	-3.91336	-4.00671	-5.18347	-5.98883	0.487142	0.423118	-3.52151	-4.07115	-4.48605	-3.90197	-2.87552	-2.28468	-3.94857	-3.45436	-4.98254	-2.95655	-3.08464	-1.36022	-0.225664	0.451751
Q6WSP6	Sus scrofa	Chaperonin 10		2.11317	2.39634	2.97457	3.49619	2.49469	2.32839	2.15219	2.20907	2.40359	2.67991	1.12716	1.45107	0.630062	0.0286826	2.96438	2.59421	3.14255	3.44451	3.24725	2.31465	1.83834	2.28709	2.72011	3.16805	2.20731	2.27237	0.535714	0.031291
Q6YT39	Sus scrofa	Lactotransferrin	LTF	4.60237	5.33638	5.74085	4.7092	5.12085	5	4.0999	4.06482	4.46588	3.47718	4.87215	4.9837	0.757671	0.0226956	5.14793	4.6674	5.53306	5.35068	5.15484	4.26561	4.02546	3.86744	4.28331	3.24521	4.58401	4.69206	0.903668	0.0457203
Q710C4	Sus scrofa	Adenosylhomocysteinase	AHCY	0.95253	1.17569	1.72088	1.5036	1.72886	1.50316	2.00921	1.21949	1.93439	1.83498	2.09823	1.62051	-0.355349	0.0628437	0.944324	1.56428	1.46993	1.47246	1.98541	1.73501	1.86141	1.78294	1.91902	1.54226	2.01225	1.96604	-0.31875	0.0634749
Q75QW1	Sus scrofa	Epithelial cell adhesion molecule	TACSTD1	0.859525	0.7827	1.2149	1.55742	1.41945	1.74552	0.843796	0.870947	1.18856	1.07393	0.622907	1.22893	0.291742	0.100881	1.07458	0.992936	1.57246	1.75038	1.26002	1.51099	0.641744	0.937603	1.08319	1.16976	1.46874	1.6597	0.200105	0.213724
Q767L7	Sus scrofa	Tubulin beta chain	TUBB	1.82352	1.76825	1.80609	2.69694	2.11502	2.47512	1.74269	1.71883	2.28659	1.84669	2.65227	2.81756	-0.0632818	0.777037	2.10912	1.91485	1.99719	2.37657	2.34718	2.3489	1.50961	1.7495	2.1495	1.86466	2.60891	2.49771	0.118986	0.464441
Q7SIB7	Sus scrofa	Phosphoglycerate kinase 1	PGK1	2.80538	3.48892	3.1355	3.0822	3.37325	3.38848	3.37324	3.11863	3.04207	2.92479	3.42934	3.82011	-0.0724094	0.643875	3.25431	3.25509	3.16552	3.29696	3.59348	3.87109	3.09339	3.12078	3.40266	3.24174	3.63561	3.86772	0.0124233	0.841276
Q7YSA7	Sus scrofa	Peptide transporter 1	SLC15A1	0.173108	0.693198	0.597853	1.51653	0.918775	1.6219	0.797525	1.15376	0.661777	1.6747	0.600667	2.38531	-0.292063	0.134357	0.71901	1.09337	1.24939	2.13848	1.70857	2.31853	0.496259	1.35196	1.68633	2.17785	1.84023	2.04345	-0.0614587	0.608166
Q863Z0	Sus scrofa	Proteasome activator complex subunit 2	PSME2	-0.42744	0.0819285	0.737984	0.789686	0.447312	0.72454	0.388218	-0.31382	0.76495	0.801157	1.07153	0.984811	-0.223806	0.270497	-0.287518	-0.00321866	0.715966	1.04398	0.69739	0.820033	0.0543533	0.216472	1.15004	0.738478	0.960547	0.563014	-0.116045	0.410523
Q865F1	Sus scrofa	Microsomal triglyceride transfer protein large subunit	MTTP	2.72549	2.62229	2.44089	3.68297	4.17394	3.92117	2.82734	2.64321	2.72693	3.52447	2.90958	3.72142	0.202302	0.408642	3.0812	3.01546	3.16085	3.96289	4.21108	3.6574	2.0832	2.68451	3.37089	4.24668	3.37835	4.03658	0.214779	0.419571
Q8HZV3	Sus scrofa	Transferrin receptor protein 1	TFRC	-6.25724	-4.5762	-4.03847	-3.71158	-4.15001	-3.83613	-5.04185	-5.42307	-4.11407	-3.92925	-5.63215	-7.00822	0.763162	0.263396	-4.50222	-4.81692	-5.20272	-5.07428	-4.09366	-4.03033	-2.62468	-3.93152	-5.36743	-3.29458	-4.6692	-4.26157	-0.595193	0.232527
Q8MI72	Sus scrofa	Complement regulator factor H	FH	-0.592111	-0.502209	0.313559	0.167212	0.422056	0.538384	-0.0621739	-1.78667	0.856743	0.935685	0.599774	0.0766172	-0.0455134	0.892045	-1.30939	-0.915305	0.666598	0.645103	-0.00943753	0.149005	0.0452121	-0.826602	1.03964	0.963291	0.541235	-1.28593	-0.20838	0.600957
Q8MIB3	Sus scrofa	ATP-binding cassette sub-family G member 2	ABCG2	2.2225	2.72941	2.96639	3.8312	3.17807	3.35644	2.86978	2.62138	3.36136	3.28089	2.93215	3.18008	0.0063959	0.973151	3.10943	2.63926	3.5786	4.09621	3.31374	3.15382	2.41503	2.89539	3.65863	2.9249	3.04604	2.93559	0.33591	0.176575
Q8MIZ3	Sus scrofa	m7GpppX diphosphatase	DCPS	-2.48966	-1.57893	-2.77593	-2.21854	-1.13781	-1.42906	-1.54151	-1.16319	-5.52033	-3.06367	-1.81954	-1.50832	0.49777	0.387483	-1.57	-1.97715	-2.47634	-2.38592	-1.31384	-1.38331	-1.52597	-1.71644	-2.60848	-2.40131	-1.53089	-1.2946	-0.00481471	0.947003
Q8MJ14	Sus scrofa	Glutathione peroxidase 1	GPX1	-0.51046	-0.312814	-1.53845	-0.931563	-1.31141	-0.92603	-0.585459	0.368413	-1.09173	-1.69935	-1.08389	-1.50613	0.0112358	0.963602	-0.563251	-0.120411	-1.47121	-1.94069	-1.31424	-0.640889	-1.66151	-0.529035	-2.10811	-1.83223	-0.948623	-1.27487	0.383948	0.140258
Q8MJ30	Sus scrofa	Dihydropteridine reductase	QDPR	1.05046	1.18233	1.75686	1.70082	1.307	1.65866	1.07754	1.00722	1.71824	1.29104	1.40383	1.46053	0.116288	0.181237	0.704749	1.35649	1.66543	1.9023	1.83551	1.65087	1.01926	1.06664	1.87228	1.66034	1.28898	1.39181	0.136007	0.356849
Q8MJ49	Sus scrofa	Osteoclast-stimulating factor 1	OSTF1	-2.30012	-2.19769	-2.40032	-2.06814	-1.63856	-1.49786	-2.39728	-2.24433	-2.29862	-2.70513	-1.45666	-1.59624	0.099263	0.435299	-5.33638	-5.05886	-2.13427	-2.36305	-1.92472	-1.8108	-2.64803	-2.34913	-3.10403	-2.29998	-1.58315	-2.4148	-0.704826	0.333495
Q8SPJ2	Sus scrofa	Resistin (Fragment)	RSTN	-1.7898	-1.67243	-1.41327	-2.40668	-1.47039	-1.13634	-6.56996	-2.33425	-1.84967	-4.03244	-1.55816	-1.695	1.35843	0.116178	-0.960565	-2.18601	-1.17473	-1.17117	-1.56847	-2.21338	-3.39332	-6.86707	-2.87115	-6.06392	-2.07362	-1.64424	2.27317	0.0525453
Q8SPS7	Sus scrofa	Haptoglobin	HP	6.24009	6.51093	5.81403	4.65386	7.08099	7.13206	6.63564	5.49137	5.69862	5.3111	7.31929	6.5997	0.0627093	0.815848	6.3499	6.21063	5.43669	5.2076	7.10679	6.96733	6.38092	6.38617	5.18238	4.67202	7.37828	6.68546	0.0989541	0.468436
Q8WNW3	Sus scrofa	Junction plakoglobin	Jup	-0.474909	0.0575272	0.498987	0.818914	0.880142	0.633717	0.76902	-0.275327	1.00336	0.762782	1.35426	0.915822	-0.352591	0.172572	-0.204868	-0.353745	0.584182	1.16095	0.683199	0.859388	-0.133045	-0.389995	1.13687	1.17648	1.00398	0.603824	-0.111501	0.381737
Q95333	Sus scrofa	Xaa-Pro aminopeptidase 2	XPNPEP2	4.4473	5.30028	4.57558	5.49051	5.32275	5.63736	5.30091	4.92134	4.98672	5.52412	5.69509	5.47567	-0.188345	0.348305	5.22541	4.90867	5.24928	5.78797	5.57656	5.80475	4.82853	5.137	5.66088	5.57726	5.83951	5.29115	0.0363848	0.826942
Q95334	Sus scrofa	Glutamyl aminopeptidase	ENPEP	6.56345	7.04637	7.02006	7.59312	7.16771	7.5361	7.08864	6.82241	7.31782	7.54059	7.13271	7.49112	-0.0777446	0.522742	7.02207	6.96845	7.4758	7.96578	7.34376	7.83373	6.73776	7.3596	7.64306	7.6838	7.36556	7.61393	0.0343176	0.773587
Q95ME5	Sus scrofa	Superoxide dismutase 1 (Fragment)	SOD1	-5.73481	-2.76452	-1.27626	-1.41907	-2.70354	-2.53293	-2.60773	-2.82446	-2.48211	-1.91873	-1.97718	-1.94933	-0.445265	0.498203	-2.99965	-5.42481	-0.899999	-0.554051	-1.69292	-1.47562	-3.49377	-2.24683	-1.95081	-0.805909	-1.50933	-1.78874	-0.208612	0.748609
Q95MF8	Sus scrofa	Sulfotransferase		0.10599	-0.474853	1.08983	0.66803	1.36111	-0.348015	0.505768	-0.229925	1.18103	-0.0703893	1.16164	-0.526575	0.0634238	0.717178	-0.340475	-7.10197	0.865063	0.105862	0.719883	-1.48911	0.0130665	-0.84334	0.835837	-5.60111	0.434557	-1.35807	-0.120281	0.941075
Q9GJT2	Sus scrofa	S-formylglutathione hydrolase	ESD	-4.15892	-2.48856	-5.04736	-5.03605	-2.49156	-2.48031	-1.44765	-1.45628	-4.17626	-2.3648	-4.86512	-1.05702	-1.05594	0.222864	-2.92302	-6.15155	-2.67015	-2.36481	-4.692	-1.75141	-2.05501	-2.33167	-1.96648	-1.39299	-1.29975	-1.72154	-1.63092	0.0516661
Q9GK37	Sus scrofa	Corticosteroid-binding globulin	Serpina6	-5.4573	-4.91507	-1.20569	0.24502	-1.66303	-1.0603	-1.28623	-5.04692	-0.863584	0.18583	-1.26187	-1.97002	-0.635596	0.425282	-3.55652	-4.26168	-1.37722	-1.44781	-1.98846	-1.76185	-3.13622	-5.68301	0.528253	-0.719503	-1.31172	-2.53631	-0.255839	0.619591
Q9GKX6	Sus scrofa	Aldose 1-epimerase	GALM	2.39891	3.04752	2.96927	3.17586	3.08828	3.40811	2.75561	2.91232	2.84386	2.87895	2.89102	3.32512	0.0801766	0.42564	3.08481	3.10377	3.14017	3.29991	3.53808	3.65341	2.67384	3.12448	2.84586	3.30459	3.1595	3.59567	0.186037	0.0691052
Q9GL51	Sus scrofa	Platelet-activating factor acetylhydrolase IB subunit alpha	PAFAH1B1	-5.93434	-5.02285	-1.01928	-0.832493	-1.39441	-0.745509	-1.42509	-4.95464	-0.29994	-0.465058	-1.08026	-1.0554	-0.94475	0.250115	-4.67311	-4.89409	-1.24813	-0.813974	-3.58072	-6.96818	-1.25808	-0.978846	-1.0557	-4.87827	-1.15383	-0.475974	-2.06292	0.223158
Q9GLE7	Sus scrofa	Ferritin (Fragment)		-1.53541	-3.67203	-5.7653	-3.15164	-0.303751	-1.42886	-0.290739	-0.281167	-4.58847	-0.823984	-3.21375	-5.13386	-0.25417	0.837749	-5.05542	-6.75497	-0.5706	-6.0047	0.167062	-0.381835	-1.2722	-5.37583	-4.66054	-6.14354	-0.715167	0.716273	-0.191574	0.865663
Q9GLP2	Sus scrofa	Vitamin K-dependent protein C	PROC	-1.83969	-1.15058	-1.97206	-1.86295	-1.24214	-1.92152	-1.75223	-1.86263	-1.31319	-1.39829	-0.881411	-2.33365	-0.0745912	0.746615	-2.15003	-1.79088	-1.65483	-1.90142	-0.853322	-0.644749	-1.67523	-1.02507	-1.97265	-1.02536	-1.96688	-1.53694	0.0344836	0.925688
Q9GLW8	Sus scrofa	Peroxiredoxin 5	PRDX5	1.5394	1.34739	1.82822	2.11305	1.87007	2.38138	1.66791	1.69613	2.13268	1.79648	2.98154	2.9108	-0.351005	0.127281	1.09444	1.6183	1.7766	2.29095	2.61995	2.68154	1.63209	1.79978	2.14477	1.77511	2.8125	2.52698	-0.101576	0.541731
Q9GMA6	Sus scrofa	Alpha-1-antichymotrypsin 2	SERPINA3-2	5.97213	6.01965	6.22125	6.16824	5.81807	6.01289	6.20065	5.65542	6.23899	6.16	6.02264	5.15858	0.129325	0.478622	6.15625	5.53192	6.06476	5.70426	5.85311	5.46599	6.15208	5.50346	6.1278	6.22369	5.98053	5.08037	-0.0486067	0.700018
Q9GMA7	Sus scrofa	Alpha-1-antichymotrypsin 1 (Fragment)	SERPINA3-1	3.12749	3.62943	3.6567	3.32051	2.84367	2.57489	3.94875	3.6334	3.714	2.8061	2.28731	1.77915	0.163995	0.524292	3.88055	3.01981	3.00589	2.3594	2.60306	1.92562	3.96696	3.58202	2.54891	2.89092	2.214	1.99098	-0.0665738	0.722822
Q9N1F5	Sus scrofa	Glutathione S-transferase omega-1	GSTO1	2.40887	2.75048	2.44811	2.65158	3.07414	3.15808	3.30567	3.23977	2.60872	2.67	3.23313	3.25907	-0.304185	0.0746182	2.79209	2.99351	2.28046	3.0397	3.1755	3.14896	3.46782	3.32856	2.74416	2.56846	3.1173	3.51478	-0.218476	0.252594
Q9TRC7	Sus scrofa	Amiloride-sensitive amine oxidase [copper-containing]	AOC1	1.64255	2.59925	2.80355	2.87583	3.00566	2.34689	2.45836	1.66078	2.66876	2.82222	2.75699	2.42809	0.0797556	0.743701	2.52215	1.80502	3.0808	3.2664	2.54652	2.37189	2.25351	2.3852	3.14075	3.07471	2.72336	2.08375	-0.011413	0.936816
Q9TSX9	Sus scrofa	Peroxiredoxin-6	PRDX6	2.20371	2.56184	2.25775	2.42914	3.07485	2.75061	2.80611	2.42316	2.46964	2.17784	2.58084	2.18582	0.105748	0.585025	2.52567	2.20744	2.21153	1.98634	3.04787	2.48404	2.56553	2.25294	2.24335	1.91272	2.53393	2.53148	0.07049	0.472089
Q9TT35	Sus scrofa	Thyroxine-binding globulin	SERPINA7	-4.70693	-4.8491	-3.66144	-1.55069	-1.9722	-6.08345	-1.56883	-4.9922	-1.45981	-1.94143	-7.26072	-2.2893	-0.551917	0.701446	-5.69834	-4.14421	-2.08242	-7.73029	-4.04383	-4.74013	-5.84682	-4.02111	-5.08972	-8.15292	-4.92781	-4.16047	0.626604	0.279724
Q9TUB5	Sus scrofa	Calcium-activated chloride channel regulator 1	CLCA1	1.39023	0.409984	1.61761	-0.95394	1.10105	0.685411	0.758466	0.968539	1.95895	1.19642	1.20175	1.34109	-0.529146	0.216987	1.33667	1.14147	1.6269	1.63302	1.2255	0.331788	0.429376	0.0683663	1.76518	1.57405	0.0909644	1.43824	0.321529	0.41273
Q9TV69	Sus scrofa	Trans-1,2-dihydrobenzene-1,2-diol dehydrogenase	DHDH	1.14268	1.80677	1.65454	2.29923	2.45543	2.50121	1.79318	0.736981	2.02072	2.64427	2.67782	1.94471	0.00703038	0.9802	1.75522	1.4664	2.3138	2.80679	2.69106	2.48538	1.52278	1.62945	2.85362	2.33678	2.83852	2.16998	0.0279193	0.863066
CJH_00770	C. jejuni	Thioredoxin		-0.566518	-0.552968	-0.0867325	0.265756	-3.52609	-6.55069	-4.43231	-4.19924	-5.09252	-5.57253	-5.31708	-7.21767	3.46902	0.00716448	-0.445806	-0.789758	-0.0537229	-0.374404	-0.625951	-2.97392	-4.02728	-6.94519	-3.03619	-4.72984	-5.51682	-5.67416	4.11099	0.000564062
CJH_00910	C. jejuni	Iron deficiency-induced protein A		-6.51915	-0.477012	0.438486	0.269396	0.215436	0.132204	-5.52578	-3.75106	-4.77403	-5.07924	-4.53718	-5.78161	3.91804	0.0134428	-0.00950837	-0.275748	0.641701	-0.0314325	0.313387	-0.252233	-3.2771	-5.79586	-6.62778	-3.807	-5.85603	-6.87	5.43666	0.000406363
CJH_01665	C. jejuni	Peroxidase		0.835751	0.609013	2.13506	0.865549	0.733315	0.13572	-3.88436	-4.22387	-6.22571	-4.52841	-4.72718	-5.31705	5.7035	0.000140885	1.82053	0.719445	1.48061	1.0066	0.735727	-0.0168326	-7.34153	-4.05743	-3.43214	-5.19017	-5.74554	-4.24716	5.96001	0.000453451
CJH_02095	C. jejuni	Hypothetical protein		-3.56474	-3.6374	-2.31541	-3.74302	-2.82913	-8.31715	-4.36668	-6.82263	-3.76923	-7.62017	-4.76836	-3.33609	1.04606	0.454353	-4.28875	-3.90061	-2.84229	-1.95973	-3.31563	-2.5416	-3.30301	-3.68204	-4.77709	-4.40223	-4.34357	-4.44259	1.01699	0.125613
CJH_03595	C. jejuni	Hydroxyisourate hydrolase		-2.45151	-5.48134	-1.73359	-0.570563	-1.27025	-2.67855	-5.58131	-8.03694	-5.31608	-3.07998	-5.33694	-3.7589	2.82072	0.00117283	-1.30567	-1.49485	-0.969642	-1.3535	-1.50008	-2.0872	-6.31282	-4.54179	-4.95141	-3.93329	-5.6744	-2.85083	3.25893	0.00307475
CJH_03910	C. jejuni	Thiol peroxidase		-1.98421	-2.00116	-2.03774	-2.03074	-2.0435	-2.37984	-5.36824	-5.39089	-4.74608	-6.30205	-6.39445	-4.65452	3.39651	0.000164808	-1.61208	-1.58356	-1.32254	-1.99878	-1.18396	-2.0079	-6.8265	-2.73812	-5.09338	-6.16799	-4.67735	-5.14301	3.48959	0.00144261
CJH_04545	C. jejuni	Cysteine synthase		-0.237651	-0.153276	-0.082198	-0.177733	-0.239808	-0.368772	-4.12969	-5.15306	-3.69488	0.291994	-0.0150298	-5.19801	2.77321	0.0406071	0.695261	0.420576	0.561986	-0.103963	0.527732	-0.0596724	-5.05145	-8.04316	-0.0899004	-2.71258	0.221291	-7.13687	4.14243	0.0318459
CJH_04595	C. jejuni	Amino acid ABC transporter substrate-binding protein		-0.0772922	-0.0536607	1.03925	1.13818	0.649059	0.420056	-3.96651	-5.11138	-2.9437	-5.51299	-1.21496	-5.55008	4.5692	0.00125444	0.280086	-0.192463	1.12152	1.5174	1.78433	1.12624	-7.13804	-4.62088	-5.74749	-5.97437	-5.30718	-4.54974	6.4958	4.48438e-05
CJH_05000	C. jejuni	Hypothetical protein		-5.54566	-7.16707	-1.82215	-5.70783	-3.70203	-1.76892	-4.30142	-6.72107	-5.23872	-3.19483	-6.79701	-4.13919	0.779762	0.479571	-1.40579	-2.22592	-1.6288	-1.69677	-2.03513	-4.66879	-5.92077	-5.00651	-3.98978	-4.85307	-4.71174	-6.87994	2.9501	0.000340817
CJH_08000	C. jejuni	DNA polymerase sliding clamp subunit		-2.45886	-1.59916	-1.59781	-1.73106	-1.4084	-2.55203	-4.49353	-5.79775	-5.38	-4.38806	-1.93166	-2.00356	2.10787	0.0381665	-0.76334	-1.60983	-1.51009	-2.6389	-1.58079	-1.95088	-3.82143	-2.00987	-6.83004	-2.56492	-2.97373	-6.3645	2.41844	0.0430048
CJH_08645	C. jejuni	Iron transporter		-4.67365	-4.71171	-3.21637	-3.76377	-3.58939	-3.94962	-7.22398	-7.27297	-4.64926	-4.30708	-3.64515	-6.72286	1.6528	0.017411	-3.22029	-5.0927	-2.39704	-3.34153	-2.99427	-3.57134	-4.81071	-6.21501	-3.94238	-4.61591	-3.59823	-5.51672	1.34697	0.000831075
CJH_09015	C. jejuni	O-acetyl homoserine aminocarboxy propyl transferase		-1.03459	-6.55407	-0.913505	-0.433968	-4.70698	-4.05245	-4.7639	-1.50274	-3.35327	-5.88879	-6.35235	-5.37684	1.59039	0.327307	-1.20449	-0.334513	-0.454229	-0.583873	-0.66669	0.13945	-3.25512	-0.414381	-7.75277	-0.934244	-3.88511	-5.5014	3.10645	0.0465795
X5I0V6	Sus scrofa	Regenerating islet-derived 3	Reg	3.86569	5.74911	4.70246	6.33258	4.50276	4.47672	2.89256	4.31674	4.44396	5.08573	3.70211	1.72379	1.24407	0.015304	5.56648	4.8391	5.56362	5.73576	4.96253	1.76858	3.96782	3.36009	4.86423	4.65723	3.95903	-2.05848	1.61436	0.0174348
X5IBY9	Sus scrofa	Regenerating islet-derived 4	Reg	-1.55844	-1.58547	-1.66767	-1.60964	-0.802249	-1.33208	-0.428129	-4.21095	-0.913975	-6.99155	-0.423785	-0.248742	0.776931	0.506463	-6.59591	-4.93965	-1.22373	-1.53787	-2.48392	-1.60048	-4.56115	-1.97537	-0.614146	-1.35156	-1.32714	-1.40881	-1.19056	0.0472058

## Sheet: Pellet Proteomics
ID	Organism	Protein	Gene	Log2_MedianCentered_LFQ_F38011 WT_L1_P02	Log2_MedianCentered_LFQ_F38011 WT_L3_P03	Log2_MedianCentered_LFQ_F38011 WT_L1_P07	Log2_MedianCentered_LFQ_F38011 WT_L3_P08	Log2_MedianCentered_LFQ_F38011 WT_L3_P12	Log2_MedianCentered_LFQ_Control_C1_P04	Log2_MedianCentered_LFQ_Control_C3_P05	Log2_MedianCentered_LFQ_Control_C1_P09	Log2_MedianCentered_LFQ_Control_C3_P10	Log2_MedianCentered_LFQ_Control_C3_P13	Paired t test, p	Log2 (fold change) in infected loops	Z_scores_F38011 WT_L1_S02	Z_scores_F38011 WT_L3_S03	Z_scores_F38011 WT_L1_S07	Z_scores_F38011 WT_L3_S08	Z_scores_F38011 WT_L3_S12	Z_scores_Control_C1_S04	Z_scores_Control_C3_S05	Z_scores_Control_C1_S09	Z_scores_Control_C3_S10	Z_scores_Control_C3_S13
A0A287APV0	Sus scrofa	Uncharacterized protein	SERPINB10	0.757226	0.788764	1.65669	0.935194	1.63243	-0.0270549	-0.146256	0.891293	0.081769	0.676054	2.39e-05	0.8589	0.0522316	0.102738	1.49269	0.337239	1.45383	-1.20376	-1.39466	0.266934	-1.02948	-0.0777623
A0A286ZRQ3	Sus scrofa	Adenosylhomocysteinase	AHCYL2	0.831042	0.548182	0.168984	-0.167667	-0.407712	0.428895	0.184755	-0.313427	-0.563279	-0.845832	3.36e-05	0.416343	1.58334	1.0531	0.342274	-0.288795	-0.738773	0.829492	0.371838	-0.562031	-1.03039	-1.56005
F1SJB5	Sus scrofa	Annexin	ANXA1	5.89065	6.02714	6.33555	5.58299	5.71062	4.76418	5.07921	5.59547	4.6863	4.85246	0.000133223	0.913866	0.76327	1.00102	1.53823	0.227368	0.449679	-1.19889	-0.650141	0.249113	-1.33454	-1.04511
F1RPC7	Sus scrofa	Ankyrin repeat and sterile alpha motif domain containing 4B	ANKS4B	-2.05346	-1.86777	-1.92376	-1.39544	-1.01123	-1.28616	-1.18784	-1.28914	-0.949607	-0.305513	0.000290946	-0.646679	-1.3814	-1.02832	-1.13478	-0.130156	0.60044	0.0776394	0.264611	0.0719712	0.717615	1.94239
CJH_02095	C. jejuni	hypothetical protein		-1.13836	-1.58169	0.0374287	-0.303407	-0.416003	-6.76164	-4.76532	-4.51736	-5.01223	-4.39353	0.000402234	4.40961	0.712621	0.531768	1.19228	1.05324	1.00731	-1.58138	-0.766985	-0.665831	-0.867709	-0.615314
CJH_04635	C. jejuni	aminopeptidase A		-2.71416	-2.31486	-1.68646	-2.88329	-3.60159	-6.70104	-6.52492	-6.81066	-6.32662	-6.58582	0.000405522	3.94974	0.889037	1.0758	1.36972	0.809935	0.473967	-0.975717	-0.893342	-1.02699	-0.800591	-0.921823
CJH_05770	C. jejuni	cytochrome C		-1.64783	-1.47944	0.757399	0.736324	-0.420075	-6.38462	-6.8677	-3.33413	-5.95293	-4.36695	0.000575823	4.97054	0.429858	0.48785	1.2582	1.25094	0.85269	-1.20146	-1.36783	-0.15089	-1.05279	-0.506585
A0A287A699	Sus scrofa	Heterogeneous nuclear ribonucleoprotein K	HNRNPK	1.83375	2.08048	1.87929	2.14949	1.69235	0.997503	1.56405	1.03774	1.45474	1.15765	0.000617906	0.684736	0.596514	1.18745	0.705577	1.35275	0.25782	-1.40643	-0.0494789	-1.31006	-0.311274	-1.02287
CJH_03595	C. jejuni	hydroxyisourate hydrolase		0.893414	-0.142519	2.25982	1.96361	0.984939	-4.9143	-4.12464	-5.4037	-5.22058	-5.02315	0.000664765	6.12913	0.836004	0.522915	1.24897	1.15945	0.863666	-0.919259	-0.680598	-1.06717	-1.01182	-0.952155
P00371	Sus scrofa	D-amino-acid oxidase	DAO	3.8838	4.11275	3.87895	4.36703	3.8294	3.23198	3.32122	3.36022	3.57513	2.83077	0.000723758	0.750521	0.531131	1.02813	0.520609	1.58012	0.41305	-0.883828	-0.690094	-0.605448	-0.13891	-1.75476
B5APU3	Sus scrofa	Actin-related protein 2	ACTR2	2.33102	2.56448	2.14047	2.06543	2.08379	1.38672	1.95204	1.91953	1.93362	1.4608	0.0267542	0.506499	0.97706	1.634	0.440889	0.229731	0.281399	-1.6801	-0.08935	-0.180816	-0.141182	-1.47164
P80015	Sus scrofa	Azurocidin	AZU1	2.53569	4.39829	3.78166	3.11986	2.56269	0.795179	2.28565	1.93764	0.19407	0.902848	0.000870179	2.05656	0.21223	1.60249	1.14224	0.648265	0.232383	-1.08691	0.0255949	-0.234165	-1.53558	-1.00654
A0A287BMW6	Sus scrofa	NADH:ubiquinone oxidoreductase subunit B11	NDUFB11	-0.967807	-0.923124	-0.623183	-0.505144	-0.730425	-0.602654	-0.534989	-0.125373	-0.27097	-0.331055	0.000875474	-0.376928	-1.4988	-1.33398	-0.227627	0.207771	-0.623195	-0.151902	0.0976864	1.60859	1.07154	0.849913
F1RMW7	Sus scrofa	CD177 molecule	CD177	1.23825	1.66334	0.563275	0.369568	0.790891	-0.600923	0.00642672	-0.333551	0.0831638	-1.2872	0.0151644	1.35148	1.12993	1.61564	0.358716	0.137389	0.618786	-0.971478	-0.27753	-0.665984	-0.189852	-1.75561
CJH_00060	C. jejuni	non-heme iron protein		-2.20323	-1.82896	1.1675	0.0235002	-0.784167	-7.11776	-6.90079	-3.47599	-2.28106	-4.60575	0.00123468	4.1512	0.216522	0.352162	1.43812	1.02352	0.730809	-1.56458	-1.48594	-0.244744	0.188314	-0.654185
CJH_07745	C. jejuni	outer membrane fibronectin-binding protein		-4.97852	-3.96148	-2.47391	-1.45104	-3.10054	-8.5609	-7.311	-6.05988	-4.22573	-4.72459	0.00129329	2.98332	-0.135202	0.332881	1.01752	1.48829	0.729118	-1.78395	-1.2087	-0.632885	0.211265	-0.0183309
F1RW75	Sus scrofa	Desmoplakin	DSP	2.32154	2.08938	2.88638	2.40481	0.964548	1.424	1.22417	2.3412	2.19938	0.417426	0.00838831	0.612099	0.636369	0.33745	1.36361	0.743583	-1.11079	-0.519239	-0.776525	0.661677	0.479082	-1.81522
CJH_08865	C. jejuni	30S ribosomal protein S3		-1.61988	-1.36427	0.616797	-0.00343085	-0.258886	-5.95937	-5.96882	-4.32441	-2.31203	-3.31772	0.00153071	3.85054	0.349076	0.456412	1.28827	1.02784	0.920569	-1.47311	-1.47707	-0.786574	0.058439	-0.363857
A0A286ZXH8	Sus scrofa	Elastase, neutrophil expressed	ELANE	0.995808	1.80661	2.32561	1.93473	1.72656	0.0831009	0.612805	1.76667	0.943791	0.384753	0.00170287	0.99964	-0.348234	0.728464	1.41766	0.898594	0.622163	-1.56025	-0.856838	0.675426	-0.417308	-1.15968
I3LLY3	Sus scrofa	Uncharacterized protein	ACTN1	1.60112	1.77069	1.97985	1.48498	1.39856	1.04671	1.07137	1.32103	1.20432	0.871012	0.00174453	0.544151	0.65521	1.14651	1.7525	0.318732	0.0683535	-0.951019	-0.879572	-0.156259	-0.494399	-1.46006
K7GS73	Sus scrofa	Hexokinase 3	HK3	1.65431	1.48927	1.72433	0.607827	1.22201	0.129932	0.357063	1.03101	-0.167368	-0.00122422	0.00215347	1.06967	1.19483	0.962727	1.29331	-0.276896	0.586859	-0.948986	-0.629558	0.318251	-1.36709	-1.13344
CJH_00580	C. jejuni	peptidoglycan associated lipoprotein	tolB	-3.77086	-2.42801	-2.23297	-2.06573	-3.31503	-6.28488	-5.0765	-7.20615	-5.17408	-6.33115	0.00185327	3.25203	0.328502	1.04269	1.14641	1.23536	0.570934	-1.00855	-0.365884	-1.49852	-0.417784	-1.03316
I3LBA6	Sus scrofa	Transglutaminase 3	TGM3	-1.03285	-0.316807	1.40345	-0.0396728	0.055861	-2.22961	-1.57549	-0.667512	-1.76698	-2.4104	0.00194196	1.744	-0.14771	0.457194	1.91044	0.691312	0.772018	-1.15872	-0.606125	0.160924	-0.767892	-1.31144
A0A287ASX4	Sus scrofa	Vasodilator stimulated phosphoprotein	VASP	0.476196	0.739404	0.486082	-0.0909429	0.218806	0.152854	0.0344083	-0.0646317	-0.463773	-0.375695	0.00198745	0.509277	0.950347	1.6358	0.97609	-0.526609	0.280046	0.108291	-0.200167	-0.458089	-1.49754	-1.26817
A0A287AZZ1	Sus scrofa	Caspase-3	CASP3	-0.0703839	0.682102	-0.209528	0.407402	0.365237	-0.426329	0.373587	-0.480025	-0.167425	-0.0866699	0.00201357	0.392338	-0.278245	1.63945	-0.632851	0.939385	0.831926	-1.18536	0.853208	-1.32221	-0.525553	-0.319749
Q06AS6	Sus scrofa	G protein subunit alpha i2	GNAI2	1.18649	1.59795	1.61205	1.26359	1.34043	0.842431	0.950865	1.23183	0.687545	1.00118	0.00207096	0.45733	0.0493665	1.39858	1.44481	0.302191	0.55415	-1.07884	-0.723275	0.198038	-1.58673	-0.558292
A0A287A6K7	Sus scrofa	Adipocyte plasma membrane associated protein	APMAP	1.33334	1.61029	1.20917	0.656534	0.706716	-0.549452	0.340706	0.356054	-0.75296	-0.274976	0.00209117	1.27934	1.08331	1.42824	0.928653	0.240364	0.302863	-1.26165	-0.152989	-0.133873	-1.51511	-0.9198
F1RRX1	Sus scrofa	Lipocalin 2	LCN2	1.32353	2.209	1.2822	1.05193	0.0419218	-0.323795	0.305185	0.204884	-1.16177	-1.5931	0.000821829	1.69544	0.843162	1.59766	0.807949	0.611742	-0.248875	-0.560496	-0.0245518	-0.110017	-1.27453	-1.64205
F1S9K5	Sus scrofa	Glutamyl-prolyl-tRNA synthetase	EPRS	-0.303011	-0.80207	-0.780672	-0.341242	-1.2966	-0.100103	-0.305977	-0.335805	-0.0247058	-0.829229	0.00218398	-0.385556	0.524884	-0.728872	-0.675113	0.428839	-1.97126	1.03464	0.517433	0.442499	1.22405	-0.797101
CJH_08775	C. jejuni	type II citrate synthase	gltA	-5.13795	-4.65415	-1.462	-2.48358	-1.79136	-7.4397	-7.25951	-4.90368	-3.88032	-3.80908	0.00222718	2.35265	-0.417213	-0.18136	1.37482	0.876802	1.21426	-1.53932	-1.45148	-0.303008	0.195884	0.230617
A0A287AAD5	Sus scrofa	Alpha-1B-glycoprotein	A1BG	0.814568	0.913083	-0.0416531	0.607415	0.0998625	-0.13652	0.206853	-0.49902	-0.110567	-0.344401	0.00224888	0.655386	1.37665	1.58102	-0.399581	0.946913	-0.106006	-0.596383	0.115947	-1.34839	-0.542542	-1.02763
K9IVW2	Sus scrofa	Integrin alpha-X	ITGAX	0.533631	1.00492	0.779831	0.408823	0.454184	-0.632033	0.154015	0.335081	-0.631461	-0.290136	0.00243361	0.849184	0.572468	1.41049	1.01025	0.350541	0.4312	-1.50026	-0.102547	0.219417	-1.49924	-0.892315
I3LQH7	Sus scrofa	Biliverdin reductase B	BLVRB	3.48591	3.30553	2.91685	3.44633	4.75106	4.7856	4.37455	4.64114	4.39861	5.46651	0.00254346	-1.15215	-0.820715	-1.04124	-1.51642	-0.869104	0.726027	0.768249	0.265714	0.591638	0.295133	1.60072
F1RK02	Sus scrofa	Lymphocyte cytosolic protein 1	LCP1	1.9645	2.33982	2.74675	2.18631	1.6247	1.40861	1.61847	1.64811	1.33659	1.14616	0.00255734	0.740825	0.32527	1.07655	1.8911	0.76926	-0.354901	-0.787447	-0.367377	-0.308047	-0.931613	-1.31279
CJH_04270	C. jejuni	glutamate-1-semialdehyde aminotransferase		-4.41589	-4.22353	-1.09462	-2.17407	-2.42139	-6.16903	-7.37751	-3.98316	-6.46297	-6.85433	0.00256487	3.3035	0.0470273	0.135932	1.58199	1.08311	0.968806	-0.763202	-1.32171	0.24702	-0.899045	-1.07992
A0A287AVG1	Sus scrofa	26S proteasome regulatory subunit 8	PSMC5	-1.03891	-0.414946	-1.65869	-1.33595	-1.83674	-1.49385	-0.800315	-2.34206	-1.6042	-2.30846	0.00262468	0.452731	0.721515	1.73434	-0.284513	0.239369	-0.573519	-0.0169484	1.10881	-1.39376	-0.196069	-1.33923
A0A287A113	Sus scrofa	Spectrin beta chain	SPTB	4.0656	3.16429	2.65606	2.6974	3.4709	4.536	4.52697	3.61662	3.97404	4.5922	0.00275607	-1.03832	0.458571	-0.773034	-1.46751	-1.41102	-0.354057	1.10136	1.08902	-0.154937	0.333457	1.17815
CJH_01655	C. jejuni	nucleoside diphosphate kinase	ndk	-2.3488	-3.36092	-1.0006	-2.12168	-2.09978	-5.18855	-5.76898	-6.0667	-7.90974	-6.8023	0.00314495	4.1609	0.809618	0.382388	1.37871	0.905488	0.914731	-0.389081	-0.634092	-0.75976	-1.53774	-1.07027
CJH_00100	C. jejuni	histidine kinase		-4.17725	-3.60552	-2.95876	-4.65906	-3.2874	-6.13242	-6.34883	-4.23909	-8.18261	-6.20297	0.00315717	2.48359	0.480419	0.822845	1.2102	0.191853	1.01337	-0.690577	-0.820189	0.443384	-1.91848	-0.73283
I3LU31	Sus scrofa	Uncharacterized protein	PMAP-23	6.5722	6.85272	6.39963	6.59251	6.48987	5.2726	5.27032	5.79154	4.73469	4.73214	0.00317487	1.42113	0.862471	1.20742	0.650271	0.887453	0.761229	-0.735628	-0.738431	-0.0974868	-1.39708	-1.40022
F1RHW4	Sus scrofa	RAS related	RRAS	-2.27219	-2.36638	-2.1591	-2.21332	-2.08327	-1.97986	-2.21482	-1.97079	-1.99795	-1.71865	0.00318817	-0.242436	-0.929614	-1.43127	-0.327334	-0.616118	0.0765101	0.627223	-0.624104	0.675528	0.530853	2.01832
F1RRP1	Sus scrofa	Myeloperoxidase	MPO	3.26209	3.6635	3.65693	3.09294	3.38621	1.7181	2.30787	2.90304	1.9888	1.94529	0.000937665	1.23971	0.634238	1.17636	1.16749	0.405783	0.801866	-1.45099	-0.654486	0.149319	-1.0854	-1.14417
Q5MJE5	Sus scrofa	Cathepsin D protein (Fragment)		1.48492	1.3031	1.59367	1.26803	1.23941	1.71923	1.49011	1.92559	1.73639	1.50707	0.00362349	-0.29785	-0.187608	-1.00294	0.300094	-1.1602	-1.28854	0.863147	-0.164322	1.78855	0.940074	-0.0882507
CJH_07870	C. jejuni	1-pyrroline-5-carboxylate dehydrogenase		0.816008	0.227067	1.91831	1.91737	1.40445	-0.915912	-0.552964	-0.337675	0.0194748	0.168877	0.00364104	1.58028	0.346491	-0.237365	1.43927	1.43834	0.929846	-1.37048	-1.01066	-0.79723	-0.443165	-0.295053
F1SIX3	Sus scrofa	UTP--glucose-1-phosphate uridylyltransferase	UGP2	0.14806	0.093383	0.785133	0.00843293	-0.490799	-0.549104	-0.429027	-0.380898	-1.01819	-1.03486	0.00368544	0.791259	0.779074	0.681114	1.92045	0.528918	-0.365507	-0.469967	-0.254837	-0.168608	-1.31039	-1.34025
F1RN28	Sus scrofa	Paraspeckle component 1	PSPC1	-2.13134	-1.61892	-2.01253	-2.32229	-2.14018	-6.09802	-6.95031	-4.91147	-5.29402	-4.1416	0.00375812	3.43403	0.833501	1.09541	0.894227	0.735901	0.828983	-1.19395	-1.62958	-0.587483	-0.783014	-0.193989
K7GND3	Sus scrofa	DExH-box helicase 9	DHX9	1.88954	1.9358	1.70481	1.91028	1.45028	1.453	1.58244	1.51384	1.30392	0.966321	0.0039195	0.414239	1.04482	1.19656	0.438852	1.11285	-0.396077	-0.387155	0.0374621	-0.187584	-0.876161	-1.98357
A0A286ZYS2	Sus scrofa	Aspartyl-tRNA synthetase	DARS	-1.6033	-1.94603	-2.02319	-1.70995	-2.16783	-4.89328	-5.66258	-6.99974	-3.77306	-8.06579	0.00392445	3.98883	0.953796	0.810496	0.778235	0.909204	0.717756	-0.421796	-0.743456	-1.30254	0.046583	-1.74827
F1S4D7	Sus scrofa	Uncharacterized protein	LOC100523668	0.281387	-0.240998	-0.0763785	0.0029574	-1.03517	-1.71539	-0.969232	-1.20694	-1.18625	-2.82633	0.00411571	1.36719	1.25813	0.700507	0.876231	0.960919	-0.147243	-0.873351	-0.0768539	-0.330595	-0.308511	-2.05923
Q4A3R3	Sus scrofa	Deleted in malignant brain tumors 1 protein	DMBT1	2.08921	3.30398	3.49428	3.76996	2.03146	0.322669	1.02934	2.67423	2.43403	-0.344056	0.00416378	1.71453	0.00634669	0.892747	1.0316	1.23277	-0.0357931	-1.28267	-0.767023	0.433228	0.257958	-1.76917
F1RGX4	Sus scrofa	Uncharacterized protein	LOC110259958	11.5189	10.5779	10.7277	10.8137	11.5741	12.0191	11.0621	11.8317	11.8965	12.3221	0.00435378	-0.783801	0.139953	-1.4177	-1.16973	-1.02739	0.231255	0.967816	-0.616213	0.657671	0.764881	1.46946
A0A287BGW4	Sus scrofa	Delta-aminolevulinic acid dehydratase	ALAD	-0.124256	-0.75754	-0.325308	-0.651413	0.180385	0.155203	-0.259637	0.589041	0.127007	0.862014	0.00472639	-0.630352	-0.203341	-1.44386	-0.597174	-1.23597	0.393409	0.34408	-0.468533	1.19391	0.288849	1.72863
F1SAL4	Sus scrofa	Meprin A subunit	MEP1B	1.25712	1.72866	1.46373	1.86645	1.96333	1.81314	1.90793	1.9415	2.15901	2.48697	0.00505432	-0.405852	-1.76817	-0.382402	-1.16099	0.0225166	0.307253	-0.134136	0.14443	0.243071	0.882314	1.84611
F1RJX8	Sus scrofa	Coatomer subunit alpha	COPA	1.40773	1.94308	1.68334	2.3937	1.09859	0.45925	1.06806	1.08813	0.88398	0.464236	0.00509999	0.912556	0.255989	1.1194	0.700501	1.84617	-0.242602	-1.27374	-0.291834	-0.259471	-0.588727	-1.2657
A0A286ZZB7	Sus scrofa	Histone cluster 1 H1 family member e	HIST1H1E	5.30243	6.26984	4.18251	4.00922	4.27611	4.34227	4.70351	3.71344	2.949	3.41367	0.00511488	0.983645	1.03953	2.0592	-0.14091	-0.323569	-0.0422549	0.0274739	0.408242	-0.635328	-1.44108	-0.951298
F1RWJ5	Sus scrofa	Importin subunit beta-1	KPNB1	0.308665	0.321392	-0.536001	-0.393719	0.0344351	0.575714	0.394908	-0.339741	-0.226438	0.184396	0.0055959	-0.170813	0.72156	0.754796	-1.48426	-1.1127	0.00541641	1.41895	0.946781	-0.971733	-0.675846	0.397034
B5APU6	Sus scrofa	Actin-related protein 2/3 complex subunit	ARPC1B	0.417092	1.45589	1.06498	0.794651	0.959317	-0.429717	0.107271	0.572829	-0.363858	-0.715388	0.00560463	1.10416	0.0428031	1.48712	0.943611	0.567748	0.796695	-1.13457	-0.387963	0.259334	-1.04301	-1.53176
CJH_03515	C. jejuni	glutamine synthetase	glnA	-1.61322	-2.17106	1.45015	0.518001	-0.713692	-3.66388	-4.74426	-4.44652	-4.26598	-4.4501	0.00567828	3.80819	0.35316	0.105925	1.71085	1.29772	0.75183	-0.555697	-1.03452	-0.902565	-0.822547	-0.90415
F1SB55	Sus scrofa	Peptidase, mitochondrial processing beta subunit	PMPCB	-2.79539	-3.09234	-3.6234	-2.85627	-3.09412	-5.15008	-7.15749	-4.73334	-5.82783	-6.93934	0.00588617	2.86931	1.02711	0.850967	0.535961	0.990994	0.849909	-0.369615	-1.56033	-0.122418	-0.771633	-1.43094
F1SKM0	Sus scrofa	Ubiquinol-cytochrome c reductase core protein 1	UQCRC1	3.76142	4.4549	3.50336	4.46183	3.41379	3.52362	3.68609	2.82226	4.01839	2.57014	0.00599999	0.594959	0.227761	1.35723	-0.19255	1.36852	-0.338428	-0.159553	0.105062	-1.30186	0.646295	-1.71248
F1RPW8	Sus scrofa	Asparaginase like 1	ASRGL1	1.17844	1.53959	1.06155	1.41796	0.799907	0.910605	0.957643	0.852234	0.862433	0.430567	0.00607829	0.396793	0.555816	1.68765	0.189474	1.30648	-0.630522	-0.283591	-0.136173	-0.466528	-0.434564	-1.78804
A0A287A229	Sus scrofa	EH domain containing 1	EHD1	0.667446	0.893539	0.81257	0.785993	0.523196	0.347906	0.691283	0.61314	0.505598	0.442556	0.00618352	0.216452	0.224172	1.51966	1.05571	0.903429	-0.602365	-1.60675	0.360756	-0.0869958	-0.703198	-1.06442
A0A287B0S5	Sus scrofa	Serine/threonine-protein phosphatase 2A 56 kDa regulatory subunit	PPP2R5A	-2.58883	-1.22141	-2.41463	-2.41034	-2.03528	-4.87124	-2.83191	-6.79212	-7.50134	-6.50887	0.00635455	3.567	0.581353	1.17961	0.657565	0.659444	0.823534	-0.417231	0.475002	-1.25764	-1.56793	-1.13371
F1RKM0	Sus scrofa	Lamin B1	LMNB1	0.743008	0.793033	0.183886	0.00509794	-0.260466	0.0551517	-0.160302	-0.0402249	-0.550393	-1.06337	0.00649868	0.64474	1.4005	1.4912	0.386798	0.0626508	-0.418822	0.153399	-0.237223	-0.0195204	-0.944467	-1.87451
F1RY92	Sus scrofa	Serine and arginine rich splicing factor 3	SRSF3	0.799361	1.15203	0.899971	0.970329	0.510766	0.576542	0.519737	0.656475	0.494579	0.108488	0.00650471	0.395327	0.439175	1.62572	0.777675	1.01439	-0.531793	-0.310492	-0.501612	-0.0415621	-0.586254	-1.88525
F1RIF8	Sus scrofa	6-phosphogluconate dehydrogenase, decarboxylating	PGD	1.65471	1.99452	1.81291	1.75113	2.14277	1.28385	1.27075	1.56707	1.35795	1.46305	0.00659959	0.482673	0.0833535	1.22362	0.614217	0.406898	1.7211	-1.16112	-1.20508	-0.210742	-0.912472	-0.559779
K9IVQ3	Sus scrofa	Non-POU domain containing octamer binding	NONO	0.64301	1.12215	0.519905	0.442306	-0.0848669	0.270476	0.287648	0.235302	-0.0443176	-0.530288	0.0067	0.484737	0.793271	1.85831	0.519631	0.347143	-0.824661	-0.0348009	0.00336888	-0.112986	-0.734527	-1.81475
Q6QAP7	Sus scrofa	40S ribosomal protein S17	RPS17	-0.923278	-0.39747	-0.948512	-0.533281	-1.10302	-1.55663	-1.96801	-1.84576	-1.50615	-3.03985	0.00735737	1.20217	0.586059	1.25754	0.553835	1.0841	0.356516	-0.222762	-0.748108	-0.591994	-0.158294	-2.11689
CJH_01420	C. jejuni	chemotaxis protein A		-1.10642	-1.78545	1.10315	0.402301	0.327563	-3.79935	-5.9035	-4.30004	-1.0396	-5.04602	0.00788927	3.80593	0.406056	0.132605	1.29586	1.01362	0.983526	-0.678401	-1.52576	-0.880033	0.432963	-1.18044
P50828	Sus scrofa	Hemopexin	HPX	1.75028	2.24362	1.20973	1.44317	1.94455	1.15699	1.90134	0.949052	1.27374	1.49932	0.00790065	0.362179	0.518471	1.71878	-0.796694	-0.228722	0.991146	-0.925005	0.886027	-1.43093	-0.640957	-0.0921158
CJH_08145	C. jejuni	chemotaxis protein		1.54464	0.853489	2.98635	2.52347	2.60704	-1.25555	-2.54029	-2.84433	0.842322	-2.68393	0.00801643	3.79935	0.57593	0.279167	1.19496	0.996219	1.0321	-0.626402	-1.17804	-1.30859	0.274372	-1.23972
D3K5N7	Sus scrofa	ELAV-like protein	ELAVL1	-0.996378	-0.992958	-1.22249	-1.13585	-1.86137	-0.795794	-0.593922	-0.818875	-1.02595	-1.58234	0.00806627	-0.278434	0.281215	0.290268	-0.317447	-0.0880603	-2.00893	0.812281	1.34676	0.751171	0.20292	-1.27017
CJH_04050	C. jejuni	7-alpha-hydroxysteroid dehydrogenase		-2.88466	-4.42248	-1.01281	-2.02025	-0.629581	-5.82788	-5.32598	-5.10929	-4.09285	-3.89854	0.00819966	2.65695	0.351126	-0.495518	1.38166	0.827023	1.59265	-1.26926	-0.992938	-0.87364	-0.314042	-0.207067
F1RVA0	Sus scrofa	Histone H3	LOC110261664	7.15114	7.15235	6.49685	6.45993	6.31459	6.22625	6.50593	6.33512	5.69651	5.71141	0.00823897	0.619928	1.52129	1.52378	0.187258	0.111975	-0.184351	-0.364471	0.205772	-0.142502	-1.44457	-1.41418
F1RIP6	Sus scrofa	Nucleobindin 1	NUCB1	-2.11044	-2.52621	-1.71248	-1.99057	-2.67163	-1.43678	-1.89742	-1.3571	-1.76504	-1.82275	0.00834141	-0.546448	-0.430198	-1.41619	0.513583	-0.145911	-1.76104	1.16741	0.074996	1.35637	0.388923	0.252062
I3LQ79	Sus scrofa	Major vault protein	MVP	3.99253	3.92507	3.64499	4.71361	4.65392	2.9565	3.58295	3.06596	3.07726	3.62745	0.0141784	0.924002	0.434781	0.325548	-0.127976	1.60241	1.50576	-1.24284	-0.228441	-1.06558	-1.04728	-0.156385
A0A287A703	Sus scrofa	Uncharacterized protein	LOC100512795	1.96098	1.55594	1.85869	1.72146	0.644116	1.08707	1.32749	1.46385	1.00013	-0.170237	0.00846999	0.606578	1.11425	0.483958	0.955081	0.741528	-0.934991	-0.245692	0.128451	0.340648	-0.380982	-2.20225
A0A287AG70	Sus scrofa	Glutathione peroxidase	GPX1	1.99289	1.35908	0.498197	0.384805	2.05551	2.40431	1.97167	1.75725	1.35526	2.58238	0.00848492	-0.756077	0.481916	-0.374251	-1.53715	-1.69033	0.566502	1.03767	0.453247	0.163603	-0.379409	1.2782
F1SKQ0	Sus scrofa	DEAD-box helicase 17	DDX17	0.954046	1.33347	0.493639	0.695785	0.68515	0.188737	0.501582	0.361866	0.104305	-0.131989	0.00873476	0.627518	1.01933	1.90765	-0.0585777	0.414689	0.38979	-0.772418	-0.0399807	-0.367085	-0.970091	-1.52331
A0A287A4F2	Sus scrofa	Splicing factor proline and glutamine rich	SFPQ	-0.573489	0.329645	-0.62518	-0.341574	-0.690456	-1.00152	-0.716232	-0.910239	-1.2512	-1.57125	0.0088038	0.709877	0.313298	2.06358	0.213121	0.762752	0.0866163	-0.516231	0.0366616	-0.339324	-1.0001	-1.62037
F1S6S9	Sus scrofa	Proteinase 3	PRTN3	1.44045	1.6861	1.22986	0.931849	1.14165	0.726645	0.450502	0.417817	0.0484242	-0.208059	0.00129822	0.998917	1.06911	1.47074	0.724818	0.237594	0.580608	-0.097898	-0.549368	-0.602805	-1.20673	-1.62606
A0A287BAC5	Sus scrofa	Capping actin protein, gelsolin like	CAPG	-2.0691	-1.88896	-1.97773	-2.13328	-1.64245	-2.75376	-2.9548	-2.34133	-2.47459	-2.30434	0.00913086	0.623461	0.463619	0.915219	0.692673	0.302725	1.53321	-1.25278	-1.75678	-0.21885	-0.552916	-0.12611
F1SL24	Sus scrofa	Tetraspanin	CD9	-0.00556926	-0.123677	-0.217443	-0.369506	-0.0598059	-1.12336	-1.10833	-0.64778	-0.890069	-1.51784	0.00916476	0.902277	1.13259	0.909931	0.733159	0.446484	1.03034	-0.974713	-0.946376	-0.0781266	-0.534897	-1.71839
D0G0C9	Sus scrofa	T-complex protein 1 subunit eta	CCT7	0.238761	0.396436	0.134992	0.247518	0.155402	-0.0881313	0.256057	0.0478524	0.00310335	-0.026991	0.00918676	0.196244	0.672921	1.71049	-0.00992416	0.730542	0.124386	-1.47816	0.78673	-0.583337	-0.877803	-1.07584
F1SK95	Sus scrofa	Uncharacterized protein	CPOX	-0.656095	-0.477721	-0.888707	-0.286387	-0.670843	-0.99886	-0.648171	-1.06966	-0.822315	-1.10791	0.00946781	0.333432	0.40293	1.07733	-0.476539	1.80074	0.34717	-0.893011	0.432888	-1.16069	-0.225523	-1.3053
CJH_04600	C. jejuni	ABC transporter ATP-binding protein		-1.9215	-2.13081	-1.05961	-1.5442	-1.5918	-5.54219	-3.81253	-6.2994	-3.28837	-4.65921	0.00961236	3.07075	0.688717	0.574618	1.15853	0.894381	0.868437	-1.28493	-0.342087	-1.69769	-0.0563664	-0.803615
I3L651	Sus scrofa	Fibrinogen beta chain	FGB	5.41299	6.03542	4.92237	3.60632	3.87249	4.16433	4.2515	4.03216	3.05556	1.77366	0.00971392	1.31448	1.08299	1.60139	0.674367	-0.421731	-0.200045	0.0430191	0.115617	-0.0670635	-0.880447	-1.9481
F1SKJ5	Sus scrofa	Eukaryotic translation initiation factor 3 subunit D	EIF3D	-1.52413	-1.40994	-2.20293	-1.5094	-1.9401	-4.52201	-2.0105	-6.66187	-4.86841	-5.57967	0.00973401	3.01119	0.86093	0.918803	0.516916	0.868394	0.650117	-0.658388	0.614436	-1.74286	-0.83394	-1.19441
A0A287A7D4	Sus scrofa	Uncharacterized protein	C4BPA	-0.963477	1.92021	-0.445893	-0.421358	-2.03141	-2.05892	-0.592783	-1.98557	-1.81057	-2.67077	0.00981949	1.43534	0.107508	2.28192	0.497785	0.516286	-0.697754	-0.718495	0.387024	-0.66319	-0.531229	-1.17985
K9IW69	Sus scrofa	Calcium-transporting ATPase	ATP2A3_tv1	-0.849988	-0.991652	-0.842139	-1.79749	-1.44067	-6.49719	-6.72346	-1.5322	-7.01323	-5.96673	0.00982061	4.36217	0.908417	0.857258	0.911252	0.566246	0.695104	-1.13096	-1.21267	0.66205	-1.31731	-0.939389
A0A287BIV4	Sus scrofa	Proteasome subunit alpha type	PSMA4	-0.422657	0.270947	-0.321256	-0.559892	-0.748958	-0.936684	-0.716315	-1.4097	-1.14242	-1.0397	0.00986329	0.692601	0.585816	2.03694	0.797964	0.2987	-0.0968544	-0.489605	-0.0285599	-1.47923	-0.920038	-0.70513
F1SHL9	Sus scrofa	Pyruvate kinase	PKM	5.38371	5.40551	5.32372	5.42842	5.29387	5.14504	5.22623	5.22708	5.17184	5.22046	0.0100527	0.168914	1.01276	1.2311	0.411966	1.4606	0.112988	-1.37759	-0.564421	-0.555923	-1.10918	-0.622291
A0A286ZVT2	Sus scrofa	Uncharacterized protein		4.93988	5.12535	4.13643	3.95239	3.88369	3.45351	4.78681	2.62111	3.22972	2.47992	0.0101262	1.09333	1.1655	1.36583	0.297636	0.098844	0.0246425	-0.440028	1.00016	-1.33916	-0.68176	-1.49167
F1RYY6	Sus scrofa	Transaldolase	TALDO1	1.8137	1.93852	2.02132	1.82635	1.54169	1.57952	1.58692	1.34565	1.59427	1.17732	0.0101323	0.371579	0.653066	1.12928	1.44518	0.701346	-0.384717	-0.240383	-0.212131	-1.13266	-0.184107	-1.77487
I3LRS5	Sus scrofa	Aldehyde dehydrogenase 1 family member A1	ALDH1A1	3.30369	3.2351	3.12382	3.42089	3.55032	3.02571	2.86015	2.97558	2.79065	3.00568	0.010636	0.395211	0.712077	0.432224	-0.0217765	1.19023	1.71829	-0.422075	-1.09753	-0.626573	-1.38108	-0.503789
A0A287B4Y3	Sus scrofa	Carboxypeptidase O	CPO	1.01487	1.41217	0.673318	1.42334	1.70816	1.84643	1.71788	1.49255	1.66484	2.32157	0.0106806	-0.56228	-1.13445	-0.255252	-1.8903	-0.23053	0.399775	0.705746	0.421284	-0.0773726	0.303894	1.75721
CJH_03790	C. jejuni	ferric enterobactin uptake receptor		-5.67955	-4.54781	-2.41291	-4.977	-2.10203	-7.14568	-7.09064	-4.21912	-6.71732	-6.51879	0.0111031	2.39445	-0.292984	0.322808	1.48443	0.0892818	1.65359	-1.09073	-1.06077	0.501653	-0.857652	-0.749628
F1SI48	Sus scrofa	Erythrocyte membrane protein band 4.2	EPB42	1.09634	0.55121	-0.359996	-0.00264388	0.851667	1.70435	2.65359	0.777897	1.23904	1.58319	0.0114493	-1.1643	0.100209	-0.528609	-1.57971	-1.1675	-0.182022	0.801568	1.89654	-0.267118	0.26482	0.661815
F1RXC2	Sus scrofa	Carbonic anhydrase 2	CA2	3.49736	2.34263	2.00961	2.258	3.21092	4.18387	2.75941	3.56549	4.07717	4.62015	0.0116354	-1.17752	0.274139	-1.01847	-1.39124	-1.1132	-0.0465012	1.04261	-0.55192	0.350406	0.923182	1.53099
CJH_05325	C. jejuni	inosine 5'-monophosphate dehydrogenase		-3.23056	-3.18724	-0.353615	-0.0660663	-1.05848	-5.12625	-3.98277	-2.27912	-2.58606	-4.93412	0.0118488	2.20247	-0.309877	-0.285472	1.31063	1.4726	0.913601	-1.37766	-0.733576	0.226045	0.0531538	-1.26944
A0A287A042	Sus scrofa	Uncharacterized protein	MGAM	4.53942	4.92293	4.80773	5.11684	5.47629	4.96773	5.26862	5.44139	5.46742	6.49518	0.0119638	-0.555432	-1.32505	-0.610263	-0.824973	-0.248853	0.421097	-0.526749	0.0340469	0.356052	0.404574	2.32011
CJH_06920	C. jejuni	fumarate hydratase	fumC	-1.32731	-1.78338	0.673068	-0.509311	-0.363033	-5.24536	-5.99577	-6.39646	-1.5536	-6.10858	0.0121791	4.39796	0.557784	0.391916	1.28531	0.855286	0.908487	-0.867186	-1.14011	-1.28584	0.475483	-1.18114
Q29376	Sus scrofa	Calmodulin (Fragment)		1.56316	1.53768	0.460962	0.526712	2.52058	2.28389	1.63757	1.30459	1.41569	3.60587	0.0122246	-0.7277	-0.131242	-0.15853	-1.31197	-1.24154	0.894404	0.640844	-0.0515308	-0.408235	-0.28922	2.05702
CJH_04595	C. jejuni	amino acid ABC transportersubstrate-bindingprotein		-0.0325823	-0.357942	1.7432	1.46727	0.460115	-1.71162	-4.20743	-3.09821	-4.28693	-8.16434	0.0122981	4.94972	0.572175	0.467956	1.14099	1.05261	0.729995	0.0343464	-0.76511	-0.409804	-0.790573	-2.03258
CJH_02710	C. jejuni	2-oxoglutarate ferredoxin oxidoreductasesubunitalpha	oorD	-1.66114	-2.68278	0.18257	0.123438	-1.15455	-6.25308	-3.43249	-6.10676	-3.98347	-4.74886	0.0127422	3.86644	0.558136	0.123047	1.34333	1.31814	0.773883	-1.39745	-0.196232	-1.33513	-0.430881	-0.75684
A0A287AN90	Sus scrofa	Uncharacterized protein	MMP9	-1.41637	-0.750987	-0.71573	-1.4334	-1.30478	-5.64804	-1.97848	-2.01995	-5.38609	-5.34393	0.0128518	2.95104	0.585923	0.915367	0.932823	0.577494	0.641172	-1.50925	0.307613	0.287084	-1.37955	-1.35868
CJH_01765	C. jejuni	chemotaxis protein CheY		-3.20391	-4.07199	-0.236336	-1.05694	-2.08807	-4.30072	-7.43604	-5.93913	-4.39093	-4.56075	0.0130885	3.19406	0.241375	-0.158062	1.60686	1.22927	0.754808	-0.263305	-1.70598	-1.0172	-0.304814	-0.382954
A0A287B5V1	Sus scrofa	60S ribosomal protein L3	RPL3	-0.806777	-0.619406	-1.17492	-1.06985	-1.13124	-0.595168	-0.571764	-0.921799	-0.963146	-0.980731	0.0135612	-0.153918	0.341424	1.17545	-1.29725	-0.829586	-1.10285	1.28334	1.38752	-0.170563	-0.354607	-0.432886
I3L945	Sus scrofa	Ubiquitin specific peptidase 14	USP14	-1.14279	-1.29402	-1.41102	-2.03138	-1.50894	-0.744255	-0.369567	-1.08301	-0.854643	-0.221788	0.0139416	-0.822977	-0.141216	-0.419853	-0.635428	-1.77839	-0.81583	0.593056	1.2834	-0.0310787	0.389673	1.55567
CJH_08835	C. jejuni	50S ribosomal protein L5	rpsN	-2.29353	-1.97104	0.141827	-0.658171	-0.599909	-7.46166	-3.74546	-5.69568	-6.21121	-2.14581	0.01396	3.9758	0.294996	0.418463	1.22737	0.921093	0.943399	-1.68361	-0.26087	-1.00751	-1.20488	0.351552
I3LK24	Sus scrofa	AP-2 complex subunit alpha	AP2A1	-0.442822	-0.320561	-0.312133	0.120551	-0.447602	-0.548409	-0.629913	-0.618718	-0.503145	-0.861146	0.0140142	0.351753	0.0524023	0.524613	0.557163	2.22832	0.0339398	-0.355407	-0.670197	-0.626962	-0.180584	-1.56329
CJH_00365	C. jejuni	hypothetical protein		-4.87948	-3.12605	-0.711318	-2.05294	-1.76035	-5.59206	-4.38099	-4.19	-4.20719	-4.41526	0.0140318	2.05107	-0.864162	0.259977	1.80808	0.947958	1.13554	-1.321	-0.544575	-0.422127	-0.433152	-0.566543
A0A287AP66	Sus scrofa	Uncharacterized protein	RPL12	-0.115365	-0.299598	-0.534917	-0.509535	-0.207454	-0.6537	-0.808399	-0.812943	-1.62052	-1.321	0.0140514	0.709939	1.19574	0.811268	0.320183	0.373153	1.00356	0.0722962	-0.250544	-0.260027	-1.94535	-1.32028
I3LL55	Sus scrofa	Proteasome 26S subunit, non-ATPase 3	PSMD3	0.490433	0.0929726	0.116359	0.300936	-0.300913	0.244276	-0.0966631	0.0399781	-0.0809081	-0.432731	0.0174123	0.205167	1.63122	0.200181	0.284381	0.948947	-1.21799	0.744944	-0.482596	0.00937625	-0.42587	-1.69259
I3LSD3	Sus scrofa	60S ribosomal protein L13	RPL13	0.0561536	0.48398	0.687063	0.363029	0.022572	-0.535333	0.0334745	-0.315014	-0.328321	-0.131145	0.0143477	0.577827	0.0582801	1.16606	1.69191	0.852883	-0.028674	-1.47328	-0.000443776	-0.902796	-0.937252	-0.426699
A0A287BQK0	Sus scrofa	Uncharacterized protein	RPS25	-1.0413	-0.817417	-1.50505	-1.36235	-1.39701	-1.47894	-1.51594	-1.6354	-2.13491	-1.76442	0.0143545	0.481295	1.16798	1.78475	-0.109581	0.283529	0.188057	-0.0376469	-0.139574	-0.468677	-1.84474	-0.824095
CJH_08010	C. jejuni	UTP--glucose-1-phosphate uridylyltransferase		-4.54242	-4.76484	-1.22529	-2.08557	-1.71714	-6.42227	-5.08185	-3.36079	-3.88415	-4.83484	0.0146781	1.84973	-0.448703	-0.58168	1.53451	1.02017	1.24044	-1.57261	-0.771214	0.257758	-0.0551459	-0.623535
CJH_01230	C. jejuni	50S ribosomal protein L20		-6.3413	-5.30592	-3.44096	-4.22331	-2.74554	-7.44599	-6.34637	-5.22251	-5.34035	-5.89436	0.0150239	1.63851	-0.780201	-0.0528672	1.25723	0.707643	1.74575	-1.55622	-0.783765	0.00572695	-0.0770531	-0.466236
F1SFF8	Sus scrofa	Alpha-1,4 glucan phosphorylase	PYGL	2.60031	2.81791	2.92881	2.61511	2.53886	2.2413	2.29685	2.53274	2.41573	2.27251	0.00324221	0.348376	0.324754	1.2758	1.76053	0.389417	0.0561395	-1.24438	-1.0016	0.0293854	-0.482038	-1.10801
A0A287AKC0	Sus scrofa	Ribosomal protein S5	RPS5	-1.9376	-1.14476	-1.5596	-1.79534	-2.11427	-2.11628	-1.62932	-1.95429	-1.94748	-2.28826	0.0153014	0.276814	-0.267421	2.118	0.869869	0.160597	-0.798936	-0.804995	0.660103	-0.317631	-0.297147	-1.32244
A0A287APZ8	Sus scrofa	Superoxide dismutase	SOD2	1.8115	2.43932	2.50538	2.08036	0.940265	1.63025	1.80541	1.96012	1.89662	0.602829	0.0153054	0.376321	0.0741703	1.12533	1.23593	0.524327	-1.38456	-0.229313	0.063972	0.322996	0.216679	-1.94954
A0A2C9F3G4	Sus scrofa	Signal transducer and activator of transcription	STAT3	0.0465764	0.311769	0.168186	0.211573	-0.0928008	-0.446975	-0.117748	0	0.00569269	-0.801001	0.0154613	0.401067	0.356791	1.15831	0.724343	0.855477	-0.0644616	-1.13492	-0.139861	0.216019	0.233225	-2.20492
A0A287ANL7	Sus scrofa	Erythrocyte membrane protein band 4.1	EPB41	1.30343	0.0755784	-0.638382	-0.642886	0.786599	1.54256	1.22576	0.36817	0.483549	1.17938	0.0155877	-0.783015	0.93554	-0.627204	-1.53589	-1.54162	0.277742	1.23988	0.83668	-0.254811	-0.107963	0.777652
A0A286ZLR0	Sus scrofa	Uncharacterized protein		0.714981	3.22741	2.19056	2.46	1.0486	-6.35514	2.11284	-7.70092	-6.18189	-3.51518	0.0160984	6.25637	0.449662	1.03965	0.796169	0.859441	0.528005	-1.2106	0.777919	-1.52663	-1.16992	-0.543699
A0A287BSC3	Sus scrofa	Alkaline phosphatase	ALPL	-2.98127	-2.06598	-2.7012	-3.29139	-2.08047	-3.99937	-3.58494	-3.55114	-3.61363	-4.07863	0.0164446	1.14148	0.29556	1.56246	0.683213	-0.133689	1.5424	-1.11364	-0.540011	-0.493217	-0.579722	-1.22334
F1RQP0	Sus scrofa	Uncharacterized protein	PRDX5	3.05322	2.97906	3.15638	3.31745	2.46408	2.59177	2.41743	3.1415	2.9209	1.92622	0.0164863	0.394472	0.592066	0.420825	0.830252	1.20216	-0.768243	-0.473396	-0.875961	0.795903	0.286536	-2.01014
CJH_08015	C. jejuni	acetyl-CoA synthetase		-3.27372	-3.96566	-0.881896	-1.54931	-2.70772	-5.9877	-6.08008	-3.75462	-6.53225	-3.49866	0.0165764	2.695	0.288623	-0.0748566	1.54504	1.19445	0.585939	-1.13703	-1.18556	0.0360074	-1.42308	0.170462
A0A286ZP69	Sus scrofa	RAB7A, member RAS oncogene family	RAB7A	0.316825	0.236805	0.118517	0.0761479	0.167766	0.189487	0.214203	0.0554383	0.0313835	0.138196	0.0377687	0.0574708	1.83096	0.928499	-0.405552	-0.883393	0.14987	0.394847	0.673589	-1.11696	-1.38824	-0.183621
A0A286ZU91	Sus scrofa	Vacuolar protein sorting-associated protein 35	VPS35	-0.209584	0.357332	0.0054706	0.0868353	0.175721	-0.586793	0.242467	-0.203818	-0.547116	-0.336711	0.0177602	0.369549	-0.329859	1.40221	0.327187	0.575776	0.847344	-1.48233	1.05127	-0.312241	-1.3611	-0.718261
I3LCA3	Sus scrofa	PDZ domain containing 1	PDZK1	2.09206	2.56808	2.23844	2.80215	2.66793	2.71537	2.84727	2.80819	2.86998	3.29383	0.0178212	-0.433195	-1.77217	-0.362111	-1.33857	0.33122	-0.0663437	0.0741811	0.464883	0.349111	0.532143	1.78766
CJH_08875	C. jejuni	30S ribosomal protein S19		-4.93248	-5.25557	-4.75795	-3.06663	-2.22566	-5.25569	-7.11735	-5.47293	-4.00127	-3.74041	0.0179597	1.06987	-0.253264	-0.48713	-0.126928	1.09732	1.70605	-0.487214	-1.83476	-0.64446	0.420783	0.609604
CJH_03200	C. jejuni	ketol-acid reductoisomerase		-1.5212	-2.01486	0.62396	-0.234649	0.336705	-5.44637	-5.43256	-5.90825	-0.797585	-5.63142	0.0182173	4.08123	0.400474	0.217661	1.19488	0.876913	1.0885	-1.0531	-1.04799	-1.22415	0.668446	-1.12163
K7GR72	Sus scrofa	Anion exchange protein	SLC4A1	5.72797	3.9314	3.38839	4.02869	4.06484	6.03005	6.15529	4.57987	5.01788	5.27719	0.0184155	-1.1838	0.938949	-0.91924	-1.48087	-0.818606	-0.781223	1.25139	1.38092	-0.24853	0.204503	0.472709
A0A286ZXU2	Sus scrofa	Uncharacterized protein	FLNA	0.965743	0.689755	1.22716	0.466302	0.942563	-0.276	0.0762959	0.643754	0.181462	-0.50004	0.0187186	0.83321	0.931477	0.440914	1.39614	0.0437307	0.890275	-1.2757	-0.649498	0.359148	-0.462568	-1.67392
A0A287AIQ8	Sus scrofa	ATPase H+ transporting V1 subunit E1	ATP6V1E1	-2.39145	-2.23796	-2.1915	-2.14472	-2.51101	-2.59514	-2.81889	-2.51698	-2.94595	-2.7599	0.0187405	0.432043	0.436794	0.99597	1.16522	1.33567	0.00123766	-0.305247	-1.12038	-0.0205148	-1.58328	-0.905473
F1RNB8	Sus scrofa	Spectrin alpha, erythrocytic 1	SPTA1	3.66878	1.18972	0.669094	2.37636	2.38869	3.96206	4.57205	3.70845	4.0427	4.42114	0.0189689	-2.08275	0.416055	-1.39703	-1.7778	-0.529172	-0.520156	0.630544	1.07667	0.445067	0.689523	0.966296
A1XQU3	Sus scrofa	60S ribosomal protein L14	RPL14	0.110413	0.478099	-0.171321	0.372766	-0.406023	-0.455617	0.0475167	-0.16684	-0.188511	-1.04699	0.0193206	0.438874	0.575568	1.41183	-0.0652085	1.17226	-0.599016	-0.711812	0.432516	-0.0550162	-0.104306	-2.05682
A0A287BCE6	Sus scrofa	Uncharacterized protein	FCGBP	2.685	3.6147	2.84155	3.43349	2.32946	2.51387	2.69513	2.20378	3.16357	1.80318	0.0194182	0.50494	-0.0774206	1.5822	0.20204	1.25872	-0.7121	-0.382912	-0.0593508	-0.936468	0.776871	-1.65158
B0FWK5	Sus scrofa	Ribosomal protein L5	RPL5	0.032658	0.645455	0.0031357	0.410478	0.216342	-0.253165	0.270104	-0.0148823	-0.0905821	-0.104101	0.0194717	0.300139	-0.290237	1.96435	-0.398855	1.09983	0.385569	-1.34183	0.583369	-0.465146	-0.743659	-0.793398
I3LN42	Sus scrofa	GC, vitamin D binding protein	GC	2.26577	2.16953	1.27361	1.18444	1.17892	0.971152	1.87002	0.553826	0.785429	-0.107759	0.0195625	0.799921	1.42756	1.29686	0.0802775	-0.0408116	-0.0483094	-0.330441	0.890159	-0.897137	-0.582638	-1.79552
P17741	Sus scrofa	High mobility group protein B2	HMGB2	-0.724227	-0.406291	-0.736003	-0.977994	-0.82815	-1.52319	-1.7594	-1.26772	-1.55235	-2.8311	0.0196017	1.05222	0.764661	1.21788	0.747875	0.402915	0.616518	-0.374268	-0.710977	-0.0100873	-0.415828	-2.23869
F2Z5B1	Sus scrofa	Leukocyte elastase inhibitor	SERPINB1	4.56357	3.85321	5.57078	4.19925	5.22439	3.5902	3.51516	4.89292	3.09734	3.2904	0.0196913	1.00504	0.450258	-0.383	1.63172	0.0229017	1.2254	-0.691515	-0.779535	0.836584	-1.26964	-1.04317
A0A287ALZ4	Sus scrofa	Actin-related protein 2/3 complex subunit 3	ARPC3	1.04448	0.840438	0.843833	0.728003	0.845124	0.806581	0.586773	0.769026	0.542884	0.366658	0.0203695	0.245991	1.59967	0.536825	0.554511	-0.0488422	0.561233	0.360465	-0.784507	0.164844	-1.01312	-1.93108
C5I4T6	Sus scrofa	Phosphoenolpyruvate carboxykinase 2	PCK2	2.57998	3.01199	2.77498	2.92035	2.29039	2.54433	2.57013	2.59743	2.58544	1.93679	0.0204258	0.26871	-0.00394102	1.41037	0.634445	1.11035	-0.951989	-0.120624	-0.0361887	0.0532115	0.0139398	-2.10957
A0A287AEA5	Sus scrofa	Aldehyde dehydrogenase family 16 member A1	ALDH16A1	-2.23944	-2.76245	-2.33771	-2.23707	-3.03253	-1.87589	-2.15712	-1.97664	-2.12628	-2.20487	0.0204374	-0.453677	0.158693	-1.33508	-0.121983	0.165462	-2.10643	1.197	0.393786	0.909246	0.48188	0.257419
A0A287AUH8	Sus scrofa	Nitric oxide synthase	NOS2	0.169481	0.366147	0.00293681	1.23102	-0.485949	-4.46195	-0.879106	-0.909663	-1.74785	-3.1107	0.0204786	2.47858	0.671369	0.785978	0.574313	1.28999	0.289409	-2.02766	0.0602916	0.0424842	-0.445982	-1.2402
CJH_07935	C. jejuni	bilirubin oxidase		-4.6965	-3.35335	-3.06076	-3.98374	-2.68373	-5.63916	-3.41236	-4.50757	-4.70718	-3.80686	0.0209179	0.859011	-0.787551	0.699418	1.02334	0.00152957	1.44073	-1.83115	0.634085	-0.578394	-0.79937	0.197352
A0A2C9F3D9	Sus scrofa	Vimentin	VIM	2.35019	2.56753	2.23696	1.15488	1.43396	0.287007	0.65611	0.968777	0.919873	0.645407	0.0215371	1.25327	1.28683	1.55885	1.1451	-0.209254	0.140039	-1.29551	-0.833535	-0.442192	-0.503402	-0.846931
F1RGE3	Sus scrofa	NADH dehydrogenase [ubiquinone] 1 alpha subcomplex subunit 2	NDUFA2	-0.338816	-0.264666	0.186516	0.0107732	0.109887	-0.590653	-0.306039	-0.116324	-0.501847	-0.41891	0.0222045	0.327493	-0.44198	-0.158988	1.56294	0.892222	1.27049	-1.40311	-0.316887	0.407157	-1.06418	-0.747658
F2Z4Y1	Sus scrofa	Tyrosine 3-monooxygenase/tryptophan 5-monooxygenase activation protein eta	YWHAH	0.313388	0.244216	-0.730205	-0.732946	-0.830413	-0.253731	-0.437725	-0.820407	-0.931234	-1.3149	0.0225761	0.404407	1.66224	1.52898	-0.348348	-0.35363	-0.54141	0.569628	0.215145	-0.522132	-0.735651	-1.47482
F1SKH6	Sus scrofa	Phosphatidylinositol-5-phosphate 4-kinase type 2 gamma	PIP4K2C	-2.18362	-2.17669	-1.9963	-2.22123	-2.59298	-2.05329	-1.81843	-1.90681	-2.11701	-2.32041	0.0226683	-0.190973	-0.204656	-0.173078	0.648327	-0.375931	-2.06868	0.388831	1.45827	1.05582	0.0986372	-0.827541
A8U4R4	Sus scrofa	Transketolase	tkt	4.30937	4.90415	4.11465	4.05277	3.70077	3.63219	3.87857	2.72376	3.40153	3.59593	0.022804	0.769945	0.823198	1.8475	0.487845	0.381292	-0.224919	-0.343011	0.0812846	-1.90748	-0.740252	-0.405458
F1RII7	Sus scrofa	Hemoglobin subunit beta	HBB	11.2509	10.6478	10.6799	10.7873	12.0555	12.2017	10.8136	12.04	12.3895	12.6316	0.0230007	-0.930993	-0.379655	-1.14557	-1.10476	-0.968395	0.64227	0.827937	-0.934995	0.622644	1.06653	1.374
A0A286ZYY8	Sus scrofa	MYB binding protein 1a	MYBBP1A	-1.80737	-1.78505	-1.46709	-1.22728	-1.88015	-2.04324	-1.92817	-1.59975	-1.78839	-2.21738	0.0233408	0.281998	-0.115886	-0.0374859	1.07972	1.92233	-0.371609	-0.94465	-0.540332	0.613612	-0.0492057	-1.55649
CJH_00735	C. jejuni	chemotaxis protein		-1.06872	-1.92699	0.600327	-0.307937	0.947902	-3.02379	-4.30633	-3.31648	-0.516123	-3.05638	0.0236938	2.49274	0.294623	-0.183627	1.22466	0.718553	1.41834	-0.794792	-1.50946	-0.957887	0.602546	-0.812955
CJH_07735	C. jejuni	Pyruvate-flavodoxin oxidoreductase		1.42994	-0.17039	3.9456	3.16667	2.60143	-0.131202	-1.63481	-1.48003	1.14963	-2.37428	0.023802	3.08879	0.36072	-0.379671	1.52458	1.16422	0.902707	-0.36154	-1.05718	-0.98557	0.231035	-1.3993
F1SFI5	Sus scrofa	Uncharacterized protein	HRG	2.60908	2.33386	0.734222	1.07428	0.363505	2.08868	1.90645	0.571318	1.02311	-0.0293943	0.0238229	0.310958	1.48103	1.1772	-0.588728	-0.213315	-0.997983	0.906528	0.705364	-0.768568	-0.269806	-1.43173
CJH_00770	C. jejuni	thioredoxin		0.0258297	-0.106078	3.23627	1.76872	1.87569	-4.1609	-4.51555	-2.97219	1.99954	-4.25993	0.0240982	4.14189	0.245926	0.201892	1.31766	0.827748	0.863457	-1.15171	-1.2701	-0.754891	0.904802	-1.18477
F2Z594	Sus scrofa	High mobility group protein B1	HMGB1	1.21185	1.08858	0.704566	0.189431	-0.216516	0.20177	0.232736	0.161904	0.207188	-1.00481	0.0241536	0.635825	1.46985	1.2759	0.671686	-0.138836	-0.77756	-0.119421	-0.0706994	-0.182147	-0.110897	-2.01788
CJH_08895	C. jejuni	50S ribosomal protein L3		-2.21401	-1.93224	-1.22808	-1.56712	-0.859418	-4.82383	-2.73965	-4.97754	-2.45095	-4.91342	0.0243413	2.4209	0.353815	0.532922	0.980524	0.765015	1.21487	-1.30513	0.0196889	-1.40283	0.203204	-1.36207
A0A287ADU1	Sus scrofa	Sulfotransferase	SULT1B1	-0.0196813	0.149122	0.312028	0.552072	-0.0663162	-0.0909124	-0.208911	-0.280498	-0.426199	-0.807174	0.024662	0.548184	0.180467	0.622187	1.04848	1.67662	0.0584345	-0.00592808	-0.314704	-0.502031	-0.883298	-1.88022
I3LEC2	Sus scrofa	Poly(rC) binding protein 1	PCBP1	1.90598	2.38253	1.97543	2.25153	1.4186	1.692	1.46849	1.16701	1.12656	1.20172	0.0246769	0.655656	0.542508	1.58922	0.69505	1.30149	-0.527982	0.0725182	-0.418413	-1.0806	-1.16943	-1.00435
I3LSZ5	Sus scrofa	Uridine phosphorylase	UPP1	-1.6669	-0.863666	-1.61438	-1.32489	-1.35719	-2.76541	-2.66228	-2.28098	-1.74237	-1.84193	0.0250148	0.893188	0.241046	1.57541	0.328286	0.80921	0.75554	-1.58384	-1.41251	-0.779089	0.115666	-0.0497165
B5APU9	Sus scrofa	Actin-related protein 2/3 complex subunit 4	ARPC4	2.1205	2.12582	2.31504	2.96448	2.15712	1.56549	2.05359	1.91114	1.98803	1.62764	0.0251305	0.507411	0.0969759	0.110679	0.59849	2.27276	0.191374	-1.33385	-0.0755191	-0.44276	-0.244524	-1.17363
F1SA98	Sus scrofa	Tyrosine 3-monooxygenase/tryptophan 5-monooxygenase activation protein theta	YWHAQ	-0.942527	-0.171006	-0.542372	-0.987409	-0.947644	-6.45368	-1.76652	-1.09114	-4.76987	-5.21941	0.0256302	3.14193	0.591565	0.930489	0.76735	0.571849	0.589317	-1.82944	0.229592	0.526279	-1.08976	-1.28724
A0A287AI92	Sus scrofa	Carbonic anhydrase 1	CA1	3.32212	2.18562	1.98578	1.20879	3.09374	4.10188	2.88897	3.46361	4.03315	4.08294	0.0257729	-1.3549	0.290662	-0.86654	-1.07002	-1.86115	0.0581168	1.08462	-0.150383	0.434727	1.01464	1.06533
A0A287BAZ6	Sus scrofa	Peroxiredoxin 2	PRDX2	5.88548	4.98358	4.8924	4.97786	6.21542	6.19578	5.49749	5.86626	6.22985	6.48954	0.0259802	-0.664838	0.271863	-1.24064	-1.39354	-1.25022	0.825179	0.792243	-0.378801	0.239639	0.849387	1.28489
A0A287AGU1	Sus scrofa	Integrin beta	ITGB2	-0.0256337	0.344891	-0.000398672	-0.452756	0.362621	-0.476227	-0.394684	-0.314316	-0.509366	-0.440275	0.0264482	0.472718	0.488296	1.58494	0.562984	-0.775865	1.63742	-0.845332	-0.603988	-0.36612	-0.943413	-0.738923
F1RQW6	Sus scrofa	Complement factor B	CFB	1.00254	1.32906	0.188922	0.00916143	0.190784	0.627019	0.465594	-0.12337	-0.132785	-0.682284	0.026676	0.513259	1.21341	1.76747	-0.167216	-0.47225	-0.164056	0.576189	0.302268	-0.697142	-0.713119	-1.64556
Q6QR67	Sus scrofa	Resistin	RETN	1.74435	1.67243	1.87359	1.302	2.08765	0.661679	1.06222	1.60618	0.443628	0.873834	0.00890162	0.806496	0.744928	0.614775	0.97884	-0.0556678	1.36626	-1.21456	-0.489638	0.494863	-1.60921	-0.83059
F1SGY1	Sus scrofa	Anoctamin	ANO6	-2.26839	-1.61151	-1.70059	-0.409557	-0.407591	-1.87968	-1.17824	-0.430952	0.147796	-0.0913942	0.0268931	-0.593034	-1.51922	-0.742834	-0.848119	0.677776	0.680099	-1.05979	-0.230744	0.652489	1.33652	1.05382
F1RP44	Sus scrofa	Uncharacterized protein	IPO5	-1.0675	-1.64841	-2.36543	-2.05203	-1.76795	-1.10843	-1.03329	-1.6805	-1.06154	-1.14661	0.0270847	-0.57419	0.890814	-0.324886	-1.82543	-1.16956	-0.575049	0.805168	0.962415	-0.39203	0.903297	0.725255
CJH_04925	C. jejuni	glutamine ABC transportersubstrate-bindingprotein		-0.516121	-0.665617	0.938985	0.0203548	0.442382	-3.44446	-4.33071	-5.06604	0.050491	-4.49332	0.0271742	3.5008	0.509366	0.445391	1.13206	0.738943	0.919544	-0.743775	-1.12304	-1.43771	0.751839	-1.19262
K7GLM4	Sus scrofa	Angiotensin-converting enzyme	ACE2	1.50328	1.50996	1.5316	1.96038	2.06456	1.65379	2.00163	2.20953	2.17545	2.26404	0.0272743	-0.34693	-1.25032	-1.22859	-1.15814	0.237466	0.576569	-0.760451	0.37174	1.0484	0.937496	1.22582
I3LJW2	Sus scrofa	Fibrinogen gamma chain	FGG	5.99175	5.08619	4.95591	2.89227	4.97505	3.83781	3.60929	3.05206	2.92794	1.96493	0.0274101	1.70183	1.62168	0.909646	0.807205	-0.815428	0.822259	-0.0719523	-0.251641	-0.689791	-0.787384	-1.5446
M3VJZ7	Sus scrofa	LIM and SH3 domain protein 1	LASP1	-2.42619	-0.344331	-0.99205	-1.34297	-1.13633	-3.81135	-7.40209	-2.23984	-5.43672	-5.57077	0.0279378	3.64378	0.271248	1.148	0.875221	0.727435	0.814457	-0.312102	-1.82431	0.349726	-0.996611	-1.05307
CJH_00540	C. jejuni	F0F1 ATP synthase subunit alpha		-0.352568	-0.843299	0.793235	0.220498	0.601251	-2.67065	-2.6047	-1.89082	-1.24938	-5.62083	0.028172	2.8911	0.519372	0.266813	1.10907	0.814304	1.01026	-0.673649	-0.639708	-0.2723	0.0578201	-2.19198
M3V836	Sus scrofa	Glutathione S-transferase pi 1	GSTP1	3.61831	3.7816	3.5517	3.89741	2.31143	3.36191	3.62785	3.52353	3.55751	2.18521	0.0283557	0.180891	0.465156	0.739707	0.353174	0.934418	-1.73212	0.0340624	0.481192	0.305805	0.362932	-1.94433
Q710C4	Sus scrofa	Adenosylhomocysteinase	AHCY	1.71805	1.71429	1.19653	1.40177	1.15156	1.75477	1.34114	0.91599	1.03775	0.688115	0.0287417	0.288886	1.17267	1.16233	-0.262763	0.30213	-0.386541	1.27374	0.13527	-1.03492	-0.699792	-1.66212
CJH_07055	C. jejuni	cystathionine beta-lyase		-4.00616	-4.36272	-1.91863	-2.97079	-4.27221	-5.85432	-5.20712	-5.65489	-3.78823	-5.89497	0.0289717	1.7738	0.296474	0.0232102	1.89636	1.08998	0.0925786	-1.11995	-0.623937	-0.967106	0.463497	-1.1511
Q08094	Sus scrofa	Calponin-2 (Fragment)	CNN2	-1.40515	-1.13547	-0.939023	-1.60623	-1.71931	-1.68285	-1.98462	-2.02932	-2.02032	-1.93243	0.0292652	0.568872	0.629794	1.3365	1.8513	0.102847	-0.193508	-0.0979567	-0.888776	-1.00589	-0.982319	-0.751992
Q53DY7	Sus scrofa	Histone H1.3-like protein (Fragment)		0.879594	0.756963	0.136035	-1.34989	0.549199	0.194189	-0.103134	-0.966891	-1.42983	-1.17202	0.0293223	0.889918	1.25813	1.12162	0.430387	-1.22378	0.89033	0.495125	0.164138	-0.797414	-1.31277	-1.02577
A0A287BED9	Sus scrofa	Moesin	MSN	0.486858	0.652818	0.383822	-0.0960261	0.724279	-0.721352	-0.494939	0.0628867	-0.213212	-0.0837371	0.029862	0.720421	0.859246	1.20144	0.646792	-0.342623	1.34879	-1.632	-1.16515	-0.0149552	-0.584253	-0.317284
CJH_04545	C. jejuni	cysteine synthase		1.73269	1.11585	3.28825	2.47561	3.04105	0.866871	-0.990471	-0.0622843	2.01915	-0.477021	0.0299432	2.05944	0.292903	-0.125595	1.34829	0.796946	1.18057	-0.294518	-1.55465	-0.924911	0.487254	-1.20629
A0A286ZXZ1	Sus scrofa	Echinoderm microtubule associated protein like 2	EML2	-1.64291	-1.20428	-1.67468	-1.98608	-0.693616	-4.69563	-1.49338	-6.008	-4.00305	-6.42163	0.0300259	3.08402	0.634754	0.842622	0.619698	0.472125	1.08463	-0.811942	0.705619	-1.43388	-0.483725	-1.6299
I3L9N5	Sus scrofa	Proteasome 26S subunit, non-ATPase 5	PSMD5	-0.713887	-1.04428	-0.821827	-1.07834	-1.25878	-0.739487	-0.439703	-0.547967	-0.564935	-0.697859	0.0305726	-0.385433	0.293315	-0.968214	-0.118825	-1.09825	-1.78719	0.195569	1.34021	0.926831	0.862043	0.354513
Q2EHH8	Sus scrofa	Serine/threonine-protein phosphatase	PPP1CA	-1.49829	-0.317284	-1.18882	-0.157587	-0.963612	-1.79543	-1.78397	-1.5368	-2.12904	-2.15327	0.0312819	1.05458	-0.209612	1.48732	0.235054	1.71678	0.558645	-0.636553	-0.620082	-0.264938	-1.1159	-1.15072
F1RR40	Sus scrofa	Gastrotropin	FABP6	6.86416	6.6497	6.92768	7.29856	7.34895	6.88347	7.6478	7.42829	7.78564	7.85633	0.031501	-0.502497	-0.960135	-1.46868	-0.809515	0.0699622	0.189456	-0.914337	0.898105	0.37758	1.22496	1.3926
F1SV89	Sus scrofa	Histone deacetylase	HDAC1	-2.00559	-1.91844	-2.1339	-2.40711	-3.42794	-3.85091	-1.99546	-6.25584	-6.36619	-5.53566	0.0316943	2.42221	0.866783	0.914469	0.796574	0.647082	0.0885151	-0.142923	0.872327	-1.45884	-1.51922	-1.06477
O97506	Sus scrofa	Kallikrein		-2.86629	-2.8905	-3.69387	-3.36769	-3.84943	-3.93022	-3.74561	-5.42776	-5.77078	-3.99022	0.0326344	1.23936	1.13497	1.1097	0.270831	0.611416	0.108392	0.0240338	0.216799	-1.53967	-1.89785	-0.038619
K7GRY0	Sus scrofa	Ubiquitin like modifier activating enzyme 1	UBA1	2.70546	3.14029	3.19367	3.28096	2.64564	2.78797	2.70989	2.57448	2.57727	2.16028	0.0347384	0.431226	-0.211393	1.06297	1.21942	1.47526	-0.386708	0.0304216	-0.198411	-0.595286	-0.587097	-1.80918
F1SED4	Sus scrofa	Prolactin regulatory element binding	PREB	-2.85075	-5.59046	-4.75663	-6.48483	-4.79689	-2.87096	-2.82237	-2.91212	-3.102	-3.48692	0.0347437	-1.85704	0.833939	-1.21215	-0.589423	-1.88009	-0.619485	0.818844	0.855132	0.788106	0.646296	0.35883
Q8WNW3	Sus scrofa	Junction plakoglobin	Jup	1.90879	1.76281	1.83933	2.02869	1.37609	1.62733	1.6253	1.76966	1.83614	1.34978	0.0348775	0.141502	0.893055	0.229267	0.577197	1.43826	-1.52921	-0.386805	-0.396002	0.260383	0.56272	-1.64887
CJH_03105	C. jejuni	ferritin		-0.699242	-0.244494	0.925774	0.529	1.31229	-3.58681	-3.8427	-6.73619	0.373147	-3.55316	0.035525	3.83381	0.317195	0.486298	0.921474	0.77393	1.06521	-0.756576	-0.851731	-1.92771	0.715974	-0.744064
A0A287BMA5	Sus scrofa	Uncharacterized protein		1.85158	2.30702	1.80552	2.35452	1.88483	1.55372	1.45612	1.80392	1.78887	1.02271	0.0355636	0.515625	0.177064	1.35096	0.0583437	1.47337	0.262778	-0.590652	-0.842203	0.0542343	0.0154289	-1.95932
CJH_03915	C. jejuni	nitrate reductase catalytic subunit		-3.81327	-2.88722	-0.350054	-0.976036	-2.94414	-4.74322	-4.86303	-4.47496	-4.59622	-3.44817	0.0356885	2.23097	-0.320164	0.268528	1.88139	1.48346	0.232342	-0.911328	-0.987488	-0.740795	-0.81788	-0.0880673
Q2TJA5	Sus scrofa	Aldo-keto reductase	akr	1.36989	1.85408	0.240023	1.00275	-0.361805	0.753278	1.08185	0.223369	-0.231392	-0.81768	0.0357866	0.619104	1.01781	1.59188	-0.321796	0.582514	-1.03534	0.286735	0.676294	-0.34154	-0.880719	-1.57584
Q865F1	Sus scrofa	Microsomal triglyceride transfer protein large subunit	MTTP	4.44718	4.66205	4.70223	4.95005	3.8362	4.58607	4.881	5.01978	4.96214	3.94879	0.0357938	-0.160012	-0.366666	0.150404	0.247099	0.843459	-1.83694	-0.0324442	0.677279	1.01126	0.872555	-1.566
Q52NJ1	Sus scrofa	Ras-related protein Rab-11A	RAB11A	1.64162	1.46472	1.46423	1.56745	1.67094	1.25084	1.37783	1.25042	1.36576	1.01187	0.0358293	0.310448	1.16777	0.288898	0.286486	0.799277	1.31339	-0.773669	-0.142757	-0.775739	-0.202766	-1.96089
CJH_07485	C. jejuni	methyltransferase		-1.94127	-2.45773	-0.0158319	-0.895137	-0.427825	-5.71523	-5.85912	-5.09959	-0.58963	-7.76624	0.0365433	3.8584	0.407763	0.222299	1.0992	0.783437	0.951252	-0.947493	-0.999166	-0.726414	0.893147	-1.68403
A0A287AN37	Sus scrofa	Ras-related protein Rab-14	RAB14	-0.148217	-0.589374	-0.438986	-0.471218	-0.0946939	-0.183671	-0.907992	-0.665648	-0.521011	-0.294743	0.0374086	0.166115	1.10639	-0.616258	-0.0290158	-0.154875	1.31539	0.96795	-1.86041	-0.914094	-0.349311	0.53423
I3LCP8	Sus scrofa	Serpin family B member 6	SERPINB6	-0.174905	-0.165595	-0.333572	-0.156186	-0.447664	-0.477153	-0.444078	-0.471364	-0.40757	-0.623219	0.00183549	0.229092	1.23282	1.29161	0.23086	1.35102	-0.489613	-0.675829	-0.466963	-0.63927	-0.236426	-1.59821
I3LDC7	Sus scrofa	Isocitrate dehydrogenase [NADP]	IDH1	4.07518	3.99764	3.38467	3.89864	3.87749	3.69775	3.80134	3.41241	3.48645	3.64338	0.0379831	0.238456	1.42741	1.10906	-1.40745	0.70263	0.615778	-0.122103	0.303164	-1.29357	-0.9896	-0.345314
CJH_02000	C. jejuni	serine hydroxymethyltransferase		-3.69815	-4.05634	-1.21553	-1.10051	-2.76783	-4.24846	-5.34104	-5.54232	-4.27646	-4.08867	0.0381131	2.13172	-0.0425508	-0.278437	1.59234	1.66809	0.5701	-0.404954	-1.12446	-1.25701	-0.423394	-0.299728
A0A287A6K2	Sus scrofa	Epiplakin 1	EPPK1	0.406378	0.621789	-0.132187	-0.0507471	-0.348249	-0.344825	0.0569319	-0.0345139	-0.562075	-0.786388	0.038345	0.433571	1.23722	1.74606	-0.034956	0.157418	-0.545329	-0.537241	0.411773	0.195763	-1.05042	-1.58028
A5GFU6	Sus scrofa	GNAS complex locus	GNAS	-3.09408	-2.75837	-3.12964	-3.10566	-3.2346	-2.76102	-2.8191	-2.64596	-2.6833	-2.54364	0.0389708	-0.373868	-0.897407	0.493847	-1.0448	-0.945403	-1.47976	0.482872	0.24217	0.959728	0.804978	1.38377
CJH_05000	C. jejuni	hypothetical protein		1.39899	-0.0409594	3.01177	1.283	2.46515	-0.154022	-1.82717	-0.973392	1.22619	-1.38312	0.0392428	2.24589	0.550438	-0.331852	1.53863	0.479367	1.2037	-0.401128	-1.4263	-0.903175	0.444556	-1.15423
CJH_04485	C. jejuni	4-methyl-5(B-hydroxyethyl)-thiazolemonophosphateb iosynthesis protein		-3.28741	-2.773	0.532774	-1.56696	-0.262047	-6.34774	-5.78644	-6.44607	-1.73143	-3.34943	0.0397241	3.26089	-0.075342	0.133435	1.47509	0.622907	1.15251	-1.31738	-1.08958	-1.35729	0.55616	-0.10051
K7GPB8	Sus scrofa	5'-nucleotidase domain containing 1	NT5DC1	-1.08397	-1.65322	-1.5723	-1.61169	-1.799	-5.55935	-5.98016	-1.95542	-2.30499	-5.22453	0.0398621	2.66085	0.939479	0.640791	0.68325	0.662585	0.5643	-1.40877	-1.62957	0.482226	0.298804	-1.23309
F1RKI3	Sus scrofa	Histidine triad nucleotide binding protein 1	HINT1	1.85542	1.10567	1.4313	1.88726	1.33339	2.11809	1.62024	1.71744	2.13938	2.42814	0.0398794	-0.482053	0.226095	-1.62074	-0.818617	0.304521	-1.0598	0.873124	-0.353216	-0.113788	0.925566	1.63686
K9J6J2	Sus scrofa	Erythrocyte band 7 integral membrane protein isoform a	STOM_tv1	3.41225	2.65336	3.4615	2.13895	3.35049	1.93422	2.32183	2.3056	2.11161	2.00804	0.0400837	0.867048	1.37723	0.136621	1.45774	-0.704313	1.27627	-1.03899	-0.405351	-0.431878	-0.749014	-0.918312
L8B0W0	Sus scrofa	IgG heavy chain	IGHG	5.45319	5.82422	4.47892	4.30728	4.20876	5.20952	5.51013	3.91409	4.20043	3.28032	0.0406984	0.431573	0.99453	1.44756	-0.19508	-0.404658	-0.524954	0.697004	1.06405	-0.884748	-0.535115	-1.6586
CJH_02435	C. jejuni	DNA-directed RNA polymerase subunit beta	rplL	-3.55987	-3.19885	-0.152147	-2.54917	-0.0889735	-5.42731	-3.71608	-4.27087	-3.27006	-2.57735	0.0411982	1.94253	-0.405096	-0.189645	1.62857	0.198069	1.66627	-1.51955	-0.498321	-0.829407	-0.232143	0.181253
CJH_05580	C. jejuni	chemotaxis protein		-1.1321	-2.06988	0.472176	-0.831705	-0.363325	-4.13057	-2.77012	-3.81397	-1.12755	-3.22124	0.0413673	2.22772	0.496224	-0.110705	1.53451	0.690641	0.993776	-1.44438	-0.5639	-1.23948	0.499173	-0.855864
CJH_06290	C. jejuni	membrane protein		-2.64234	-2.65657	0.801606	-2.98507	1.42098	-5.93279	-6.05677	-2.78145	-2.63186	-5.39353	0.042045	3.347	0.0959211	0.0903138	1.4529	-0.0391214	1.69695	-1.20058	-1.24944	0.0411074	0.10005	-0.988105
Q29361	Sus scrofa	60S ribosomal protein L35	RPL35	-0.178604	-0.172794	-0.134318	-0.145086	-0.435125	-0.971392	-0.0648922	-0.582718	-0.842903	-0.908597	0.0422084	0.460915	0.742937	0.759225	0.867077	0.836893	0.0238758	-1.47935	1.06169	-0.389845	-1.11918	-1.30333
A0A286ZTC2	Sus scrofa	Phenazine biosynthesis like protein domain containing	PBLD	-0.749387	-0.756893	-0.71573	-0.390147	-0.760933	-0.351721	-0.574084	-0.36457	-0.091016	-0.81186	0.0422458	-0.235968	-0.791951	-0.82279	-0.653667	0.684034	-0.83939	0.841911	-0.0716947	0.789122	1.91305	-1.04863
A0A286ZR85	Sus scrofa	Spectrin alpha, non-erythrocytic 1	SPTAN1	1.6648	1.45995	1.17467	1.1597	0.500417	0.233281	0.724432	1.32091	0.223811	-0.296412	0.0424217	0.750704	1.32789	1.00721	0.560606	0.53717	-0.494898	-0.913086	-0.144215	0.789536	-0.927912	-1.74229
P60662	Sus scrofa	Myosin light polypeptide 6	MYL6	3.00911	3.45077	2.83584	2.69028	2.97252	2.86004	2.75651	2.78141	2.37958	2.50297	0.0424935	0.335606	0.63098	2.13564	0.0406758	-0.455233	0.506311	0.123113	-0.229606	-0.144782	-1.51373	-1.09337
L8B180	Sus scrofa	IgG heavy chain	IGHG	3.86251	5.64205	2.63247	3.10296	1.90453	3.89866	4.36815	2.2893	2.00792	0.983568	0.0426047	0.719383	0.572894	1.85803	-0.315402	0.024374	-0.8411	0.599004	0.938057	-0.563232	-0.766431	-1.50619
A0A286ZT13	Sus scrofa	Serum albumin	ALB	8.54391	9.09323	8.31975	8.55998	7.35311	8.19166	8.79107	7.81604	7.96284	5.82001	0.0431711	0.657671	0.537293	1.12907	0.295814	0.554608	-0.745538	0.157821	0.803561	-0.246829	-0.0886825	-2.39712
A0A287AQ35	Sus scrofa	Uncharacterized protein	SMIM24	-0.543019	-0.407814	-0.767719	-0.0561801	0.58618	-0.0034257	0.34507	0.0186667	0.0203287	0.684369	0.0432018	-0.450712	-1.13023	-0.842269	-1.60881	-0.0933423	1.27479	0.0190165	0.761259	0.06607	0.0696098	1.48391
CJH_04650	C. jejuni	phosphoenolpyruvate carboxykinase		-3.14118	-3.66695	-0.00569151	-2.54942	-1.21525	-5.40124	-6.33521	-6.40588	-3.62716	-2.64883	0.043689	2.76797	0.171498	-0.0800191	1.67143	0.454581	1.09281	-0.909659	-1.35645	-1.39025	-0.0609826	0.407027
A0A286ZQ31	Sus scrofa	Phosphoglycerate mutase	BPGM	0.0432502	-0.61949	-1.52313	-1.31704	-0.84611	0.944855	-0.858978	-0.699655	-0.00709602	0.319606	0.0437851	-0.792249	0.651348	-0.212643	-1.39068	-1.12201	-0.508079	1.82674	-0.524856	-0.317151	0.585714	1.01162
K7GMF9	Sus scrofa	Aminopeptidase	ANPEP	6.16404	6.32984	5.9269	6.13335	6.02556	6.50021	6.35119	6.38795	6.29428	6.69982	0.0439731	-0.330753	-0.514003	0.212686	-1.55338	-0.648509	-1.12095	0.959418	0.30627	0.467382	0.0568227	1.83426
F1SFZ8	Sus scrofa	Talin-1	TLN1	2.35257	1.70183	1.39504	1.48395	2.18519	1.17788	1.17581	1.26062	1.04275	0.572399	0.0444112	0.777827	1.72704	0.50249	-0.0748219	0.092477	1.41207	-0.483485	-0.48738	-0.32777	-0.737764	-1.62286
CJH_06300	C. jejuni	chemotaxis protein CheY		-3.79653	-2.91538	-4.21646	-4.05218	-4.05258	-3.57736	-5.09559	-5.42992	-6.44158	-5.18894	0.0444962	1.34005	0.651885	1.49644	0.249389	0.406847	0.406464	0.861951	-0.593235	-0.913686	-1.88334	-0.682718
A0A287A4W6	Sus scrofa	RAB21, member RAS oncogene family	RAB21	-1.58066	-1.00631	-1.41381	-1.59717	-2.19417	-2.01754	-2.48212	-1.98762	-3.02297	-2.28226	0.0447887	0.800076	0.649136	1.63597	0.935808	0.620764	-0.404997	-0.101504	-0.899735	-0.0500948	-1.82901	-0.556336
CJH_04740	C. jejuni	preprotein translocase subunit SecA	secA	-1.24618	-3.19709	-1.45229	-2.49115	-2.22379	-6.38935	-6.11652	-4.4441	-1.72741	-6.12369	0.0450865	2.83811	1.11533	0.167212	1.01517	0.510289	0.640226	-1.38419	-1.2516	-0.438819	0.881461	-1.25508
A0A287A0K0	Sus scrofa	Uncharacterized protein	LSP1	-1.63773	-2.39399	-2.11278	-2.78616	-1.51322	-2.56803	-2.90183	-5.99604	-4.60276	-2.83313	0.0453751	1.69158	0.943788	0.393413	0.598064	0.108005	1.0344	0.26675	0.0238242	-2.22802	-1.21404	0.0738197
CJH_07885	C. jejuni	MCP-type signal transduction protein		-3.40892	-3.64085	-0.288754	-1.81426	-1.22255	-4.12185	-4.02712	-4.15629	-3.38474	-4.06686	0.0456301	1.87631	-0.284351	-0.451011	1.95779	0.86157	1.28676	-0.796657	-0.728586	-0.821401	-0.266975	-0.757141
A0A287A9H4	Sus scrofa	Uncharacterized protein	HNRNPF	0.75607	0.689076	0.4797	0.44477	0.348721	0.649158	0.485571	0.44301	0.0836925	-0.15411	0.0462343	0.242203	1.20049	0.959342	0.205661	0.0799256	-0.265814	0.815648	0.226794	0.073593	-1.21982	-2.07582
A0A287AM78	Sus scrofa	Purine nucleoside phosphorylase	PNP	0.253007	-0.125526	0.18134	-0.102869	0.433854	0.383278	-0.0227728	0.605476	0.760665	0.871186	0.0463945	-0.391605	-0.201041	-1.27656	-0.404668	-1.21219	0.312799	0.169097	-0.984613	0.800428	1.24137	1.55539
A0A287AR67	Sus scrofa	Sorcin	SRI	3.83717	3.52975	3.46777	3.39857	3.49095	3.51016	3.23721	3.36225	3.23368	2.72321	0.0464001	0.331537	1.59521	0.524681	0.308862	0.0679022	0.389578	0.456493	-0.493986	-0.0585687	-0.506309	-2.28387
Q29024	Sus scrofa	Spliceosome RNA helicase DDX39B	DDX39B	1.66102	2.24211	1.41749	1.64121	1.44149	1.40291	1.33014	1.22946	1.46071	1.0424	0.0472616	0.38754	0.542394	2.35251	-0.216197	0.480689	-0.14142	-0.261612	-0.4883	-0.801919	-0.0815532	-1.38459
G9F6X8	Sus scrofa	Protein disulfide-isomerase	P4HB	3.9309	4.62399	4.14352	4.81665	4.42406	3.70914	3.85932	4.21038	4.10487	3.65796	0.0483182	0.479491	-0.567328	1.24322	-0.0119115	1.74652	0.720943	-1.14666	-0.754338	0.162755	-0.112869	-1.28033
A0A287AD09	Sus scrofa	Nucleosome assembly protein 1 like 1	NAP1L1	-1.72322	-5.28438	-4.73635	-6.23466	-2.19626	-1.52347	-1.71537	-1.45966	-1.63777	-1.62755	0.0485007	-2.44221	0.591795	-1.34052	-1.04315	-1.85614	0.33512	0.70018	0.596051	0.734802	0.638159	0.643702
F1S5N0	Sus scrofa	X-prolyl aminopeptidase 1	XPNPEP1	1.4906	1.56455	0.869969	1.16452	1.57251	0.622334	1.16323	0.790408	0.806547	0.285244	0.0486802	0.598877	1.0586	1.22968	-0.377126	0.304259	1.24809	-0.949986	0.301292	-0.561177	-0.523841	-1.72979
F1SML4	Sus scrofa	Staphylococcal nuclease domain-containing protein	SND1	-1.15943	-1.04462	-1.52628	-1.23613	-0.908951	-1.32874	-1.19254	-1.69565	-1.96209	-1.6446	0.0489976	0.389641	0.640988	0.990645	-0.476245	0.407415	1.40384	0.125366	0.54015	-0.992054	-1.80352	-0.836585
CJH_03350	C. jejuni	argininosuccinate synthase		-1.09837	-0.599785	0.574996	-0.38378	0.899734	-2.07421	-0.843184	-2.54147	-1.27997	-2.1021	0.0494302	1.64674	-0.136101	0.30581	1.34706	0.497263	1.63489	-1.00102	0.0900773	-1.41518	-0.297061	-1.02574
F1SNL7	Sus scrofa	Carnosine dipeptidase 2	CNDP2	3.4784	3.6225	2.97612	3.6708	3.68274	3.17802	3.49887	3.02176	3.41968	3.3618	0.0494317	0.190086	0.340556	0.902541	-1.61823	1.09092	1.13748	-0.830849	0.420401	-1.44024	0.111575	-0.114152
CJH_02830	C. jejuni	pyridine nucleotide-disulfide oxidoreductase		-1.78307	-4.42942	-0.956805	-2.25968	-1.00912	-4.12469	-5.46475	-7.03931	-2.83794	-5.38951	0.0497497	2.88362	0.841087	-0.433457	1.23904	0.611543	1.21384	-0.28669	-0.932097	-1.69044	0.333037	-0.895859
P09571	Sus scrofa	Serotransferrin	TF	4.63905	5.53046	4.0521	4.96359	3.43716	3.79843	4.92638	3.46227	3.22803	3.38762	0.050097	0.763924	0.610454	1.70636	-0.111149	1.00945	-0.867168	-0.423019	0.963706	-0.836296	-1.12427	-0.928069
F1S3A1	Sus scrofa	Cadherin related family member 2	CDHR2	-0.301644	0.940827	-0.0371981	0.562426	1.00434	1.03203	0.586304	1.13217	1.5318	2.13832	0.0502098	-0.850372	-1.63509	0.115372	-1.26253	-0.417742	0.204857	0.243862	-0.384101	0.384941	0.947963	1.80247
I3LQB3	Sus scrofa	V-type proton ATPase subunit H	ATP6V1H	-2.59938	-2.73713	-2.5022	-2.66224	-2.47294	-2.97178	-3.06815	-2.77854	-2.57768	-3.03163	0.0505774	0.29078	0.645616	0.0139257	1.09125	0.357337	1.22544	-1.06212	-1.50402	-0.175962	0.74512	-1.33658
F1SPG1	Sus scrofa	H1 histone family member X	H1FX	0.211757	0.0956892	-0.492099	-1.4562	-0.523707	-0.866988	-0.401913	-1.05771	-1.31312	-1.40985	0.0506974	0.577003	1.55758	1.36384	0.382754	-1.22645	0.329996	-0.242981	0.533285	-0.561315	-0.987629	-1.14908
F1S3E0	Sus scrofa	Transmembrane p24 trafficking protein 9	TMED9	-0.883487	-1.08956	-0.811909	-0.896988	-1.35999	-1.31378	-2.03494	-1.80352	-4.47956	-4.96758	0.0512232	1.91149	0.714875	0.57855	0.762226	0.705944	0.399654	0.430227	-0.046841	0.106249	-1.66402	-1.98686
CJH_06100	C. jejuni	molecular chaperone GroEL	roEL	2.86686	1.98722	4.51188	3.23299	3.6636	1.20983	-0.125796	-0.135825	3.48249	-0.788187	0.0513375	2.52401	0.472002	-0.00176868	1.35801	0.669202	0.901125	-0.420473	-1.13984	-1.14524	0.803583	-1.4966
F2Z5C7	Sus scrofa	40S ribosomal protein S3a	RPS3A	0.480894	0.739535	0.300504	0.458703	-0.0124665	0.0536414	0.37071	0.116804	-0.260256	0	0.0513451	0.337254	0.861458	1.73151	0.254638	0.786809	-0.798169	-0.575787	0.490807	-0.363313	-1.63171	-0.756233
Q29594	Sus scrofa	Creatine kinase B-type	CKB	2.46086	2.44827	2.55692	2.51113	1.92898	2.19753	2.35624	2.13396	2.49619	1.40842	0.0514093	0.262766	0.591441	0.556154	0.860693	0.732341	-0.899355	-0.146652	0.298196	-0.324835	0.690459	-2.35844
A0A286ZZA4	Sus scrofa	RNA binding motif protein 39	RBM39	-2.01033	-1.79303	-1.92469	-2.04758	-2.7699	-2.42218	-2.08639	-2.12774	-2.37235	-2.69228	0.0514765	0.231081	0.656609	1.32231	0.91897	0.542463	-1.67047	-0.605181	0.423573	0.296903	-0.452509	-1.43267
F1SL58	Sus scrofa	Dynactin subunit 2	DCTN2	-0.662514	-1.78815	-1.57982	-1.42269	-1.61711	-1.25282	-2.00212	-2.68959	-1.90119	-3.6552	0.0515805	0.886129	1.45471	0.0839873	0.337678	0.529019	0.29227	0.73587	-0.176563	-1.01372	-0.053666	-2.18958
F1RSG9	Sus scrofa	Uncharacterized protein	LYPLA1	0.0535618	-0.128574	0.361618	0.690345	0.0290954	-0.490912	-0.0596382	0.179728	0.283397	-0.405581	0.0518909	0.29981	0.0063921	-0.509239	0.878507	1.80914	-0.0628732	-1.53503	-0.314081	0.363573	0.657061	-1.29346
F1SK65	Sus scrofa	1,4-alpha-glucan branching enzyme 1	GBE1	-2.32326	-2.36508	-2.10577	-2.686	-2.68005	-5.73001	-2.78229	-5.32166	-2.86986	-7.03217	0.0519974	2.31516	0.723781	0.699878	0.848089	0.51646	0.519858	-1.22334	0.461427	-0.989944	0.411374	-1.96758
F2Z4Z1	Sus scrofa	Tyrosine 3-monooxygenase/tryptophan 5-monooxygenase activation protein gamma	YWHAG	-0.0336086	0.165461	-0.821651	-0.504624	-0.268443	-0.695032	-0.546188	-0.924316	-0.529219	-1.18732	0.0525218	0.483842	1.22731	1.71508	-0.703614	0.0731894	0.651898	-0.393363	-0.0286529	-0.95517	0.0129245	-1.5996
F1SR76	Sus scrofa	Aspartyl aminopeptidase	DNPEP	1.03485	0.924083	1.00353	0.947299	0.96804	0.442073	0.492276	1.12976	0.62228	0.325296	0.0528879	0.373223	0.852296	0.468376	0.743753	0.548845	0.620731	-1.20228	-1.02828	1.18127	-0.577679	-1.60703
A0A287AUC3	Sus scrofa	Ankyrin 1	ANK1	4.46808	1.80425	2.00017	1.91875	3.90711	5.3697	5.55717	4.13326	3.45154	3.96249	0.0547871	-1.67516	0.593007	-1.35521	-1.21192	-1.27147	0.182735	1.25241	1.38952	0.348133	-0.150446	0.223237
Q8SPS7	Sus scrofa	Haptoglobin	HP	2.31879	3.03774	-0.303621	0.415472	1.61634	2.08016	2.60388	-0.465783	-0.891674	1.01041	0.0548903	0.549548	0.841958	1.35641	-1.03457	-0.520006	0.339305	0.671197	1.04595	-1.15061	-1.45536	-0.0942854
CJH_08805	C. jejuni	50S ribosomal protein L15		-5.02746	-5.6625	-2.55882	-3.63285	-5.51535	-5.96622	-6.25163	-6.83921	-6.30292	-6.44862	0.0549823	1.88232	0.290818	-0.178989	2.11713	1.32256	-0.0701299	-0.403687	-0.614832	-1.04953	-0.652774	-0.760569
F1RJ93	Sus scrofa	Transgelin	TAGLN2	1.50852	1.37387	2.75718	1.5585	2.84316	1.26394	1.1061	1.32423	1.14649	1.29975	0.0551749	0.780145	-0.171685	-0.382512	1.78338	-0.0934309	1.918	-0.554638	-0.801771	-0.460235	-0.738543	-0.49857
F1SH47	Sus scrofa	Sucrase-isomaltase, intestinal	SI	5.9285	6.21211	6.00291	6.4723	6.25217	6.2951	6.53969	6.50528	6.59417	7.48366	0.05532	-0.509984	-1.1548	-0.499899	-0.982965	0.100944	-0.407391	-0.308243	0.256562	0.177093	0.382361	2.43634
[truncated: 1,088 more rows]
